# Supplementary material for: Characterization of spleen and lymph node cell types via CITE-seq and machine learning methods
Source: Front Mol Neurosci. 2022 Oct 13;15:1033159. doi: 10.3389/fnmol.2022.1033159 (PMC9608858; doi:10.3389/fnmol.2022.1033159)
Supplement: Supplementary Table 1 — mRMR feature list yielded by the mRMR method. [file Table_1.XLSX]

## Sheet: Sheet1
Ranking Index	Feature
1	ADT_CD4_A0001
2	ADT_CD8a_A0002
3	ADT_CD62L_A0112
4	ADT_CD8b(Ly-3)_A0230
5	ADT_TCRbchain_A0120
6	ADT_CD55(DAF)_A0558
7	ENSMUSG00000053044
8	ADT_CD90.2_A0075
9	ENSMUSG00000034892
10	ENSMUSG00000032093
11	ADT_CD5_A0111
12	ADT_CD103_A0201
13	ENSMUSG00000053977
14	ADT_CD43_A0110
15	ENSMUSG00000004612
16	ENSMUSG00000032011
17	ADT_CD11a_A0595
18	ENSMUSG00000009687
19	ADT_CD24_A0212
20	ADT_CD28_A0204
21	ENSMUSG00000046330
22	ADT_integrinb7_A0214
23	ENSMUSG00000064109
24	ENSMUSG00000039001
25	ENSMUSG00000056290
26	ADT_IgD_A0571
27	ENSMUSG00000008683
28	ADT_CD23_A0108
29	ENSMUSG00000032094
30	ENSMUSG00000090733
31	ADT_CD45R-B220_A0103
32	ENSMUSG00000076928
33	ENSMUSG00000025508
34	ADT_CD127(IL-7Ra)_A0198
35	ENSMUSG00000054892
36	ENSMUSG00000030579
37	ENSMUSG00000079641
38	ENSMUSG00000000409
39	ENSMUSG00000022148
40	ADT_CD29_A0570
41	ENSMUSG00000060636
42	ENSMUSG00000076498
43	ADT_CD183(CXCR3)_A0228
44	ENSMUSG00000031264
45	ENSMUSG00000034353
46	ADT_CD19_A0093
47	ENSMUSG00000060126
48	ENSMUSG00000021457
49	ENSMUSG00000057322
50	ENSMUSG00000029530
51	ENSMUSG00000027985
52	ENSMUSG00000057058
53	ENSMUSG00000024677
54	ENSMUSG00000025290
55	ENSMUSG00000030468
56	ENSMUSG00000076617
57	ENSMUSG00000041272
58	ADT_Ly-6C_A0013
59	ENSMUSG00000020101
60	ENSMUSG00000049866
61	ENSMUSG00000005696
62	ENSMUSG00000024608
63	ADT_CD49d_A0078
64	ENSMUSG00000003379
65	ADT_CD21-CD35(CR2-CR1)_A0107
66	ENSMUSG00000007892
67	ENSMUSG00000041841
68	ENSMUSG00000022584
69	ENSMUSG00000005583
70	ENSMUSG00000022013
71	ADT_CD38_A0557
72	ENSMUSG00000060802
73	ENSMUSG00000037563
74	ENSMUSG00000017493
75	ADT_CD73_A0077
76	ENSMUSG00000067288
77	ADT_I-A-I-E_A0117
78	ENSMUSG00000058600
79	ENSMUSG00000040751
80	ENSMUSG00000000782
81	ENSMUSG00000057863
82	ENSMUSG00000022018
83	ENSMUSG00000040592
84	ENSMUSG00000062006
85	ADT_CD45_A0096
86	ENSMUSG00000058715
87	ENSMUSG00000024673
88	ENSMUSG00000038900
89	ADT_CD79b(Igb)_A0561
90	ENSMUSG00000038128
91	ENSMUSG00000026989
92	ENSMUSG00000022657
93	ADT_CD172a(SIRPa)_A0422
94	ENSMUSG00000060586
95	ENSMUSG00000021423
96	ENSMUSG00000001025
97	ENSMUSG00000032412
98	ENSMUSG00000063457
99	ENSMUSG00000034634
100	ENSMUSG00000021242
101	ENSMUSG00000075010
102	ENSMUSG00000104213
103	ENSMUSG00000049517
104	ENSMUSG00000064065
105	ENSMUSG00000024610
106	ENSMUSG00000079435
107	ADT_CD357(GITR)_A0193
108	ENSMUSG00000104710
109	ENSMUSG00000079018
110	ENSMUSG00000030336
111	ENSMUSG00000003882
112	ENSMUSG00000062997
113	ENSMUSG00000048251
114	ENSMUSG00000050052
115	ENSMUSG00000035042
116	ENSMUSG00000064023
117	ENSMUSG00000036594
118	ENSMUSG00000037940
119	ENSMUSG00000015143
120	ENSMUSG00000069833
121	ENSMUSG00000038421
122	ENSMUSG00000029614
123	ENSMUSG00000073421
124	ENSMUSG00000030742
125	ENSMUSG00000057098
126	ENSMUSG00000034028
127	ENSMUSG00000079523
128	ENSMUSG00000034330
129	ENSMUSG00000037280
130	ENSMUSG00000058558
131	ENSMUSG00000037922
132	ENSMUSG00000058546
133	ENSMUSG00000041538
134	ENSMUSG00000076609
135	ENSMUSG00000040952
136	ENSMUSG00000017707
137	ENSMUSG00000047139
138	ENSMUSG00000057841
139	ENSMUSG00000000903
140	ENSMUSG00000030577
141	ENSMUSG00000025362
142	ADT_CD48_A0429
143	ENSMUSG00000034613
144	ENSMUSG00000032231
145	ENSMUSG00000047675
146	ENSMUSG00000005540
147	ADT_CD45.2_A0157
148	ENSMUSG00000008668
149	ADT_Ly-6A-E(Sca-1)_A0130
150	ENSMUSG00000051457
151	ENSMUSG00000028234
152	ENSMUSG00000033545
153	ENSMUSG00000006362
154	ENSMUSG00000073412
155	ENSMUSG00000050232
156	ENSMUSG00000030798
157	ENSMUSG00000071415
158	ENSMUSG00000015340
159	ADT_CD304(Neuropilin-1)_A0552
160	ENSMUSG00000026778
161	ENSMUSG00000029860
162	ENSMUSG00000052146
163	ENSMUSG00000060743
164	ENSMUSG00000008496
165	ENSMUSG00000070691
166	ENSMUSG00000035268
167	ENSMUSG00000026360
168	ENSMUSG00000090862
169	ENSMUSG00000031015
170	ENSMUSG00000047880
171	ENSMUSG00000034349
172	ENSMUSG00000073702
173	ENSMUSG00000071379
174	ENSMUSG00000025357
175	ENSMUSG00000105646
176	ENSMUSG00000044037
177	ENSMUSG00000017774
178	ADT_CD93(AA4.1_earlyBlineage)_A0113
179	ENSMUSG00000020120
180	ENSMUSG00000060550
181	ENSMUSG00000071042
182	ENSMUSG00000048521
183	ENSMUSG00000076490
184	ENSMUSG00000056737
185	ENSMUSG00000018927
186	ENSMUSG00000046364
187	ENSMUSG00000024013
188	ENSMUSG00000008193
189	ENSMUSG00000074129
190	ENSMUSG00000030214
191	ENSMUSG00000004865
192	ENSMUSG00000098274
193	ENSMUSG00000037742
194	ADT_CD200(OX2)_A0079
195	ENSMUSG00000034652
196	ENSMUSG00000021676
197	ENSMUSG00000022686
198	ENSMUSG00000003970
199	ADT_CD274(B7-H1_PD-L1)_A0190
200	ENSMUSG00000037649
201	ENSMUSG00000036273
202	ENSMUSG00000002111
203	ENSMUSG00000041453
204	ENSMUSG00000037548
205	ENSMUSG00000064373
206	ENSMUSG00000024975
207	ENSMUSG00000067274
208	ADT_CD54_A0074
209	ENSMUSG00000014030
210	ENSMUSG00000090137
211	ENSMUSG00000031320
212	ENSMUSG00000000290
213	ENSMUSG00000024334
214	ENSMUSG00000000184
215	ADT_CD102_A0104
216	ENSMUSG00000025997
217	ENSMUSG00000064267
218	ENSMUSG00000045128
219	ENSMUSG00000060591
220	ENSMUSG00000028936
221	ENSMUSG00000006494
222	ENSMUSG00000014453
223	ENSMUSG00000002007
224	ENSMUSG00000060131
225	ENSMUSG00000093674
226	ENSMUSG00000027907
227	ENSMUSG00000026395
228	ENSMUSG00000025314
229	ENSMUSG00000037902
230	ENSMUSG00000026616
231	ENSMUSG00000028081
232	ENSMUSG00000043243
233	ADT_CD86_A0200
234	ENSMUSG00000004207
235	ENSMUSG00000020460
236	ENSMUSG00000026399
237	ENSMUSG00000031584
238	ENSMUSG00000027636
239	ENSMUSG00000060063
240	ENSMUSG00000060019
241	ENSMUSG00000105547
242	ENSMUSG00000017404
243	ENSMUSG00000039783
244	ENSMUSG00000007891
245	ADT_NK-1.1_A0118
246	ENSMUSG00000066621
247	ENSMUSG00000026872
248	ENSMUSG00000040899
249	ENSMUSG00000062328
250	ENSMUSG00000060216
251	ENSMUSG00000026656
252	ENSMUSG00000059070
253	ENSMUSG00000005447
254	ENSMUSG00000007950
255	ENSMUSG00000026070
256	ENSMUSG00000033880
257	ENSMUSG00000061477
258	ENSMUSG00000029322
259	ENSMUSG00000031933
260	ENSMUSG00000028874
261	ENSMUSG00000002033
262	ENSMUSG00000049103
263	ENSMUSG00000030342
264	ENSMUSG00000005947
265	ENSMUSG00000031722
266	ENSMUSG00000042228
267	ENSMUSG00000042474
268	ENSMUSG00000026594
269	ENSMUSG00000025967
270	ENSMUSG00000042129
271	ENSMUSG00000025492
272	ENSMUSG00000060938
273	ENSMUSG00000009927
274	ENSMUSG00000002204
275	ENSMUSG00000031132
276	ENSMUSG00000003283
277	ENSMUSG00000042249
278	ENSMUSG00000032528
279	ENSMUSG00000064351
280	ENSMUSG00000026223
281	ENSMUSG00000074342
282	ENSMUSG00000010142
283	ENSMUSG00000097219
284	ENSMUSG00000020644
285	ENSMUSG00000030744
286	ENSMUSG00000075705
287	ENSMUSG00000029084
288	ENSMUSG00000030766
289	ENSMUSG00000098557
290	ADT_CD36_A0555
291	ADT_CD150(SLAM)_A0203
292	ENSMUSG00000030341
293	ENSMUSG00000020134
294	ENSMUSG00000066677
295	ENSMUSG00000054435
296	ENSMUSG00000025163
297	ENSMUSG00000053931
298	ENSMUSG00000024669
299	ENSMUSG00000026126
300	ENSMUSG00000023913
301	ENSMUSG00000059291
302	ENSMUSG00000051354
303	ENSMUSG00000046805
304	ENSMUSG00000061232
305	ADT_CD122(IL-2Rb)_A0227
306	ENSMUSG00000020009
307	ENSMUSG00000032518
308	ENSMUSG00000049550
309	ENSMUSG00000036908
310	ENSMUSG00000032657
311	ENSMUSG00000026919
312	ENSMUSG00000064345
313	ENSMUSG00000068105
314	ENSMUSG00000063856
315	ENSMUSG00000044453
316	ADT_CD71_A0441
317	ENSMUSG00000041515
318	ENSMUSG00000021880
319	ENSMUSG00000034171
320	ENSMUSG00000005087
321	ENSMUSG00000079419
322	ENSMUSG00000004709
323	ENSMUSG00000017466
324	ENSMUSG00000052749
325	ENSMUSG00000030325
326	ADT_CD25_A0097
327	ENSMUSG00000029344
328	ENSMUSG00000021069
329	ENSMUSG00000028495
330	ENSMUSG00000029455
331	ENSMUSG00000027947
332	ENSMUSG00000098112
333	ENSMUSG00000025647
334	ENSMUSG00000069662
335	ENSMUSG00000064360
336	ENSMUSG00000025809
337	ENSMUSG00000039899
338	ENSMUSG00000030830
339	ENSMUSG00000000915
340	ENSMUSG00000043716
341	ENSMUSG00000071713
342	ENSMUSG00000028121
343	ENSMUSG00000040940
344	ADT_CD20_A0192
345	ENSMUSG00000000594
346	ENSMUSG00000024621
347	ENSMUSG00000015950
348	ENSMUSG00000024053
349	ENSMUSG00000000740
350	ENSMUSG00000027447
351	ENSMUSG00000021190
352	ENSMUSG00000037894
353	ENSMUSG00000006731
354	ADT_CD278(ICOS)_A0171
355	ENSMUSG00000012848
356	ENSMUSG00000030283
357	ENSMUSG00000034994
358	ENSMUSG00000000486
359	ENSMUSG00000030789
360	ENSMUSG00000025880
361	ENSMUSG00000092341
362	ENSMUSG00000021624
363	ENSMUSG00000020372
364	ENSMUSG00000086320
365	ENSMUSG00000049775
366	ENSMUSG00000032698
367	ENSMUSG00000040699
368	ENSMUSG00000029254
369	ENSMUSG00000025283
370	ENSMUSG00000078763
371	ENSMUSG00000028530
372	ENSMUSG00000023132
373	ENSMUSG00000024006
374	ENSMUSG00000064341
375	ENSMUSG00000060036
376	ENSMUSG00000059498
377	ENSMUSG00000024670
378	ENSMUSG00000013974
379	ENSMUSG00000035629
380	ENSMUSG00000048031
381	ENSMUSG00000064358
382	ENSMUSG00000054452
383	ENSMUSG00000049751
384	ENSMUSG00000026832
385	ENSMUSG00000030149
386	ENSMUSG00000061787
387	ENSMUSG00000021939
388	ENSMUSG00000068220
389	ENSMUSG00000049313
390	ENSMUSG00000024300
391	ENSMUSG00000018340
392	ENSMUSG00000050335
393	ENSMUSG00000047215
394	ENSMUSG00000056069
395	ENSMUSG00000016256
396	ENSMUSG00000040907
397	ENSMUSG00000061577
398	ENSMUSG00000045658
399	ENSMUSG00000043832
400	ENSMUSG00000019820
401	ENSMUSG00000038642
402	ENSMUSG00000049422
403	ENSMUSG00000028581
404	ENSMUSG00000052336
405	ENSMUSG00000006333
406	ENSMUSG00000076937
407	ENSMUSG00000049037
408	ENSMUSG00000023015
409	ENSMUSG00000022014
410	ENSMUSG00000069516
411	ENSMUSG00000038623
412	ENSMUSG00000038274
413	ENSMUSG00000056501
414	ENSMUSG00000071715
415	ENSMUSG00000024353
416	ENSMUSG00000028497
417	ENSMUSG00000027293
418	ENSMUSG00000037533
419	ENSMUSG00000018474
420	ENSMUSG00000052374
421	ENSMUSG00000026755
422	ENSMUSG00000034459
423	ENSMUSG00000033885
424	ENSMUSG00000009585
425	ENSMUSG00000048234
426	ENSMUSG00000022528
427	ENSMUSG00000062524
428	ENSMUSG00000063882
429	ENSMUSG00000054342
430	ENSMUSG00000018585
431	ENSMUSG00000059182
432	ENSMUSG00000034708
433	ENSMUSG00000064354
434	ADT_F4-80_A0114
435	ENSMUSG00000033083
436	ENSMUSG00000018774
437	ENSMUSG00000079017
438	ENSMUSG00000018819
439	ENSMUSG00000064357
440	ENSMUSG00000058099
441	ENSMUSG00000034641
442	ADT_CD11c_A0106
443	ENSMUSG00000059326
444	ENSMUSG00000030246
445	ENSMUSG00000063316
446	ENSMUSG00000025503
447	ENSMUSG00000029570
448	ENSMUSG00000037805
449	ENSMUSG00000078920
450	ENSMUSG00000030432
451	ENSMUSG00000053101
452	ENSMUSG00000040249
453	ENSMUSG00000026158
454	ENSMUSG00000068227
455	ENSMUSG00000036046
456	ENSMUSG00000078122
457	ENSMUSG00000001525
458	ADT_CD115(CSF-1R)_A0105
459	ENSMUSG00000030872
460	ENSMUSG00000054404
461	ENSMUSG00000037849
462	ENSMUSG00000048758
463	ENSMUSG00000038179
464	ENSMUSG00000027009
465	ENSMUSG00000025810
466	ENSMUSG00000002885
467	ENSMUSG00000108132
468	ENSMUSG00000017002
469	ENSMUSG00000017009
470	ENSMUSG00000060739
471	ENSMUSG00000090841
472	ENSMUSG00000057337
473	ENSMUSG00000003429
474	ENSMUSG00000028859
475	ENSMUSG00000017737
476	ENSMUSG00000002985
477	ENSMUSG00000049625
478	ENSMUSG00000040659
479	ENSMUSG00000026180
480	ENSMUSG00000045092
481	ENSMUSG00000001128
482	ENSMUSG00000073678
483	ENSMUSG00000027843
484	ENSMUSG00000045777
485	ENSMUSG00000047415
486	ENSMUSG00000022283
487	ENSMUSG00000029063
488	ENSMUSG00000098178
489	ENSMUSG00000061983
490	ENSMUSG00000037822
491	ENSMUSG00000030691
492	ENSMUSG00000001270
493	ENSMUSG00000043168
494	ENSMUSG00000044533
495	ENSMUSG00000016252
496	ENSMUSG00000025823
497	ENSMUSG00000092274
498	ENSMUSG00000060261
499	ENSMUSG00000039521
500	ENSMUSG00000024691
501	ENSMUSG00000036478
502	ENSMUSG00000035199
503	ENSMUSG00000030223
504	ENSMUSG00000053477
505	ENSMUSG00000004266
506	ENSMUSG00000033161
507	ENSMUSG00000055675
508	ENSMUSG00000008540
509	ENSMUSG00000037706
510	ENSMUSG00000022205
511	ENSMUSG00000061315
512	ENSMUSG00000024856
513	ENSMUSG00000009418
514	ENSMUSG00000056529
515	ENSMUSG00000030793
516	ENSMUSG00000019872
517	ENSMUSG00000047721
518	ENSMUSG00000025804
519	ENSMUSG00000043336
520	ENSMUSG00000039208
521	ENSMUSG00000024675
522	ENSMUSG00000022788
523	ENSMUSG00000031328
524	ENSMUSG00000020846
525	ENSMUSG00000037944
526	ENSMUSG00000031513
527	ENSMUSG00000051506
528	ENSMUSG00000024725
529	ENSMUSG00000069792
530	ENSMUSG00000012405
531	ENSMUSG00000054717
532	ENSMUSG00000032399
533	ENSMUSG00000030536
534	ENSMUSG00000029616
535	ENSMUSG00000068566
536	ENSMUSG00000024014
537	ENSMUSG00000074884
538	ENSMUSG00000015133
539	ENSMUSG00000001020
540	ENSMUSG00000020743
541	ENSMUSG00000052837
542	ENSMUSG00000073489
543	ENSMUSG00000025279
544	ENSMUSG00000026117
545	ENSMUSG00000025790
546	ENSMUSG00000035004
547	ENSMUSG00000003746
548	ENSMUSG00000036469
549	ENSMUSG00000035692
550	ENSMUSG00000027398
551	ENSMUSG00000022443
552	ENSMUSG00000030165
553	ENSMUSG00000008682
554	ENSMUSG00000026458
555	ENSMUSG00000074677
556	ENSMUSG00000034484
557	ENSMUSG00000053317
558	ENSMUSG00000067599
559	ENSMUSG00000022587
560	ENSMUSG00000024661
561	ENSMUSG00000026915
562	ENSMUSG00000041481
563	ENSMUSG00000030256
564	ENSMUSG00000028465
565	ENSMUSG00000039221
566	ENSMUSG00000021892
567	ENSMUSG00000025794
568	ENSMUSG00000021728
569	ENSMUSG00000049130
570	ENSMUSG00000031838
571	ENSMUSG00000089942
572	ENSMUSG00000027639
573	ENSMUSG00000001281
574	ENSMUSG00000026480
575	ENSMUSG00000026547
576	ENSMUSG00000045817
577	ENSMUSG00000027692
578	ENSMUSG00000014313
579	ENSMUSG00000035885
580	ENSMUSG00000055541
581	ENSMUSG00000060519
582	ENSMUSG00000075602
583	ENSMUSG00000029178
584	ENSMUSG00000040212
585	ENSMUSG00000028998
586	ENSMUSG00000037071
587	ENSMUSG00000027808
588	ENSMUSG00000064363
589	ENSMUSG00000066682
590	ENSMUSG00000019122
591	ENSMUSG00000038127
592	ENSMUSG00000022216
593	ENSMUSG00000040350
594	ENSMUSG00000029580
595	ENSMUSG00000006611
596	ENSMUSG00000022312
597	ADT_CD117(c-Kit)_A0012
598	ENSMUSG00000022876
599	ENSMUSG00000040724
600	ENSMUSG00000017778
601	ENSMUSG00000022136
602	ENSMUSG00000078974
603	ENSMUSG00000021127
604	ENSMUSG00000030413
605	ENSMUSG00000030313
606	ENSMUSG00000015396
607	ADT_CD134(OX-40)_A0195
608	ENSMUSG00000030126
609	ENSMUSG00000006800
610	ENSMUSG00000024646
611	ENSMUSG00000021948
612	ENSMUSG00000029771
613	ENSMUSG00000006360
614	ENSMUSG00000026011
615	ENSMUSG00000040687
616	ENSMUSG00000056071
617	ENSMUSG00000002944
618	ENSMUSG00000106918
619	ENSMUSG00000105906
620	ENSMUSG00000028337
621	ENSMUSG00000063229
622	ENSMUSG00000064370
623	ENSMUSG00000026770
624	ENSMUSG00000019564
625	ENSMUSG00000029603
626	ENSMUSG00000028832
627	ENSMUSG00000036875
628	ENSMUSG00000060143
629	ENSMUSG00000078780
630	ENSMUSG00000051314
631	ENSMUSG00000020841
632	ENSMUSG00000033777
633	ENSMUSG00000058818
634	ENSMUSG00000059089
635	ENSMUSG00000079547
636	ENSMUSG00000030187
637	ENSMUSG00000050708
638	ENSMUSG00000027423
639	ENSMUSG00000038811
640	ENSMUSG00000055435
641	ENSMUSG00000022504
642	ENSMUSG00000032740
643	ENSMUSG00000025993
644	ENSMUSG00000024066
645	ENSMUSG00000026457
646	ENSMUSG00000056054
647	ENSMUSG00000043932
648	ENSMUSG00000006519
649	ENSMUSG00000036606
650	ENSMUSG00000062647
651	ENSMUSG00000053158
652	ENSMUSG00000028480
653	ENSMUSG00000020077
654	ENSMUSG00000026496
655	ENSMUSG00000022564
656	ENSMUSG00000059248
657	ENSMUSG00000027347
658	ENSMUSG00000073411
659	ENSMUSG00000031824
660	ENSMUSG00000041959
661	ENSMUSG00000040430
662	ENSMUSG00000059895
663	ENSMUSG00000036986
664	ENSMUSG00000035493
665	ENSMUSG00000033355
666	ENSMUSG00000021998
667	ENSMUSG00000030921
668	ADT_CD41_A0443
669	ENSMUSG00000001700
670	ENSMUSG00000053063
671	ENSMUSG00000039997
672	ENSMUSG00000003032
673	ENSMUSG00000021200
674	ENSMUSG00000023048
675	ENSMUSG00000027433
676	ENSMUSG00000052736
677	ENSMUSG00000032436
678	ADT_CX3CR1_A0563
679	ENSMUSG00000020681
680	ENSMUSG00000001156
681	ENSMUSG00000033685
682	ENSMUSG00000004952
683	ENSMUSG00000015656
684	ENSMUSG00000040616
685	ENSMUSG00000071866
686	ENSMUSG00000031532
687	ENSMUSG00000033307
688	ENSMUSG00000073409
689	ENSMUSG00000038543
690	ENSMUSG00000037731
691	ENSMUSG00000040253
692	ENSMUSG00000017144
693	ENSMUSG00000085786
694	ADT_CD106_A0226
695	ENSMUSG00000059325
696	ENSMUSG00000058624
697	ENSMUSG00000027360
698	ENSMUSG00000058799
699	ENSMUSG00000021108
700	ENSMUSG00000038612
701	ENSMUSG00000038587
702	ENSMUSG00000055044
703	ENSMUSG00000078783
704	ENSMUSG00000051748
705	ENSMUSG00000070348
706	ENSMUSG00000031818
707	ENSMUSG00000031004
708	ENSMUSG00000020018
709	ENSMUSG00000089727
710	ENSMUSG00000022475
711	ENSMUSG00000044229
712	ENSMUSG00000037972
713	ENSMUSG00000053318
714	ENSMUSG00000044258
715	ENSMUSG00000005672
716	ENSMUSG00000020914
717	ENSMUSG00000009292
718	ENSMUSG00000039109
719	ENSMUSG00000020388
720	ENSMUSG00000045087
721	ENSMUSG00000026193
722	ENSMUSG00000055762
723	ENSMUSG00000020399
724	ENSMUSG00000029622
725	ENSMUSG00000002897
726	ENSMUSG00000018293
727	ENSMUSG00000040204
728	ENSMUSG00000048779
729	ENSMUSG00000070327
730	ENSMUSG00000020689
731	ENSMUSG00000030220
732	ENSMUSG00000025964
733	ENSMUSG00000026068
734	ENSMUSG00000038608
735	ENSMUSG00000038717
736	ADT_CD14_A0424
737	ENSMUSG00000032035
738	ENSMUSG00000033220
739	ENSMUSG00000051998
740	ADT_CD300LG(Nepmucin)_A0416
741	ENSMUSG00000050241
742	ENSMUSG00000022336
743	ENSMUSG00000001348
744	ENSMUSG00000019876
745	ADT_IgM_A0450
746	ENSMUSG00000027523
747	ENSMUSG00000046718
748	ENSMUSG00000003484
749	ENSMUSG00000026358
750	ENSMUSG00000062683
751	ENSMUSG00000048277
752	ENSMUSG00000036751
753	ENSMUSG00000050592
754	ENSMUSG00000022651
755	ENSMUSG00000056201
756	ENSMUSG00000000244
757	ENSMUSG00000000386
758	ENSMUSG00000046245
759	ENSMUSG00000051735
760	ENSMUSG00000060703
761	ENSMUSG00000029217
762	ENSMUSG00000063193
763	ENSMUSG00000032220
764	ENSMUSG00000025612
765	ENSMUSG00000040964
766	ENSMUSG00000006304
767	ENSMUSG00000050856
768	ENSMUSG00000025491
769	ENSMUSG00000024164
770	ENSMUSG00000005763
771	ENSMUSG00000021250
772	ENSMUSG00000023004
773	ENSMUSG00000026737
774	ENSMUSG00000055723
775	ENSMUSG00000026238
776	ENSMUSG00000004609
777	ENSMUSG00000040809
778	ENSMUSG00000032294
779	ENSMUSG00000000861
780	ENSMUSG00000070501
781	ENSMUSG00000046546
782	ENSMUSG00000095041
783	ENSMUSG00000068129
784	ADT_ESAM_A0596
785	ENSMUSG00000064367
786	ENSMUSG00000024816
787	ENSMUSG00000010406
788	ENSMUSG00000028634
789	ENSMUSG00000079852
790	ENSMUSG00000048058
791	ENSMUSG00000028161
792	ENSMUSG00000030365
793	ENSMUSG00000027566
794	ENSMUSG00000033554
795	ENSMUSG00000071644
796	ENSMUSG00000028064
797	ENSMUSG00000035208
798	ENSMUSG00000028071
799	ENSMUSG00000043263
800	ENSMUSG00000050732
801	ENSMUSG00000090272
802	ENSMUSG00000026728
803	ENSMUSG00000037605
804	ENSMUSG00000027712
805	ENSMUSG00000023944
806	ENSMUSG00000030560
807	ENSMUSG00000014195
808	ENSMUSG00000003545
809	ENSMUSG00000058216
810	ENSMUSG00000053702
811	ENSMUSG00000049086
812	ENSMUSG00000027863
813	ENSMUSG00000028599
814	ENSMUSG00000036371
815	ENSMUSG00000022108
816	ENSMUSG00000024659
817	ENSMUSG00000057666
818	ENSMUSG00000052270
819	ENSMUSG00000021660
820	ENSMUSG00000062248
821	ENSMUSG00000032562
822	ENSMUSG00000058470
823	ENSMUSG00000062825
824	ENSMUSG00000067038
825	ENSMUSG00000020267
826	ENSMUSG00000020719
827	ENSMUSG00000028460
828	ENSMUSG00000026355
829	ENSMUSG00000031447
830	ENSMUSG00000032899
831	ENSMUSG00000029632
832	ENSMUSG00000032218
833	ENSMUSG00000020547
834	ENSMUSG00000042541
835	ENSMUSG00000030122
836	ENSMUSG00000018821
837	ENSMUSG00000062593
838	ENSMUSG00000055447
839	ENSMUSG00000037337
840	ENSMUSG00000091537
841	ENSMUSG00000024953
842	ENSMUSG00000084786
843	ENSMUSG00000017716
844	ADT_CD184(CXCR4)_A0444
845	ENSMUSG00000032216
846	ENSMUSG00000029552
847	ENSMUSG00000056708
848	ENSMUSG00000019179
849	ENSMUSG00000000682
850	ENSMUSG00000090553
851	ENSMUSG00000061518
852	ENSMUSG00000031633
853	ENSMUSG00000037166
854	ENSMUSG00000026222
855	ENSMUSG00000043505
856	ENSMUSG00000078817
857	ENSMUSG00000027306
858	ENSMUSG00000031231
859	ENSMUSG00000030538
860	ENSMUSG00000040681
861	ENSMUSG00000033024
862	ENSMUSG00000047180
863	ENSMUSG00000029730
864	ENSMUSG00000028795
865	ENSMUSG00000020649
866	ENSMUSG00000031494
867	ENSMUSG00000036106
868	ENSMUSG00000059796
869	ENSMUSG00000072620
870	ENSMUSG00000020641
871	ENSMUSG00000048440
872	ADT_CD301b(MGL2)_A0566
873	ENSMUSG00000032661
874	ENSMUSG00000030144
875	ENSMUSG00000001289
876	ENSMUSG00000019942
877	ENSMUSG00000067591
878	ENSMUSG00000023367
879	ENSMUSG00000021703
880	ENSMUSG00000039384
881	ENSMUSG00000066551
882	ENSMUSG00000028873
883	ENSMUSG00000028691
884	ENSMUSG00000057329
885	ENSMUSG00000036781
886	ENSMUSG00000018168
887	ENSMUSG00000027469
888	ENSMUSG00000045328
889	ENSMUSG00000014769
890	ENSMUSG00000074896
891	ENSMUSG00000026234
892	ENSMUSG00000050549
893	ENSMUSG00000054766
894	ENSMUSG00000057278
895	ADT_CD279(PD-1)_A0004
896	ENSMUSG00000042817
897	ENSMUSG00000012443
898	ENSMUSG00000029810
899	ENSMUSG00000028639
900	ENSMUSG00000023034
901	ENSMUSG00000031029
902	ENSMUSG00000024042
903	ENSMUSG00000022892
904	ENSMUSG00000030539
905	ENSMUSG00000026483
906	ENSMUSG00000025393
907	ENSMUSG00000056394
908	ENSMUSG00000061904
909	ENSMUSG00000004730
910	ENSMUSG00000029430
911	ENSMUSG00000040483
912	ENSMUSG00000026605
913	ENSMUSG00000022225
914	ENSMUSG00000086503
915	ENSMUSG00000040270
916	ENSMUSG00000026630
917	ENSMUSG00000029401
918	ENSMUSG00000094777
919	ENSMUSG00000058773
920	ENSMUSG00000067235
921	ENSMUSG00000098318
922	ENSMUSG00000016319
923	ENSMUSG00000003038
924	ENSMUSG00000076752
925	ENSMUSG00000004980
926	ENSMUSG00000028367
927	ENSMUSG00000038690
928	ENSMUSG00000027203
929	ENSMUSG00000050912
930	ENSMUSG00000005397
931	ADT_CD326(Ep-CAM)_A0449
932	ENSMUSG00000091649
933	ENSMUSG00000035530
934	ENSMUSG00000076757
935	ENSMUSG00000022890
936	ENSMUSG00000052160
937	ENSMUSG00000036944
938	ENSMUSG00000036768
939	ENSMUSG00000050410
940	ENSMUSG00000024516
941	ENSMUSG00000024079
942	ENSMUSG00000078812
943	ENSMUSG00000033508
944	ENSMUSG00000021411
945	ENSMUSG00000074476
946	ENSMUSG00000049723
947	ENSMUSG00000022708
948	ENSMUSG00000028044
949	ENSMUSG00000090164
950	ENSMUSG00000054206
951	ENSMUSG00000038252
952	ENSMUSG00000015355
953	ENSMUSG00000068101
954	ENSMUSG00000059005
955	ENSMUSG00000097296
956	ENSMUSG00000076754
957	ENSMUSG00000029471
958	ENSMUSG00000047867
959	ENSMUSG00000027763
960	ENSMUSG00000006782
961	ENSMUSG00000001175
962	ENSMUSG00000032446
963	ENSMUSG00000016559
964	ENSMUSG00000016756
965	ENSMUSG00000026604
966	ENSMUSG00000026434
967	ENSMUSG00000020330
968	ENSMUSG00000003418
969	ENSMUSG00000052013
970	ENSMUSG00000028333
971	ENSMUSG00000009633
972	ENSMUSG00000076437
973	ENSMUSG00000006715
974	ENSMUSG00000026879
975	ENSMUSG00000074305
976	ENSMUSG00000038943
977	ENSMUSG00000027315
978	ENSMUSG00000005410
979	ENSMUSG00000028042
980	ENSMUSG00000029516
981	ENSMUSG00000015745
982	ENSMUSG00000025747
983	ENSMUSG00000029798
984	ENSMUSG00000025001
985	ENSMUSG00000023940
986	ENSMUSG00000028459
987	ENSMUSG00000073490
988	ENSMUSG00000031709
989	ENSMUSG00000020275
990	ENSMUSG00000031613
991	ENSMUSG00000030786
992	ADT_CD335(NKp46)_A0184
993	ENSMUSG00000000732
994	ENSMUSG00000001403
995	ENSMUSG00000031167
996	ENSMUSG00000073676
997	ENSMUSG00000020474
998	ENSMUSG00000015880
999	ENSMUSG00000024590
1000	ENSMUSG00000024248
1001	ENSMUSG00000026581
1002	ENSMUSG00000045273
1003	ENSMUSG00000032870
1004	ENSMUSG00000051212
1005	ENSMUSG00000002699
1006	ENSMUSG00000024338
1007	ENSMUSG00000074141
1008	ENSMUSG00000026177
1009	ENSMUSG00000023505
1010	ENSMUSG00000078853
1011	ENSMUSG00000040824
1012	ENSMUSG00000000976
1013	ENSMUSG00000049109
1014	ENSMUSG00000040385
1015	ENSMUSG00000041126
1016	ENSMUSG00000035000
1017	ENSMUSG00000055148
1018	ENSMUSG00000049932
1019	ENSMUSG00000019505
1020	ENSMUSG00000073491
1021	ENSMUSG00000044345
1022	ENSMUSG00000032571
1023	ENSMUSG00000030189
1024	ENSMUSG00000035242
1025	ENSMUSG00000030707
1026	ENSMUSG00000028312
1027	ENSMUSG00000027715
1028	ENSMUSG00000045826
1029	ENSMUSG00000060860
1030	ENSMUSG00000029687
1031	ENSMUSG00000045078
1032	ENSMUSG00000027368
1033	ENSMUSG00000010376
1034	ENSMUSG00000059994
1035	ENSMUSG00000067341
1036	ENSMUSG00000030653
1037	ENSMUSG00000028926
1038	ENSMUSG00000038352
1039	ENSMUSG00000030154
1040	ENSMUSG00000021270
1041	ENSMUSG00000052684
1042	ENSMUSG00000002083
1043	ENSMUSG00000020738
1044	ENSMUSG00000000204
1045	ENSMUSG00000071076
1046	ENSMUSG00000032640
1047	ENSMUSG00000019843
1048	ENSMUSG00000029822
1049	ENSMUSG00000091993
1050	ENSMUSG00000044786
1051	ENSMUSG00000020638
1052	ENSMUSG00000007041
1053	ENSMUSG00000034422
1054	ENSMUSG00000061132
1055	ENSMUSG00000036752
1056	ENSMUSG00000001228
1057	ENSMUSG00000020395
1058	ENSMUSG00000046668
1059	ENSMUSG00000030652
1060	ENSMUSG00000007029
1061	ENSMUSG00000030107
1062	ENSMUSG00000024854
1063	ENSMUSG00000057113
1064	ENSMUSG00000036438
1065	ENSMUSG00000026573
1066	ENSMUSG00000079227
1067	ENSMUSG00000057596
1068	ENSMUSG00000037095
1069	ENSMUSG00000059108
1070	ENSMUSG00000074578
1071	ENSMUSG00000016194
1072	ENSMUSG00000071172
1073	ENSMUSG00000002107
1074	ENSMUSG00000030156
1075	ENSMUSG00000090019
1076	ENSMUSG00000086862
1077	ENSMUSG00000030167
1078	ENSMUSG00000030067
1079	ENSMUSG00000048534
1080	ENSMUSG00000015243
1081	ENSMUSG00000042079
1082	ENSMUSG00000023274
1083	ENSMUSG00000039264
1084	ENSMUSG00000059708
1085	ENSMUSG00000046879
1086	ENSMUSG00000038304
1087	ENSMUSG00000021360
1088	ENSMUSG00000024910
1089	ENSMUSG00000015437
1090	ENSMUSG00000024772
1091	ENSMUSG00000032359
1092	ENSMUSG00000026822
1093	ENSMUSG00000028496
1094	ENSMUSG00000090958
1095	ENSMUSG00000032915
1096	ENSMUSG00000030724
1097	ADT_TCRr-d_A0121
1098	ENSMUSG00000026104
1099	ENSMUSG00000074874
1100	ENSMUSG00000040345
1101	ENSMUSG00000039396
1102	ENSMUSG00000026385
1103	ENSMUSG00000101585
1104	ENSMUSG00000107266
1105	ENSMUSG00000039236
1106	ENSMUSG00000044811
1107	ENSMUSG00000076441
1108	ENSMUSG00000024399
1109	ENSMUSG00000035711
1110	ENSMUSG00000028362
1111	ENSMUSG00000021377
1112	ENSMUSG00000023927
1113	ENSMUSG00000027514
1114	ENSMUSG00000030263
1115	ENSMUSG00000032265
1116	ENSMUSG00000056612
1117	ENSMUSG00000034041
1118	ENSMUSG00000026012
1119	ENSMUSG00000048215
1120	ENSMUSG00000028745
1121	ENSMUSG00000022661
1122	ENSMUSG00000017756
1123	ENSMUSG00000040466
1124	ENSMUSG00000025498
1125	ENSMUSG00000030844
1126	ENSMUSG00000030148
1127	ENSMUSG00000036027
1128	ENSMUSG00000032554
1129	ENSMUSG00000017652
1130	ENSMUSG00000029561
1131	ENSMUSG00000022838
1132	ENSMUSG00000069094
1133	ENSMUSG00000026576
1134	ENSMUSG00000048163
1135	ENSMUSG00000022673
1136	ENSMUSG00000019823
1137	ENSMUSG00000029075
1138	ENSMUSG00000030589
1139	ENSMUSG00000059479
1140	ENSMUSG00000042349
1141	ENSMUSG00000052534
1142	ENSMUSG00000044103
1143	ENSMUSG00000044734
1144	ENSMUSG00000031246
1145	ENSMUSG00000058794
1146	ENSMUSG00000045932
1147	ENSMUSG00000032053
1148	ENSMUSG00000056665
1149	ENSMUSG00000031239
1150	ENSMUSG00000026875
1151	ENSMUSG00000047798
1152	ENSMUSG00000041827
1153	ENSMUSG00000041754
1154	ENSMUSG00000021281
1155	ENSMUSG00000042757
1156	ENSMUSG00000020601
1157	ENSMUSG00000025867
1158	ENSMUSG00000062939
1159	ENSMUSG00000016528
1160	ENSMUSG00000026347
1161	ENSMUSG00000062345
1162	ENSMUSG00000027506
1163	ENSMUSG00000073008
1164	ENSMUSG00000032690
1165	ENSMUSG00000029359
1166	ENSMUSG00000030717
1167	ENSMUSG00000031591
1168	ENSMUSG00000020297
1169	ENSMUSG00000087497
1170	ENSMUSG00000084796
1171	ENSMUSG00000001444
1172	ENSMUSG00000067586
1173	ENSMUSG00000021756
1174	ENSMUSG00000022594
1175	ENSMUSG00000022696
1176	ENSMUSG00000022906
1177	ENSMUSG00000015597
1178	ENSMUSG00000048612
1179	ENSMUSG00000024986
1180	ENSMUSG00000062488
