# Supplementary material for: Characterization of spleen and lymph node cell types via CITE-seq and machine learning methods
Source: Front Mol Neurosci. 2022 Oct 13;15:1033159. doi: 10.3389/fnmol.2022.1033159 (PMC9608858; doi:10.3389/fnmol.2022.1033159)
Supplement: Supplementary Table 2 — Performance of four classification algorithms under different feature subsets. [file Table_2.XLSX]

## Sheet: Decision tree
Number of features	Lymph Node CD122+ CD8 T	Lymph Node CD4 T	Lymph Node CD8 T	Lymph Node Ifit3-high B	Lymph Node Ifit3-high CD4 T	Lymph Node Ifit3-high CD8 T	Lymph Node Mature B	Lymph Node Transitional B	Lymph Node Tregs	Spleen B1 B	Spleen CD122+ CD8 T	Spleen CD4 T	Spleen CD8 T	Spleen cDC2s	Spleen Cycling B/T cells	Spleen ICOS-high Tregs	Spleen Ifit3-high B	Spleen Ly6-high mono	Spleen Mature B	Spleen MZ B	Spleen Neutrophils	Spleen NK	Spleen NKT	Spleen Transitional B	ACC	MCC
1	0.058076	0.25211	0.011639	0.014851	0.505618	0.15625	0.002048	0.313725	0.520468	0.085034	0	0.304401	0	0.445378	0.03252	0.418803	0.032967	0.054264	0	0.037123	0.031447	0.051613	0.022727	0.543155	0.134534	0.102406
2	0.540835	0.435566	0.494665	0.049505	0.565543	0.5375	0.026114	0.362745	0.654971	0.248299	0.550562	0.487775	0.533958	0.504202	0.308943	0.547009	0.131868	0.379845	0.002196	0.141531	0.207547	0.193548	0.357955	0.116815	0.241358	0.226243
3	0.707804	0.607203	0.702231	0.527228	0.681648	0.70625	0.345622	0.509804	0.748538	0.503401	0.741573	0.647922	0.700234	0.764706	0.520325	0.854701	0.457875	0.581395	0.183558	0.512761	0.534591	0.574194	0.590909	0.37872	0.469622	0.438391
4	0.753176	0.61677	0.675073	0.574257	0.70412	0.84375	0.376344	0.480392	0.783626	0.55102	0.790262	0.650367	0.782201	0.747899	0.560976	0.854701	0.505495	0.573643	0.230311	0.515081	0.584906	0.56129	0.710227	0.479167	0.5053	0.472094
5	0.77314	0.627462	0.71096	0.549505	0.730337	0.83125	0.394265	0.490196	0.871345	0.557823	0.816479	0.676039	0.758782	0.823529	0.691057	0.880342	0.461538	0.643411	0.243175	0.559165	0.616352	0.580645	0.846591	0.542411	0.528507	0.494402
6	0.749546	0.650535	0.736178	0.576733	0.794007	0.8	0.414235	0.558824	0.888889	0.666667	0.82397	0.695599	0.761124	0.87395	0.715447	0.880342	0.6337	0.806202	0.271101	0.612529	0.72327	0.8	0.909091	0.603423	0.563838	0.530341
7	0.787659	0.63928	0.706111	0.688119	0.764045	0.80625	0.416283	0.588235	0.859649	0.673469	0.816479	0.682152	0.775176	0.907563	0.739837	0.880342	0.637363	0.829457	0.291497	0.677494	0.704403	0.8	0.892045	0.591518	0.569865	0.536338
8	0.809437	0.613393	0.688652	0.668317	0.7603	0.81875	0.414747	0.607843	0.865497	0.619048	0.816479	0.690709	0.744731	0.87395	0.780488	0.91453	0.600733	0.790698	0.279573	0.672854	0.779874	0.845161	0.886364	0.595238	0.562383	0.528593
9	0.793103	0.615644	0.70999	0.685644	0.794007	0.84375	0.442396	0.656863	0.877193	0.659864	0.812734	0.684597	0.777518	0.907563	0.853659	0.888889	0.630037	0.868217	0.304675	0.75174	0.91195	0.929032	0.909091	0.683036	0.591202	0.559948
10	0.794918	0.614519	0.693501	0.665842	0.726592	0.8125	0.450077	0.637255	0.871345	0.741497	0.82397	0.680929	0.807963	0.890756	0.853659	0.897436	0.600733	0.852713	0.297772	0.763341	0.924528	0.896774	0.914773	0.6875	0.589539	0.557878
11	0.789474	0.611705	0.698351	0.675743	0.786517	0.825	0.445981	0.54902	0.912281	0.782313	0.797753	0.677262	0.784543	0.932773	0.837398	0.923077	0.641026	0.899225	0.313461	0.767981	0.937107	0.935484	0.920455	0.680804	0.594804	0.563245
12	0.798548	0.601013	0.725509	0.655941	0.775281	0.8	0.445981	0.686275	0.918129	0.79932	0.827715	0.639364	0.765808	0.915966	0.878049	0.91453	0.699634	0.844961	0.318481	0.75406	0.886792	0.916129	0.920455	0.683036	0.594874	0.563247
13	0.791289	0.59426	0.71096	0.670792	0.752809	0.80625	0.471582	0.627451	0.918129	0.79932	0.801498	0.676039	0.747073	0.932773	0.902439	0.948718	0.677656	0.868217	0.313461	0.786543	0.867925	0.916129	0.897727	0.669643	0.595428	0.563774
14	0.784029	0.602701	0.690592	0.710396	0.752809	0.79375	0.465438	0.666667	0.900585	0.833333	0.786517	0.701711	0.796253	0.92437	0.869919	0.931624	0.732601	0.937984	0.323502	0.812065	0.943396	0.948387	0.931818	0.720982	0.608798	0.578061
15	0.784029	0.628588	0.697381	0.693069	0.816479	0.83125	0.462366	0.558824	0.923977	0.802721	0.786517	0.676039	0.786885	0.941176	0.861789	0.888889	0.659341	0.930233	0.326953	0.781903	0.930818	0.974194	0.9375	0.723958	0.608937	0.577785
16	0.818512	0.628588	0.684772	0.688119	0.782772	0.76875	0.46339	0.617647	0.906433	0.79932	0.835206	0.667482	0.751756	0.941176	0.829268	0.880342	0.70696	0.945736	0.31754	0.809745	0.962264	0.974194	0.971591	0.740327	0.609283	0.578507
17	0.822142	0.614519	0.702231	0.675743	0.756554	0.71875	0.473118	0.656863	0.865497	0.792517	0.771536	0.689487	0.714286	0.92437	0.845528	0.931624	0.725275	0.930233	0.327581	0.844548	0.962264	0.96129	0.914773	0.713542	0.608036	0.576916
18	0.807623	0.619584	0.697381	0.658416	0.737828	0.74375	0.483359	0.578431	0.847953	0.812925	0.801498	0.658924	0.714286	0.932773	0.869919	0.905983	0.673993	0.96124	0.336053	0.842227	0.981132	0.967742	0.931818	0.735119	0.610738	0.579719
19	0.778584	0.625211	0.741028	0.675743	0.71161	0.7375	0.455709	0.72549	0.877193	0.802721	0.797753	0.662592	0.714286	0.94958	0.886179	0.931624	0.673993	0.922481	0.339504	0.832947	0.949686	0.987097	0.920455	0.745536	0.612262	0.58078
20	0.803993	0.609454	0.7129	0.665842	0.71161	0.7875	0.456221	0.637255	0.830409	0.836735	0.779026	0.668704	0.744731	0.941176	0.853659	0.923077	0.677656	0.914729	0.358644	0.853828	0.981132	0.96129	0.926136	0.75	0.615033	0.583477
21	0.814882	0.620709	0.701261	0.683168	0.719101	0.775	0.47363	0.686275	0.877193	0.85034	0.838951	0.696822	0.744731	0.957983	0.853659	0.905983	0.684982	0.96124	0.34327	0.828306	0.962264	1	0.926136	0.760417	0.620298	0.58978
22	0.814882	0.640405	0.730359	0.712871	0.775281	0.78125	0.492063	0.77451	0.853801	0.840136	0.794007	0.694377	0.723653	0.966387	0.845528	0.940171	0.717949	0.937984	0.350173	0.858469	0.981132	0.967742	0.977273	0.765625	0.631867	0.602391
23	0.784029	0.599325	0.71484	0.658416	0.782772	0.79375	0.469022	0.764706	0.871345	0.812925	0.820225	0.685819	0.737705	0.915966	0.845528	0.905983	0.655678	0.922481	0.353624	0.814385	0.974843	0.967742	0.948864	0.767857	0.617388	0.586463
24	0.807623	0.621272	0.701261	0.660891	0.737828	0.775	0.454173	0.754902	0.824561	0.853741	0.752809	0.667482	0.761124	0.941176	0.894309	0.905983	0.688645	0.945736	0.347035	0.837587	0.981132	0.96129	0.920455	0.755208	0.614825	0.583917
25	0.798548	0.611705	0.695441	0.707921	0.71161	0.775	0.453661	0.637255	0.842105	0.812925	0.82397	0.680929	0.763466	0.932773	0.934959	0.91453	0.681319	0.937984	0.350173	0.853828	0.962264	0.967742	0.9375	0.759673	0.616141	0.585433
26	0.803993	0.593697	0.724539	0.670792	0.730337	0.8	0.439836	0.764706	0.865497	0.846939	0.794007	0.645477	0.758782	0.941176	0.861789	0.888889	0.681319	0.930233	0.347349	0.821346	0.987421	0.929032	0.943182	0.759673	0.610599	0.579773
27	0.827586	0.620709	0.705141	0.675743	0.7603	0.7875	0.448029	0.754902	0.818713	0.816327	0.827715	0.656479	0.728337	0.957983	0.829268	0.905983	0.703297	0.930233	0.343583	0.837587	0.943396	0.967742	0.971591	0.756696	0.614271	0.583574
28	0.805808	0.625211	0.704171	0.715347	0.76779	0.7625	0.459293	0.676471	0.877193	0.826531	0.812734	0.667482	0.751756	0.932773	0.894309	0.897436	0.732601	0.922481	0.350173	0.849188	0.974843	0.954839	0.931818	0.767857	0.621129	0.591379
29	0.822142	0.599887	0.721629	0.683168	0.745318	0.725	0.460829	0.715686	0.836257	0.833333	0.756554	0.632029	0.758782	0.907563	0.804878	0.905983	0.677656	0.930233	0.347349	0.837587	0.949686	0.967742	0.948864	0.749256	0.610946	0.57982
30	0.818512	0.611142	0.723569	0.725248	0.737828	0.8	0.449053	0.656863	0.818713	0.860544	0.861423	0.646699	0.742389	0.957983	0.829268	0.940171	0.699634	0.937984	0.343897	0.828306	0.987421	0.954839	0.931818	0.768601	0.617042	0.587008
31	0.818512	0.612831	0.70805	0.732673	0.771536	0.7875	0.46851	0.745098	0.847953	0.870748	0.827715	0.657702	0.763466	0.932773	0.845528	0.888889	0.714286	0.937984	0.36743	0.849188	0.949686	0.954839	0.948864	0.78125	0.627849	0.598414
32	0.811252	0.631401	0.70805	0.670792	0.782772	0.78125	0.459293	0.735294	0.812865	0.860544	0.816479	0.649144	0.730679	0.932773	0.869919	0.931624	0.692308	0.930233	0.378099	0.858469	0.974843	0.948387	0.931818	0.77753	0.627018	0.596991
33	0.803993	0.595948	0.691562	0.663366	0.756554	0.74375	0.47107	0.77451	0.842105	0.867347	0.82397	0.625917	0.784543	0.957983	0.894309	0.871795	0.699634	0.945736	0.379981	0.853828	0.955975	0.967742	0.960227	0.785714	0.624454	0.594237
34	0.818512	0.596511	0.707081	0.690594	0.752809	0.75625	0.460317	0.72549	0.853801	0.867347	0.801498	0.657702	0.711944	0.957983	0.886179	0.871795	0.626374	0.937984	0.374961	0.837587	0.981132	0.941935	0.943182	0.768601	0.619674	0.589126
35	0.796733	0.60664	0.70999	0.663366	0.752809	0.71875	0.46595	0.705882	0.842105	0.891156	0.782772	0.673594	0.730679	0.941176	0.861789	0.905983	0.710623	0.906977	0.388767	0.837587	0.949686	0.935484	0.926136	0.764137	0.624454	0.594148
36	0.805808	0.60664	0.693501	0.695545	0.741573	0.74375	0.488479	0.794118	0.859649	0.840136	0.790262	0.629584	0.728337	0.94958	0.829268	0.871795	0.677656	0.96124	0.36743	0.839907	0.981132	0.941935	0.9375	0.774554	0.621268	0.591582
37	0.785844	0.619021	0.696411	0.707921	0.726592	0.7625	0.47107	0.745098	0.842105	0.87415	0.838951	0.672372	0.716628	0.941176	0.878049	0.863248	0.692308	0.945736	0.363665	0.812065	0.949686	0.929032	0.943182	0.75	0.619328	0.588892
38	0.809437	0.59426	0.71096	0.655941	0.749064	0.7	0.450589	0.715686	0.859649	0.85034	0.808989	0.644254	0.733021	0.957983	0.886179	0.897436	0.695971	0.945736	0.366803	0.835267	0.968553	0.954839	0.960227	0.767857	0.615864	0.585153
39	0.811252	0.626337	0.70999	0.678218	0.677903	0.7625	0.470046	0.72549	0.818713	0.846939	0.790262	0.669927	0.716628	0.941176	0.869919	0.91453	0.710623	0.945736	0.358958	0.802784	0.968553	0.941935	0.920455	0.763393	0.618982	0.587939
40	0.782214	0.613956	0.704171	0.700495	0.715356	0.76875	0.469534	0.676471	0.865497	0.846939	0.805243	0.650367	0.75644	0.94958	0.845528	0.905983	0.725275	0.945736	0.379667	0.823666	0.962264	0.948387	0.943182	0.778274	0.624732	0.594058
41	0.77314	0.633089	0.706111	0.668317	0.7603	0.7	0.470558	0.676471	0.812865	0.884354	0.782772	0.627139	0.70726	0.941176	0.861789	0.820513	0.692308	0.922481	0.38155	0.823666	0.981132	0.935484	0.948864	0.776786	0.622099	0.590617
42	0.814882	0.61058	0.705141	0.695545	0.692884	0.775	0.475166	0.745098	0.871345	0.860544	0.827715	0.669927	0.744731	0.94958	0.821138	0.888889	0.728938	0.945736	0.383746	0.819026	0.987421	0.948387	0.954545	0.770089	0.628057	0.598162
43	0.793103	0.604952	0.729389	0.673267	0.71161	0.6875	0.470558	0.735294	0.877193	0.823129	0.831461	0.649144	0.747073	0.92437	0.861789	0.863248	0.717949	0.945736	0.393473	0.846868	0.974843	0.941935	0.943182	0.750744	0.625147	0.594666
44	0.823956	0.604389	0.72066	0.663366	0.734082	0.65625	0.477727	0.72549	0.783626	0.867347	0.838951	0.645477	0.721311	0.94958	0.813008	0.863248	0.714286	0.930233	0.36994	0.814385	0.981132	0.935484	0.943182	0.766369	0.620159	0.589657
45	0.836661	0.61058	0.70999	0.655941	0.730337	0.66875	0.475678	0.764706	0.789474	0.904762	0.816479	0.646699	0.71897	0.907563	0.853659	0.854701	0.684982	0.968992	0.374019	0.812065	0.968553	0.96129	0.954545	0.773065	0.622376	0.591808
46	0.780399	0.608891	0.71193	0.673267	0.692884	0.70625	0.469022	0.715686	0.824561	0.891156	0.82397	0.638142	0.69555	0.966387	0.837398	0.871795	0.710623	0.953488	0.380609	0.832947	0.937107	0.941935	0.943182	0.752232	0.618497	0.587198
47	0.805808	0.612831	0.678952	0.668317	0.722846	0.68125	0.476703	0.696078	0.842105	0.846939	0.797753	0.646699	0.733021	0.957983	0.829268	0.897436	0.655678	0.96124	0.36492	0.816705	0.943396	0.96129	0.9375	0.771577	0.616211	0.585045
48	0.794918	0.61058	0.705141	0.688119	0.741573	0.6875	0.47363	0.686275	0.871345	0.901361	0.790262	0.633252	0.725995	0.94958	0.845528	0.854701	0.684982	0.953488	0.374961	0.832947	0.955975	0.929032	0.926136	0.761905	0.619882	0.589081
49	0.77677	0.599325	0.693501	0.673267	0.707865	0.74375	0.479263	0.656863	0.865497	0.857143	0.797753	0.625917	0.779859	0.966387	0.886179	0.846154	0.695971	0.937984	0.36994	0.812065	0.955975	0.96129	0.897727	0.755208	0.615587	0.584388
50	0.803993	0.610017	0.676043	0.678218	0.737828	0.73125	0.459293	0.715686	0.842105	0.860544	0.794007	0.658924	0.758782	0.97479	0.813008	0.846154	0.692308	0.937984	0.384688	0.795824	0.974843	0.948387	0.931818	0.778274	0.620714	0.589368
51	0.798548	0.593697	0.70805	0.633663	0.730337	0.775	0.47619	0.656863	0.777778	0.853741	0.831461	0.621027	0.747073	0.991597	0.902439	0.846154	0.688645	0.96124	0.369627	0.825986	0.962264	0.935484	0.948864	0.768601	0.616696	0.585406
52	0.791289	0.620709	0.71484	0.693069	0.741573	0.7875	0.473118	0.764706	0.812865	0.87415	0.790262	0.667482	0.723653	0.983193	0.837398	0.854701	0.666667	0.945736	0.37653	0.805104	0.974843	0.96129	0.903409	0.767857	0.624177	0.593802
53	0.789474	0.61058	0.675073	0.683168	0.70412	0.725	0.472094	0.686275	0.824561	0.870748	0.7603	0.639364	0.740047	0.966387	0.845528	0.837607	0.74359	0.945736	0.382178	0.828306	0.943396	0.954839	0.903409	0.770089	0.619051	0.58863
54	0.813067	0.598199	0.700291	0.710396	0.689139	0.75	0.466462	0.745098	0.789474	0.863946	0.794007	0.656479	0.754098	0.983193	0.821138	0.82906	0.659341	0.953488	0.375275	0.849188	0.949686	0.929032	0.9375	0.762649	0.619051	0.588267
55	0.809437	0.611142	0.71484	0.717822	0.700375	0.70625	0.471582	0.715686	0.830409	0.853741	0.790262	0.676039	0.747073	0.983193	0.853659	0.923077	0.67033	0.96124	0.385002	0.835267	0.930818	0.922581	0.9375	0.772321	0.626741	0.596403
56	0.798548	0.630276	0.698351	0.695545	0.70412	0.71875	0.47107	0.735294	0.80117	0.863946	0.794007	0.657702	0.700234	0.94958	0.869919	0.837607	0.728938	0.984496	0.386257	0.839907	0.955975	0.935484	0.903409	0.761161	0.624524	0.594271
57	0.829401	0.62915	0.692532	0.680693	0.685393	0.75	0.442908	0.794118	0.859649	0.894558	0.831461	0.647922	0.733021	0.991597	0.829268	0.897436	0.673993	0.906977	0.379667	0.823666	0.981132	0.941935	0.9375	0.759673	0.621198	0.589835
58	0.816697	0.627462	0.70902	0.658416	0.689139	0.7875	0.485407	0.745098	0.766082	0.857143	0.808989	0.636919	0.728337	0.991597	0.853659	0.846154	0.699634	0.953488	0.36994	0.823666	0.962264	0.929032	0.909091	0.779018	0.623554	0.593321
59	0.771325	0.619584	0.71775	0.673267	0.692884	0.7	0.477215	0.745098	0.818713	0.904762	0.812734	0.672372	0.763466	0.941176	0.829268	0.871795	0.714286	0.953488	0.379354	0.849188	0.968553	0.954839	0.880682	0.755208	0.625078	0.594673
60	0.791289	0.604952	0.71872	0.735149	0.666667	0.7375	0.454685	0.784314	0.736842	0.87415	0.801498	0.649144	0.747073	0.97479	0.845528	0.880342	0.717949	0.945736	0.368685	0.816705	0.943396	0.916129	0.897727	0.780506	0.618427	0.587707
61	0.791289	0.60664	0.701261	0.707921	0.689139	0.71875	0.454685	0.72549	0.789474	0.867347	0.827715	0.651589	0.723653	0.991597	0.845528	0.897436	0.714286	0.930233	0.38155	0.851508	0.968553	0.929032	0.903409	0.771577	0.620436	0.589306
62	0.825771	0.601013	0.726479	0.663366	0.700375	0.7375	0.453149	0.705882	0.74269	0.897959	0.816479	0.655257	0.758782	0.932773	0.878049	0.863248	0.692308	0.953488	0.390022	0.828306	0.993711	0.916129	0.931818	0.760417	0.622723	0.591758
63	0.814882	0.626337	0.693501	0.653465	0.752809	0.675	0.459805	0.735294	0.766082	0.877551	0.842697	0.634474	0.751756	0.966387	0.861789	0.880342	0.714286	0.945736	0.368999	0.821346	0.943396	0.916129	0.903409	0.754464	0.617458	0.586546
64	0.794918	0.632527	0.70902	0.693069	0.689139	0.75625	0.467486	0.754902	0.783626	0.901361	0.827715	0.647922	0.744731	0.966387	0.821138	0.888889	0.681319	0.937984	0.356762	0.805104	0.955975	0.954839	0.897727	0.779018	0.620159	0.589456
65	0.793103	0.619584	0.7129	0.680693	0.681648	0.7125	0.466462	0.686275	0.789474	0.843537	0.782772	0.652812	0.742389	0.966387	0.918699	0.854701	0.750916	0.930233	0.389708	0.839907	0.955975	0.941935	0.909091	0.793899	0.626948	0.596035
66	0.807623	0.613956	0.699321	0.668317	0.689139	0.64375	0.47107	0.715686	0.783626	0.853741	0.853933	0.645477	0.772834	0.957983	0.853659	0.863248	0.684982	0.945736	0.378099	0.858469	0.930818	0.948387	0.920455	0.77753	0.622376	0.591598
67	0.789474	0.617333	0.71193	0.717822	0.749064	0.7	0.460317	0.813725	0.777778	0.880952	0.801498	0.619804	0.737705	0.966387	0.894309	0.897436	0.692308	0.937984	0.383119	0.844548	0.943396	0.935484	0.9375	0.761905	0.622584	0.592142
68	0.825771	0.597074	0.680892	0.705446	0.689139	0.70625	0.467486	0.813725	0.766082	0.904762	0.857678	0.644254	0.730679	0.97479	0.869919	0.871795	0.728938	0.930233	0.380609	0.844548	0.955975	0.916129	0.920455	0.774554	0.62203	0.591587
69	0.778584	0.615082	0.688652	0.670792	0.636704	0.65625	0.475678	0.72549	0.760234	0.891156	0.82397	0.671149	0.728337	0.941176	0.837398	0.897436	0.699634	0.953488	0.377785	0.865429	0.974843	0.896774	0.926136	0.779762	0.621337	0.590492
70	0.802178	0.613956	0.691562	0.680693	0.651685	0.725	0.465438	0.833333	0.77193	0.867347	0.797753	0.660147	0.733021	0.957983	0.829268	0.888889	0.703297	0.96124	0.385002	0.886311	0.943396	0.935484	0.897727	0.767857	0.622653	0.591998
71	0.796733	0.631964	0.71678	0.673267	0.730337	0.725	0.466462	0.715686	0.842105	0.860544	0.827715	0.677262	0.686183	0.97479	0.894309	0.863248	0.725275	0.930233	0.382805	0.844548	0.968553	0.941935	0.909091	0.78497	0.628819	0.598394
72	0.77314	0.607203	0.684772	0.668317	0.70412	0.71875	0.470558	0.745098	0.754386	0.867347	0.801498	0.669927	0.749415	0.957983	0.845528	0.880342	0.699634	0.937984	0.375588	0.846868	0.924528	0.954839	0.931818	0.774554	0.619328	0.588565
73	0.833031	0.601576	0.71193	0.668317	0.70412	0.66875	0.46851	0.784314	0.725146	0.870748	0.801498	0.657702	0.697892	0.97479	0.821138	0.905983	0.692308	0.922481	0.379354	0.837587	0.924528	0.954839	0.880682	0.774554	0.619605	0.588856
74	0.813067	0.593134	0.669253	0.678218	0.685393	0.7625	0.474654	0.627451	0.777778	0.853741	0.808989	0.679707	0.714286	0.94958	0.878049	0.837607	0.703297	0.930233	0.382805	0.842227	0.968553	0.941935	0.931818	0.781994	0.620159	0.58948
75	0.782214	0.625211	0.706111	0.695545	0.722846	0.725	0.486431	0.745098	0.853801	0.880952	0.794007	0.655257	0.690867	0.966387	0.869919	0.863248	0.717949	0.930233	0.385629	0.87703	0.962264	0.929032	0.897727	0.782738	0.629512	0.599465
76	0.793103	0.61058	0.682832	0.683168	0.64794	0.75625	0.460829	0.72549	0.830409	0.867347	0.805243	0.638142	0.744731	0.94958	0.902439	0.897436	0.747253	0.945736	0.373078	0.835267	0.949686	0.929032	0.914773	0.787202	0.619328	0.588873
77	0.813067	0.628025	0.698351	0.732673	0.752809	0.71875	0.464414	0.745098	0.888889	0.870748	0.853933	0.677262	0.725995	0.991597	0.853659	0.871795	0.692308	0.922481	0.388453	0.856148	0.955975	0.948387	0.926136	0.770833	0.63159	0.60169
78	0.845735	0.618458	0.697381	0.685644	0.707865	0.70625	0.458781	0.833333	0.859649	0.894558	0.808989	0.695599	0.725995	0.966387	0.894309	0.897436	0.721612	0.937984	0.374961	0.839907	0.924528	0.929032	0.903409	0.768601	0.626048	0.596079
79	0.809437	0.615644	0.704171	0.675743	0.726592	0.75	0.448541	0.72549	0.824561	0.843537	0.842697	0.658924	0.763466	0.97479	0.829268	0.91453	0.681319	0.945736	0.385943	0.819026	0.962264	0.935484	0.914773	0.77381	0.623277	0.592583
80	0.807623	0.620146	0.71484	0.685644	0.692884	0.69375	0.460829	0.745098	0.836257	0.867347	0.820225	0.616137	0.742389	0.97479	0.861789	0.854701	0.728938	0.968992	0.380295	0.863109	0.962264	0.941935	0.909091	0.774554	0.623554	0.592954
81	0.789474	0.623523	0.699321	0.675743	0.741573	0.79375	0.460317	0.77451	0.80117	0.877551	0.82397	0.677262	0.733021	0.966387	0.878049	0.888889	0.659341	0.922481	0.377471	0.842227	0.955975	0.954839	0.903409	0.765625	0.623623	0.593182
82	0.811252	0.63534	0.726479	0.678218	0.677903	0.69375	0.484383	0.784314	0.847953	0.894558	0.831461	0.630807	0.737705	0.966387	0.845528	0.871795	0.750916	0.96124	0.369313	0.860789	0.955975	0.916129	0.948864	0.77753	0.629165	0.599097
83	0.798548	0.619584	0.723569	0.665842	0.726592	0.725	0.445469	0.77451	0.842105	0.887755	0.820225	0.645477	0.770492	0.957983	0.837398	0.871795	0.714286	0.922481	0.36994	0.835267	0.968553	0.916129	0.914773	0.779762	0.621614	0.590828
84	0.820327	0.619584	0.693501	0.710396	0.715356	0.74375	0.456221	0.72549	0.883041	0.894558	0.808989	0.661369	0.744731	0.957983	0.845528	0.91453	0.67033	0.922481	0.376843	0.858469	0.955975	0.941935	0.943182	0.77753	0.625286	0.595468
85	0.785844	0.614519	0.696411	0.685644	0.730337	0.76875	0.457245	0.843137	0.871345	0.877551	0.827715	0.689487	0.714286	0.957983	0.829268	0.905983	0.699634	0.968992	0.379981	0.825986	0.974843	0.909677	0.926136	0.768601	0.624247	0.593785
86	0.802178	0.635903	0.707081	0.673267	0.756554	0.7	0.461854	0.72549	0.795322	0.884354	0.835206	0.666259	0.782201	0.966387	0.910569	0.854701	0.70696	0.976744	0.397866	0.832947	0.955975	0.948387	0.903409	0.786458	0.633807	0.603893
87	0.791289	0.610017	0.721629	0.618812	0.670412	0.71875	0.470558	0.794118	0.853801	0.840136	0.797753	0.671149	0.747073	0.983193	0.894309	0.897436	0.70696	0.945736	0.39065	0.858469	0.981132	0.935484	0.909091	0.77381	0.626602	0.596125
88	0.807623	0.622397	0.684772	0.688119	0.7603	0.7	0.460829	0.813725	0.795322	0.880952	0.831461	0.639364	0.733021	0.983193	0.869919	0.888889	0.677656	0.937984	0.390336	0.832947	0.974843	0.935484	0.914773	0.78869	0.626533	0.596315
89	0.811252	0.61058	0.71678	0.678218	0.715356	0.76875	0.455197	0.794118	0.830409	0.880952	0.808989	0.654034	0.754098	0.991597	0.886179	0.91453	0.681319	0.906977	0.374333	0.858469	0.949686	0.929032	0.943182	0.802083	0.626394	0.596668
90	0.807623	0.627462	0.695441	0.673267	0.659176	0.7375	0.459805	0.813725	0.888889	0.884354	0.82397	0.643032	0.770492	0.94958	0.845528	0.871795	0.692308	0.953488	0.393787	0.858469	0.987421	0.929032	0.909091	0.764137	0.627295	0.59662
91	0.805808	0.621835	0.673133	0.673267	0.677903	0.69375	0.444956	0.833333	0.812865	0.860544	0.812734	0.649144	0.772834	0.983193	0.853659	0.880342	0.677656	0.945736	0.388767	0.846868	0.968553	0.941935	0.897727	0.791667	0.622723	0.591487
92	0.785844	0.608329	0.694471	0.69802	0.651685	0.68125	0.461342	0.764706	0.842105	0.908163	0.805243	0.674817	0.735363	0.966387	0.845528	0.888889	0.725275	0.953488	0.372451	0.844548	0.955975	0.935484	0.880682	0.762649	0.619189	0.588702
93	0.818512	0.60664	0.706111	0.685644	0.715356	0.7375	0.46595	0.813725	0.871345	0.867347	0.797753	0.682152	0.758782	0.94958	0.894309	0.871795	0.714286	0.945736	0.380609	0.851508	0.974843	0.948387	0.931818	0.767113	0.627225	0.597435
94	0.805808	0.622397	0.684772	0.660891	0.726592	0.73125	0.46851	0.823529	0.865497	0.891156	0.827715	0.667482	0.777518	0.983193	0.918699	0.871795	0.673993	0.930233	0.379667	0.860789	0.962264	0.967742	0.914773	0.763393	0.626879	0.597001
95	0.778584	0.619584	0.679922	0.690594	0.734082	0.725	0.464926	0.803922	0.836257	0.894558	0.865169	0.652812	0.730679	0.97479	0.910569	0.931624	0.714286	0.945736	0.391905	0.87703	0.968553	0.96129	0.909091	0.783482	0.629858	0.600064
96	0.798548	0.617895	0.685742	0.660891	0.719101	0.725	0.448541	0.77451	0.818713	0.867347	0.846442	0.666259	0.728337	0.983193	0.853659	0.897436	0.728938	0.953488	0.368685	0.828306	0.943396	0.954839	0.954545	0.789435	0.620714	0.590787
97	0.811252	0.629713	0.698351	0.673267	0.707865	0.7375	0.457245	0.77451	0.847953	0.87415	0.831461	0.654034	0.75644	0.957983	0.886179	0.940171	0.699634	0.945736	0.378412	0.87239	0.974843	0.941935	0.909091	0.773065	0.626741	0.596684
98	0.787659	0.60045	0.70902	0.685644	0.70412	0.74375	0.43318	0.764706	0.836257	0.880952	0.850187	0.634474	0.735363	0.97479	0.878049	0.888889	0.630037	0.968992	0.374647	0.87935	0.981132	0.96129	0.892045	0.752976	0.614756	0.583511
99	0.827586	0.62915	0.679922	0.695545	0.749064	0.825	0.470558	0.803922	0.812865	0.85034	0.872659	0.685819	0.709602	0.957983	0.902439	0.91453	0.604396	0.922481	0.373392	0.844548	0.955975	0.941935	0.965909	0.78497	0.628195	0.598754
100	0.785844	0.648284	0.729389	0.690594	0.700375	0.73125	0.458781	0.745098	0.818713	0.860544	0.857678	0.661369	0.742389	0.966387	0.902439	0.923077	0.684982	0.96124	0.387198	0.812065	0.968553	0.935484	0.948864	0.804315	0.633737	0.603875
101	0.774955	0.628025	0.705141	0.658416	0.722846	0.64375	0.460317	0.784314	0.859649	0.860544	0.820225	0.628362	0.742389	0.966387	0.886179	0.880342	0.710623	0.945736	0.384374	0.849188	0.930818	0.941935	0.954545	0.775298	0.623415	0.592464
102	0.784029	0.608891	0.692532	0.688119	0.681648	0.725	0.451613	0.676471	0.842105	0.901361	0.838951	0.650367	0.735363	0.941176	0.894309	0.91453	0.70696	0.930233	0.36241	0.839907	0.924528	0.948387	0.903409	0.775298	0.615726	0.585272
103	0.807623	0.611705	0.731329	0.668317	0.655431	0.66875	0.453661	0.745098	0.859649	0.867347	0.838951	0.668704	0.742389	0.966387	0.894309	0.863248	0.644689	0.953488	0.388139	0.846868	0.924528	0.922581	0.9375	0.786458	0.625494	0.594464
104	0.814882	0.630276	0.699321	0.693069	0.681648	0.68125	0.464926	0.715686	0.871345	0.860544	0.846442	0.641809	0.723653	0.991597	0.910569	0.91453	0.673993	0.937984	0.391591	0.830626	0.987421	0.96129	0.926136	0.791667	0.629373	0.598824
105	0.774955	0.618458	0.695441	0.653465	0.677903	0.66875	0.447005	0.754902	0.859649	0.880952	0.797753	0.636919	0.75644	0.966387	0.886179	0.880342	0.67033	0.930233	0.380609	0.837587	0.943396	0.948387	0.914773	0.778274	0.617665	0.58608
106	0.793103	0.608329	0.678952	0.663366	0.749064	0.74375	0.459805	0.735294	0.859649	0.894558	0.842697	0.624694	0.737705	0.941176	0.902439	0.897436	0.70696	0.953488	0.377785	0.837587	0.955975	0.941935	0.9375	0.779018	0.620575	0.589863
107	0.805808	0.616207	0.71484	0.693069	0.726592	0.69375	0.464414	0.794118	0.923977	0.894558	0.838951	0.666259	0.76815	0.983193	0.821138	0.905983	0.714286	0.945736	0.381236	0.860789	0.981132	0.896774	0.931818	0.784226	0.630897	0.601113
108	0.793103	0.611705	0.723569	0.643564	0.670412	0.69375	0.442908	0.735294	0.935673	0.853741	0.812734	0.666259	0.761124	0.97479	0.853659	0.888889	0.710623	0.976744	0.377785	0.87239	0.918239	0.935484	0.920455	0.796875	0.62397	0.593415
109	0.787659	0.629713	0.688652	0.680693	0.696629	0.70625	0.492576	0.833333	0.935673	0.870748	0.797753	0.635697	0.744731	0.991597	0.894309	0.905983	0.659341	0.945736	0.382805	0.819026	0.955975	0.954839	0.903409	0.770089	0.627225	0.597203
110	0.794918	0.644344	0.698351	0.690594	0.662921	0.80625	0.450589	0.715686	0.900585	0.863946	0.812734	0.640587	0.761124	0.983193	0.886179	0.880342	0.684982	0.984496	0.373392	0.805104	0.974843	0.935484	0.931818	0.78869	0.624801	0.594139
111	0.787659	0.617333	0.698351	0.653465	0.662921	0.63125	0.475678	0.784314	0.935673	0.880952	0.842697	0.658924	0.735363	0.991597	0.861789	0.905983	0.681319	0.922481	0.383746	0.846868	0.949686	0.948387	0.886364	0.776786	0.62487	0.594569
112	0.809437	0.607766	0.689622	0.690594	0.707865	0.65625	0.477215	0.784314	0.935673	0.877551	0.827715	0.632029	0.71897	0.966387	0.878049	0.905983	0.666667	0.945736	0.382178	0.835267	0.924528	0.948387	0.931818	0.774554	0.623138	0.592461
113	0.825771	0.612831	0.686712	0.658416	0.677903	0.75	0.470558	0.843137	0.918129	0.880952	0.801498	0.628362	0.751756	0.966387	0.869919	0.897436	0.688645	0.953488	0.371509	0.849188	0.943396	0.916129	0.909091	0.764881	0.620506	0.589917
114	0.793103	0.650535	0.671193	0.690594	0.734082	0.65	0.470558	0.784314	0.947368	0.867347	0.831461	0.645477	0.747073	0.94958	0.845528	0.905983	0.721612	0.968992	0.368685	0.856148	0.930818	0.903226	0.897727	0.767113	0.624524	0.594515
115	0.811252	0.617895	0.706111	0.638614	0.696629	0.71875	0.464414	0.784314	0.912281	0.860544	0.820225	0.666259	0.761124	0.966387	0.861789	0.888889	0.692308	0.945736	0.380295	0.849188	0.918239	0.929032	0.892045	0.789435	0.626186	0.596014
116	0.77677	0.608329	0.685742	0.658416	0.692884	0.68125	0.458269	0.715686	0.918129	0.870748	0.842697	0.625917	0.704918	0.957983	0.813008	0.923077	0.699634	0.953488	0.383746	0.849188	0.937107	0.96129	0.886364	0.799851	0.619952	0.588865
117	0.76951	0.621272	0.71193	0.670792	0.651685	0.7125	0.454173	0.686275	0.923977	0.870748	0.794007	0.623472	0.763466	0.983193	0.894309	0.888889	0.663004	0.914729	0.363351	0.863109	0.943396	0.935484	0.909091	0.782738	0.617042	0.586153
118	0.813067	0.623523	0.71775	0.673267	0.685393	0.73125	0.453661	0.784314	0.918129	0.823129	0.786517	0.644254	0.765808	0.966387	0.861789	0.871795	0.692308	0.96124	0.372451	0.87239	0.91195	0.941935	0.9375	0.793155	0.624732	0.594514
119	0.784029	0.615644	0.674103	0.668317	0.726592	0.675	0.437276	0.764706	0.923977	0.853741	0.820225	0.647922	0.740047	1	0.813008	0.888889	0.721612	0.953488	0.39065	0.849188	0.962264	0.96129	0.9375	0.779762	0.621268	0.590653
120	0.811252	0.617895	0.666343	0.658416	0.715356	0.69375	0.445981	0.696078	0.953216	0.867347	0.853933	0.673594	0.740047	0.991597	0.813008	0.923077	0.673993	0.953488	0.372137	0.835267	0.943396	0.909677	0.892045	0.794643	0.620021	0.589384
121	0.805808	0.630838	0.698351	0.70297	0.715356	0.66875	0.442908	0.784314	0.94152	0.867347	0.831461	0.630807	0.740047	0.957983	0.845528	0.931624	0.659341	0.945736	0.37904	0.863109	0.962264	0.948387	0.931818	0.772321	0.623	0.592234
122	0.816697	0.632527	0.691562	0.673267	0.685393	0.7	0.475166	0.794118	0.923977	0.87415	0.842697	0.665037	0.704918	0.97479	0.837398	0.888889	0.659341	0.914729	0.38406	0.839907	0.962264	0.916129	0.954545	0.785714	0.628611	0.598267
123	0.811252	0.612831	0.70902	0.668317	0.659176	0.73125	0.472606	0.754902	0.894737	0.87415	0.797753	0.635697	0.763466	0.97479	0.821138	0.846154	0.699634	0.953488	0.372137	0.865429	0.968553	0.929032	0.926136	0.787202	0.62397	0.593224
124	0.780399	0.616207	0.707081	0.665842	0.677903	0.7125	0.472606	0.764706	0.935673	0.863946	0.835206	0.638142	0.772834	0.957983	0.813008	0.905983	0.717949	0.937984	0.393473	0.844548	0.949686	0.948387	0.9375	0.770833	0.62778	0.597212
125	0.803993	0.617333	0.677013	0.670792	0.655431	0.75625	0.440348	0.715686	0.923977	0.87415	0.801498	0.651589	0.71897	0.97479	0.821138	0.897436	0.695971	0.953488	0.383433	0.819026	0.949686	0.987097	0.909091	0.775298	0.61815	0.586529
126	0.785844	0.618458	0.693501	0.688119	0.685393	0.76875	0.444444	0.764706	0.964912	0.846939	0.831461	0.624694	0.733021	0.983193	0.829268	0.871795	0.67033	0.930233	0.400063	0.816705	0.930818	0.987097	0.9375	0.790179	0.624593	0.593313
127	0.798548	0.63928	0.71969	0.665842	0.70412	0.6625	0.447005	0.764706	0.923977	0.867347	0.801498	0.638142	0.730679	0.97479	0.934959	0.863248	0.699634	0.930233	0.374019	0.846868	0.962264	0.903226	0.886364	0.779762	0.622792	0.591895
128	0.778584	0.625211	0.71387	0.670792	0.692884	0.73125	0.47363	0.745098	0.94152	0.853741	0.835206	0.613692	0.793911	0.966387	0.837398	0.888889	0.6337	0.930233	0.36994	0.865429	0.955975	0.948387	0.886364	0.78125	0.623346	0.59267
129	0.796733	0.620709	0.693501	0.663366	0.674157	0.75625	0.474142	0.784314	0.912281	0.853741	0.850187	0.611247	0.749415	0.932773	0.853659	0.871795	0.717949	0.984496	0.37904	0.846868	0.924528	0.922581	0.948864	0.774554	0.623346	0.592978
130	0.787659	0.623523	0.685742	0.69802	0.715356	0.7625	0.451101	0.754902	0.953216	0.860544	0.801498	0.624694	0.742389	0.983193	0.829268	0.91453	0.710623	0.968992	0.372764	0.844548	0.955975	0.954839	0.943182	0.766369	0.620229	0.58948
131	0.782214	0.617333	0.686712	0.712871	0.685393	0.7125	0.452125	0.754902	0.906433	0.887755	0.820225	0.650367	0.742389	0.991597	0.869919	0.905983	0.695971	0.945736	0.378099	0.821346	0.930818	0.96129	0.903409	0.78497	0.621961	0.591611
132	0.794918	0.61058	0.683802	0.613861	0.696629	0.78125	0.451613	0.833333	0.906433	0.833333	0.808989	0.651589	0.742389	0.966387	0.837398	0.923077	0.692308	0.945736	0.379354	0.87239	0.930818	0.935484	0.914773	0.761905	0.617943	0.586701
133	0.793103	0.621272	0.688652	0.695545	0.70412	0.75	0.469022	0.745098	0.935673	0.843537	0.801498	0.667482	0.735363	0.966387	0.837398	0.931624	0.703297	0.930233	0.361155	0.830626	0.962264	0.935484	0.9375	0.789435	0.622515	0.592787
134	0.809437	0.637029	0.670223	0.670792	0.692884	0.725	0.460317	0.745098	0.929825	0.884354	0.857678	0.633252	0.751756	0.94958	0.853659	0.905983	0.717949	0.953488	0.36994	0.844548	0.943396	0.929032	0.9375	0.77381	0.622653	0.592069
135	0.838475	0.631964	0.684772	0.683168	0.685393	0.73125	0.461854	0.705882	0.912281	0.901361	0.790262	0.655257	0.737705	0.966387	0.845528	0.888889	0.692308	0.953488	0.364292	0.814385	0.962264	0.954839	0.897727	0.787202	0.622653	0.591874
136	0.805808	0.624086	0.702231	0.675743	0.659176	0.7125	0.448029	0.705882	0.923977	0.870748	0.835206	0.645477	0.70726	0.97479	0.869919	0.880342	0.619048	0.976744	0.382178	0.819026	0.937107	0.987097	0.9375	0.779762	0.620783	0.589526
137	0.778584	0.649409	0.664403	0.665842	0.692884	0.69375	0.43574	0.823529	0.929825	0.884354	0.801498	0.640587	0.723653	0.94958	0.861789	0.923077	0.692308	0.945736	0.388453	0.842227	0.949686	0.967742	0.920455	0.781994	0.622584	0.591562
138	0.823956	0.624648	0.696411	0.633663	0.696629	0.725	0.473118	0.784314	0.923977	0.863946	0.861423	0.672372	0.725995	0.983193	0.821138	0.905983	0.648352	0.922481	0.357703	0.844548	0.930818	0.948387	0.948864	0.791667	0.623207	0.592856
139	0.789474	0.625211	0.690592	0.673267	0.689139	0.68125	0.437788	0.72549	0.964912	0.833333	0.816479	0.647922	0.714286	0.97479	0.902439	0.905983	0.659341	0.945736	0.383746	0.823666	0.930818	0.954839	0.903409	0.772321	0.618012	0.586676
140	0.807623	0.642656	0.707081	0.65099	0.666667	0.7375	0.432668	0.794118	0.929825	0.870748	0.835206	0.612469	0.725995	0.94958	0.878049	0.837607	0.717949	0.930233	0.372451	0.846868	0.943396	0.948387	0.926136	0.798363	0.621406	0.590267
141	0.798548	0.637029	0.685742	0.653465	0.674157	0.7375	0.472094	0.735294	0.906433	0.843537	0.846442	0.655257	0.730679	0.97479	0.861789	0.880342	0.666667	0.937984	0.374961	0.856148	0.968553	0.967742	0.943182	0.78497	0.625701	0.595206
142	0.794918	0.630276	0.694471	0.670792	0.625468	0.71875	0.464926	0.823529	0.947368	0.846939	0.835206	0.654034	0.775176	0.957983	0.853659	0.905983	0.710623	0.914729	0.362724	0.856148	0.955975	0.967742	0.909091	0.775298	0.622445	0.591805
143	0.787659	0.626337	0.685742	0.658416	0.707865	0.775	0.453661	0.745098	0.918129	0.870748	0.805243	0.655257	0.711944	0.92437	0.918699	0.871795	0.641026	0.922481	0.384688	0.846868	0.955975	0.967742	0.926136	0.77753	0.622307	0.591149
144	0.803993	0.62915	0.686712	0.670792	0.696629	0.74375	0.464926	0.705882	0.912281	0.867347	0.816479	0.639364	0.747073	0.97479	0.918699	0.91453	0.695971	0.945736	0.374647	0.849188	0.924528	0.948387	0.920455	0.776042	0.623692	0.592784
145	0.820327	0.615082	0.697381	0.668317	0.655431	0.68125	0.451613	0.72549	0.906433	0.840136	0.835206	0.627139	0.742389	0.932773	0.918699	0.940171	0.695971	0.953488	0.364292	0.844548	0.943396	0.941935	0.914773	0.800595	0.618912	0.588169
146	0.825771	0.613956	0.689622	0.633663	0.670412	0.73125	0.455197	0.745098	0.912281	0.877551	0.801498	0.625917	0.714286	0.97479	0.902439	0.905983	0.673993	0.945736	0.36241	0.856148	0.937107	0.941935	0.914773	0.783482	0.615933	0.585261
147	0.803993	0.640405	0.70902	0.665842	0.677903	0.675	0.460317	0.862745	0.947368	0.860544	0.82397	0.622249	0.711944	0.983193	0.861789	0.923077	0.677656	0.953488	0.378726	0.860789	0.943396	0.96129	0.892045	0.767113	0.624108	0.593677
148	0.820327	0.621272	0.686712	0.658416	0.670412	0.70625	0.455709	0.823529	0.929825	0.87415	0.835206	0.661369	0.716628	0.983193	0.861789	0.957265	0.692308	0.883721	0.374961	0.856148	0.937107	0.954839	0.914773	0.781994	0.623	0.592427
149	0.784029	0.633652	0.71678	0.663366	0.719101	0.6875	0.471582	0.72549	0.923977	0.887755	0.756554	0.623472	0.735363	0.97479	0.861789	0.923077	0.761905	0.930233	0.391905	0.846868	0.949686	0.96129	0.931818	0.796131	0.631313	0.600907
150	0.807623	0.631964	0.689622	0.683168	0.719101	0.725	0.494624	0.696078	0.929825	0.880952	0.786517	0.644254	0.742389	0.966387	0.845528	0.871795	0.684982	0.96124	0.394101	0.842227	0.949686	0.909677	0.892045	0.77753	0.63159	0.601273
151	0.814882	0.624648	0.663434	0.663366	0.681648	0.75625	0.474142	0.735294	0.929825	0.863946	0.831461	0.640587	0.716628	0.97479	0.861789	0.91453	0.717949	0.945736	0.379981	0.793503	0.987421	0.954839	0.948864	0.779018	0.623415	0.592567
152	0.802178	0.621272	0.71387	0.705446	0.685393	0.7	0.452125	0.784314	0.94152	0.857143	0.883895	0.641809	0.744731	0.94958	0.796748	0.91453	0.684982	0.914729	0.383433	0.809745	0.937107	0.935484	0.914773	0.781994	0.624662	0.594058
153	0.793103	0.617895	0.682832	0.688119	0.625468	0.7	0.491551	0.754902	0.947368	0.901361	0.838951	0.651589	0.70726	0.97479	0.845528	0.91453	0.747253	0.906977	0.39065	0.807425	0.962264	0.922581	0.892045	0.767857	0.626602	0.59585
154	0.780399	0.622397	0.700291	0.678218	0.681648	0.70625	0.463902	0.754902	0.929825	0.897959	0.82397	0.617359	0.761124	0.97479	0.845528	0.880342	0.736264	0.96124	0.378726	0.865429	0.955975	0.96129	0.903409	0.761905	0.623138	0.59272
155	0.798548	0.626337	0.70999	0.64604	0.644195	0.675	0.450589	0.735294	0.906433	0.853741	0.827715	0.654034	0.735363	0.991597	0.878049	0.897436	0.761905	0.937984	0.363351	0.853828	0.930818	0.941935	0.880682	0.779018	0.619259	0.588467
156	0.822142	0.604952	0.683802	0.685644	0.659176	0.7375	0.467998	0.754902	0.935673	0.85034	0.831461	0.666259	0.744731	0.94958	0.861789	0.931624	0.681319	0.945736	0.373706	0.819026	0.943396	0.967742	0.9375	0.790179	0.623277	0.59304
157	0.84392	0.634215	0.667313	0.633663	0.719101	0.725	0.477215	0.735294	0.935673	0.880952	0.827715	0.654034	0.742389	1	0.869919	0.888889	0.644689	0.945736	0.375275	0.832947	0.955975	0.929032	0.954545	0.770089	0.625216	0.594474
158	0.845735	0.612268	0.699321	0.65099	0.621723	0.78125	0.44342	0.77451	0.923977	0.846939	0.827715	0.628362	0.721311	0.957983	0.878049	0.91453	0.684982	0.945736	0.376843	0.821346	0.955975	0.922581	0.892045	0.775298	0.617319	0.586171
159	0.807623	0.62296	0.689622	0.670792	0.666667	0.725	0.459805	0.754902	0.959064	0.860544	0.794007	0.644254	0.733021	0.97479	0.878049	0.91453	0.641026	0.922481	0.366175	0.823666	0.918239	0.954839	0.920455	0.795387	0.619605	0.588691
160	0.816697	0.621835	0.701261	0.693069	0.692884	0.7125	0.454685	0.764706	0.947368	0.860544	0.846442	0.641809	0.740047	0.966387	0.853659	0.91453	0.684982	0.937984	0.388453	0.849188	0.949686	0.948387	0.9375	0.783482	0.627641	0.597264
161	0.796733	0.606078	0.681862	0.688119	0.670412	0.7125	0.446493	0.77451	0.929825	0.85034	0.827715	0.658924	0.735363	0.983193	0.837398	0.923077	0.684982	0.96124	0.378412	0.842227	0.949686	0.929032	0.926136	0.774554	0.618705	0.587688
162	0.774955	0.628025	0.685742	0.670792	0.655431	0.7125	0.456221	0.794118	0.935673	0.829932	0.838951	0.649144	0.688525	0.966387	0.853659	0.854701	0.717949	0.930233	0.374647	0.846868	0.943396	0.941935	0.920455	0.782738	0.619328	0.588127
163	0.785844	0.626337	0.677983	0.690594	0.719101	0.725	0.454685	0.686275	0.918129	0.87415	0.835206	0.650367	0.721311	0.97479	0.861789	0.880342	0.717949	0.96124	0.363037	0.819026	0.968553	0.941935	0.931818	0.784226	0.619328	0.589056
164	0.791289	0.625774	0.693501	0.670792	0.64794	0.7	0.469022	0.686275	0.918129	0.846939	0.805243	0.613692	0.702576	0.97479	0.821138	0.897436	0.692308	0.96124	0.375275	0.812065	0.955975	0.967742	0.9375	0.776042	0.617873	0.586285
165	0.813067	0.621835	0.661494	0.707921	0.696629	0.70625	0.463902	0.754902	0.947368	0.85034	0.831461	0.645477	0.793911	0.966387	0.837398	0.897436	0.663004	0.953488	0.396611	0.844548	0.943396	0.954839	0.926136	0.767857	0.627087	0.596344
166	0.794918	0.622397	0.685742	0.658416	0.670412	0.69375	0.450077	0.735294	0.97076	0.870748	0.842697	0.639364	0.716628	0.966387	0.894309	0.91453	0.70696	0.96124	0.380922	0.835267	0.955975	0.922581	0.920455	0.790179	0.62203	0.591106
167	0.796733	0.638154	0.680892	0.700495	0.644195	0.73125	0.448029	0.77451	0.94152	0.85034	0.816479	0.652812	0.747073	0.983193	0.853659	0.931624	0.637363	0.945736	0.367116	0.853828	0.962264	0.954839	0.920455	0.770833	0.619813	0.588729
168	0.787659	0.638154	0.686712	0.653465	0.666667	0.68125	0.459805	0.77451	0.953216	0.85034	0.797753	0.646699	0.697892	0.991597	0.861789	0.888889	0.644689	0.953488	0.366803	0.832947	0.981132	0.890323	0.9375	0.751488	0.615241	0.583781
169	0.816697	0.633089	0.685742	0.683168	0.692884	0.74375	0.458269	0.764706	0.935673	0.884354	0.797753	0.651589	0.71897	0.966387	0.861789	0.91453	0.666667	0.945736	0.370882	0.828306	0.949686	0.954839	0.960227	0.770089	0.622238	0.591135
170	0.787659	0.634778	0.672163	0.665842	0.644195	0.6875	0.456221	0.72549	0.918129	0.833333	0.82397	0.649144	0.733021	0.966387	0.772358	0.948718	0.684982	0.906977	0.36492	0.821346	0.962264	0.941935	0.9375	0.783482	0.61628	0.584964
171	0.809437	0.615082	0.71193	0.618812	0.662921	0.69375	0.449053	0.696078	0.923977	0.860544	0.820225	0.634474	0.71897	0.97479	0.869919	0.91453	0.677656	0.937984	0.397239	0.825986	0.968553	0.967742	0.909091	0.776042	0.622099	0.590828
172	0.802178	0.626337	0.682832	0.675743	0.64794	0.7625	0.466462	0.77451	0.94152	0.860544	0.82397	0.613692	0.723653	0.97479	0.894309	0.897436	0.695971	0.953488	0.379667	0.856148	0.955975	0.948387	0.909091	0.765625	0.621614	0.590676
173	0.809437	0.632527	0.685742	0.628713	0.659176	0.7	0.469022	0.735294	0.97076	0.880952	0.838951	0.618582	0.733021	0.97479	0.886179	0.880342	0.673993	0.945736	0.388767	0.825986	0.962264	0.941935	0.914773	0.791667	0.625632	0.59428
174	0.787659	0.631964	0.71775	0.693069	0.644195	0.70625	0.462878	0.813725	0.953216	0.857143	0.801498	0.641809	0.737705	0.957983	0.894309	0.91453	0.648352	0.96124	0.399121	0.849188	0.968553	0.948387	0.926136	0.780506	0.630481	0.599739
175	0.811252	0.634778	0.679922	0.633663	0.692884	0.73125	0.472606	0.803922	0.912281	0.840136	0.82397	0.621027	0.725995	0.97479	0.894309	0.91453	0.666667	0.945736	0.376843	0.853828	0.943396	0.922581	0.931818	0.764137	0.621406	0.5896
176	0.803993	0.634778	0.699321	0.633663	0.599251	0.7125	0.486431	0.735294	0.953216	0.884354	0.831461	0.658924	0.747073	0.957983	0.853659	0.91453	0.659341	0.930233	0.37904	0.839907	0.974843	0.987097	0.9375	0.781994	0.628334	0.598071
177	0.818512	0.629713	0.669253	0.665842	0.681648	0.7125	0.465438	0.823529	0.953216	0.880952	0.865169	0.627139	0.716628	0.983193	0.918699	0.854701	0.692308	0.922481	0.380295	0.839907	0.943396	0.993548	0.897727	0.784226	0.624732	0.594403
178	0.800363	0.638717	0.684772	0.643564	0.599251	0.7	0.437788	0.715686	0.923977	0.867347	0.831461	0.655257	0.742389	0.97479	0.886179	0.880342	0.673993	0.968992	0.372451	0.842227	0.955975	0.974194	0.914773	0.776786	0.618289	0.587388
179	0.771325	0.630838	0.687682	0.653465	0.666667	0.69375	0.456221	0.764706	0.929825	0.863946	0.808989	0.624694	0.725995	0.966387	0.95935	0.91453	0.659341	0.937984	0.384374	0.825986	0.943396	0.954839	0.926136	0.78869	0.621406	0.589961
180	0.822142	0.638717	0.668283	0.65099	0.666667	0.7125	0.462366	0.676471	0.94152	0.894558	0.835206	0.635697	0.749415	0.966387	0.837398	0.871795	0.695971	0.930233	0.380609	0.825986	0.955975	0.954839	0.931818	0.795387	0.625078	0.594524
181	0.823956	0.630838	0.669253	0.636139	0.64794	0.75	0.464926	0.784314	0.918129	0.846939	0.816479	0.630807	0.714286	0.97479	0.894309	0.905983	0.728938	0.945736	0.375902	0.798144	0.981132	0.967742	0.903409	0.802083	0.622515	0.591792
182	0.813067	0.646033	0.672163	0.673267	0.696629	0.69375	0.481311	0.764706	0.935673	0.816327	0.831461	0.640587	0.700234	0.991597	0.869919	0.888889	0.695971	0.96124	0.389394	0.830626	0.981132	0.929032	0.897727	0.801339	0.630274	0.599811
183	0.76951	0.620709	0.701261	0.678218	0.617978	0.74375	0.47107	0.72549	0.929825	0.846939	0.805243	0.5978	0.754098	0.966387	0.910569	0.837607	0.652015	0.953488	0.378412	0.793503	0.943396	0.935484	0.903409	0.806548	0.619882	0.588451
184	0.789474	0.625211	0.691562	0.653465	0.722846	0.725	0.466462	0.745098	0.912281	0.85034	0.838951	0.633252	0.751756	0.966387	0.845528	0.871795	0.703297	0.937984	0.398808	0.842227	0.924528	0.929032	0.9375	0.77381	0.627087	0.595921
185	0.800363	0.619021	0.70999	0.678218	0.670412	0.71875	0.460317	0.705882	0.923977	0.853741	0.805243	0.630807	0.733021	0.957983	0.918699	0.905983	0.732601	0.922481	0.385629	0.819026	0.955975	0.96129	0.903409	0.78869	0.624801	0.593924
186	0.798548	0.638154	0.685742	0.641089	0.689139	0.7125	0.465438	0.676471	0.906433	0.843537	0.827715	0.655257	0.70726	0.97479	0.861789	0.91453	0.70696	0.930233	0.374333	0.814385	0.930818	0.954839	0.897727	0.784226	0.621545	0.590871
187	0.814882	0.648284	0.664403	0.65099	0.662921	0.725	0.447517	0.77451	0.953216	0.85034	0.861423	0.624694	0.686183	0.991597	0.837398	0.91453	0.659341	0.953488	0.385943	0.814385	0.968553	0.96129	0.9375	0.791667	0.622515	0.590804
188	0.784029	0.612831	0.683802	0.641089	0.681648	0.71875	0.482335	0.764706	0.912281	0.840136	0.861423	0.658924	0.714286	0.97479	0.845528	0.923077	0.681319	0.937984	0.391905	0.851508	0.955975	0.967742	0.892045	0.775298	0.625632	0.594392
189	0.814882	0.61677	0.691562	0.65099	0.621723	0.7125	0.465438	0.686275	0.918129	0.860544	0.790262	0.601467	0.749415	0.957983	0.886179	0.863248	0.67033	0.922481	0.382178	0.802784	0.937107	0.967742	0.903409	0.776042	0.616834	0.584827
190	0.816697	0.642656	0.721629	0.636139	0.659176	0.7375	0.465438	0.77451	0.94152	0.867347	0.861423	0.628362	0.740047	0.983193	0.861789	0.863248	0.703297	0.922481	0.378412	0.807425	0.968553	0.974194	0.914773	0.797619	0.628888	0.598431
191	0.794918	0.611142	0.694471	0.663366	0.674157	0.6875	0.456733	0.72549	0.912281	0.843537	0.812734	0.647922	0.679157	0.957983	0.837398	0.880342	0.663004	0.968992	0.378099	0.812065	0.987421	0.948387	0.903409	0.785714	0.616903	0.584909
192	0.823956	0.646595	0.663434	0.720297	0.655431	0.74375	0.450077	0.647059	0.94152	0.85034	0.820225	0.618582	0.725995	0.966387	0.853659	0.905983	0.699634	0.930233	0.37653	0.812065	0.955975	0.929032	0.886364	0.761905	0.618358	0.586853
193	0.798548	0.620146	0.676043	0.695545	0.640449	0.71875	0.453661	0.715686	0.923977	0.85034	0.797753	0.635697	0.749415	0.97479	0.837398	0.871795	0.710623	0.945736	0.384688	0.767981	0.943396	0.967742	0.943182	0.775298	0.618497	0.586524
194	0.816697	0.609454	0.70902	0.69802	0.692884	0.7125	0.457757	0.696078	0.923977	0.843537	0.779026	0.641809	0.728337	0.94958	0.869919	0.931624	0.622711	0.968992	0.366803	0.828306	0.955975	0.980645	0.903409	0.767857	0.616903	0.585616
195	0.784029	0.624086	0.674103	0.641089	0.606742	0.6625	0.458269	0.705882	0.912281	0.867347	0.816479	0.617359	0.725995	0.941176	0.869919	0.897436	0.692308	0.945736	0.395042	0.839907	0.968553	0.974194	0.926136	0.786458	0.620367	0.588143
196	0.794918	0.610017	0.649855	0.641089	0.629213	0.7375	0.490015	0.705882	0.929825	0.860544	0.820225	0.668704	0.723653	0.97479	0.934959	0.905983	0.684982	0.937984	0.385629	0.844548	0.962264	0.948387	0.926136	0.78869	0.624454	0.593766
197	0.784029	0.624086	0.666343	0.621287	0.70412	0.65625	0.469534	0.745098	0.94152	0.826531	0.831461	0.660147	0.730679	0.966387	0.910569	0.880342	0.710623	0.922481	0.391905	0.846868	0.943396	0.974194	0.886364	0.764881	0.622445	0.591137
198	0.791289	0.612268	0.669253	0.636139	0.662921	0.7625	0.462366	0.72549	0.929825	0.806122	0.812734	0.644254	0.747073	0.966387	0.869919	0.880342	0.677656	0.937984	0.385315	0.802784	0.937107	0.941935	0.926136	0.774554	0.61725	0.585568
199	0.805808	0.640405	0.681862	0.683168	0.707865	0.71875	0.453149	0.676471	0.929825	0.846939	0.865169	0.654034	0.742389	0.97479	0.853659	0.880342	0.750916	0.976744	0.397866	0.844548	0.962264	0.922581	0.9375	0.790179	0.631798	0.601319
200	0.813067	0.633652	0.694471	0.628713	0.662921	0.71875	0.465438	0.715686	0.947368	0.853741	0.775281	0.654034	0.716628	0.941176	0.861789	0.888889	0.688645	0.937984	0.371509	0.770302	0.981132	0.929032	0.926136	0.785714	0.619674	0.588532
201	0.785844	0.628025	0.686712	0.658416	0.689139	0.7375	0.459293	0.735294	0.94152	0.860544	0.805243	0.627139	0.725995	0.94958	0.894309	0.888889	0.659341	0.930233	0.384374	0.835267	0.949686	0.954839	0.875	0.790923	0.621891	0.590096
202	0.816697	0.628025	0.687682	0.618812	0.677903	0.7	0.455197	0.794118	0.929825	0.870748	0.816479	0.650367	0.716628	0.983193	0.837398	0.931624	0.652015	0.945736	0.374647	0.777262	0.949686	0.935484	0.931818	0.77753	0.618081	0.586335
203	0.787659	0.619584	0.690592	0.680693	0.730337	0.7	0.477215	0.705882	0.918129	0.853741	0.82397	0.654034	0.69555	0.97479	0.837398	0.897436	0.641026	0.96124	0.379981	0.819026	0.968553	0.922581	0.914773	0.78869	0.623346	0.592272
204	0.785844	0.628588	0.71096	0.668317	0.707865	0.7	0.439836	0.764706	0.929825	0.840136	0.812734	0.669927	0.75644	0.966387	0.886179	0.888889	0.721612	0.945736	0.380922	0.805104	0.962264	0.948387	0.863636	0.781994	0.623207	0.592158
205	0.794918	0.618458	0.697381	0.658416	0.644195	0.66875	0.444444	0.72549	0.935673	0.833333	0.794007	0.650367	0.723653	0.966387	0.845528	0.897436	0.652015	0.930233	0.37904	0.835267	0.974843	0.948387	0.897727	0.783482	0.616834	0.585301
206	0.814882	0.638717	0.673133	0.641089	0.561798	0.7375	0.458269	0.745098	0.953216	0.823129	0.816479	0.643032	0.763466	0.97479	0.902439	0.91453	0.699634	0.953488	0.367744	0.828306	0.949686	0.935484	0.880682	0.768601	0.617388	0.585832
207	0.793103	0.632527	0.696411	0.660891	0.565543	0.7625	0.446493	0.735294	0.935673	0.829932	0.816479	0.658924	0.733021	0.983193	0.869919	0.897436	0.70696	0.937984	0.379354	0.846868	0.937107	0.922581	0.897727	0.776786	0.62009	0.588604
208	0.77677	0.618458	0.673133	0.648515	0.674157	0.74375	0.481311	0.696078	0.947368	0.860544	0.827715	0.650367	0.714286	0.966387	0.902439	0.863248	0.688645	0.922481	0.360841	0.821346	0.949686	0.967742	0.931818	0.782738	0.618012	0.587475
209	0.774955	0.642093	0.688652	0.616337	0.681648	0.68125	0.448029	0.784314	0.964912	0.853741	0.805243	0.674817	0.730679	0.991597	0.845528	0.905983	0.70696	0.968992	0.369627	0.846868	0.968553	0.974194	0.931818	0.779762	0.621683	0.590841
210	0.791289	0.61058	0.694471	0.623762	0.677903	0.7125	0.464414	0.754902	0.935673	0.860544	0.835206	0.651589	0.770492	0.957983	0.918699	0.923077	0.641026	0.945736	0.380295	0.842227	0.943396	0.941935	0.914773	0.778274	0.621822	0.590502
211	0.789474	0.638717	0.706111	0.641089	0.651685	0.78125	0.47107	0.764706	0.929825	0.843537	0.850187	0.641809	0.730679	0.966387	0.829268	0.846154	0.655678	0.922481	0.388453	0.821346	0.943396	0.948387	0.909091	0.782738	0.626256	0.594983
212	0.771325	0.624086	0.682832	0.678218	0.64794	0.70625	0.452637	0.735294	0.964912	0.833333	0.801498	0.663814	0.704918	0.983193	0.861789	0.897436	0.681319	0.953488	0.395984	0.805104	0.968553	0.941935	0.931818	0.768601	0.621268	0.589445
213	0.767695	0.623523	0.682832	0.653465	0.692884	0.71875	0.460829	0.666667	0.953216	0.843537	0.782772	0.636919	0.70726	0.983193	0.829268	0.940171	0.699634	0.968992	0.385002	0.807425	0.968553	0.948387	0.897727	0.778274	0.618982	0.587172
214	0.76951	0.60045	0.71193	0.668317	0.696629	0.675	0.462366	0.784314	0.935673	0.853741	0.827715	0.628362	0.714286	0.983193	0.869919	0.923077	0.673993	0.937984	0.378726	0.798144	0.930818	0.987097	0.909091	0.795387	0.619397	0.588193
215	0.805808	0.629713	0.691562	0.663366	0.692884	0.71875	0.472606	0.647059	0.935673	0.829932	0.805243	0.621027	0.751756	0.983193	0.869919	0.888889	0.688645	0.945736	0.374647	0.807425	0.962264	0.916129	0.886364	0.767857	0.619605	0.588339
216	0.807623	0.601576	0.688652	0.648515	0.64794	0.7875	0.469022	0.735294	0.918129	0.880952	0.797753	0.614914	0.714286	0.983193	0.878049	0.905983	0.681319	0.96124	0.375275	0.849188	0.91195	0.935484	0.875	0.750744	0.614409	0.583029
217	0.805808	0.619021	0.662464	0.628713	0.689139	0.7875	0.46339	0.715686	0.97076	0.840136	0.816479	0.621027	0.721311	0.966387	0.813008	0.854701	0.67033	0.96124	0.383433	0.793503	0.937107	0.954839	0.9375	0.771577	0.616626	0.584288
218	0.811252	0.632527	0.675073	0.631188	0.659176	0.725	0.462366	0.754902	0.923977	0.867347	0.816479	0.630807	0.740047	0.94958	0.886179	0.91453	0.619048	0.96124	0.373706	0.812065	0.962264	0.954839	0.914773	0.774554	0.61815	0.586496
219	0.831216	0.607203	0.7129	0.618812	0.655431	0.725	0.448541	0.705882	0.923977	0.85034	0.827715	0.645477	0.725995	0.97479	0.886179	0.888889	0.677656	0.945736	0.39065	0.842227	0.955975	0.935484	0.9375	0.776042	0.621891	0.59031
220	0.805808	0.630276	0.697381	0.631188	0.685393	0.78125	0.473118	0.784314	0.94152	0.867347	0.808989	0.649144	0.690867	0.983193	0.886179	0.888889	0.699634	0.968992	0.383119	0.830626	0.962264	0.948387	0.926136	0.770089	0.625632	0.594556
221	0.800363	0.618458	0.71193	0.60396	0.651685	0.75625	0.47363	0.696078	0.929825	0.843537	0.831461	0.633252	0.749415	0.957983	0.861789	0.940171	0.717949	0.945736	0.376216	0.807425	0.943396	0.929032	0.914773	0.764881	0.620298	0.589142
222	0.785844	0.646033	0.682832	0.655941	0.677903	0.8	0.455709	0.72549	0.953216	0.863946	0.779026	0.654034	0.723653	0.94958	0.853659	0.888889	0.659341	0.945736	0.384374	0.809745	0.962264	0.96129	0.909091	0.772321	0.622792	0.591598
223	0.794918	0.61677	0.680892	0.663366	0.64794	0.7375	0.466462	0.607843	0.929825	0.826531	0.797753	0.688264	0.733021	0.966387	0.829268	0.880342	0.714286	0.945736	0.373392	0.777262	0.955975	0.922581	0.892045	0.770089	0.617111	0.58591
224	0.820327	0.637591	0.677013	0.690594	0.651685	0.7625	0.459805	0.72549	0.953216	0.87415	0.741573	0.629584	0.730679	1	0.813008	0.888889	0.699634	0.953488	0.370254	0.851508	0.962264	0.96129	0.909091	0.778274	0.621198	0.590093
225	0.811252	0.619584	0.699321	0.638614	0.621723	0.6625	0.449053	0.676471	0.94152	0.836735	0.850187	0.613692	0.723653	0.97479	0.878049	0.880342	0.688645	0.945736	0.399749	0.809745	0.968553	0.941935	0.903409	0.787946	0.621268	0.589289
226	0.818512	0.639842	0.705141	0.64604	0.659176	0.7125	0.454173	0.745098	0.94152	0.836735	0.816479	0.629584	0.723653	0.966387	0.878049	0.897436	0.717949	0.945736	0.385629	0.793503	0.949686	0.935484	0.926136	0.775298	0.623207	0.5917
227	0.802178	0.635903	0.691562	0.648515	0.655431	0.78125	0.452125	0.77451	0.923977	0.877551	0.801498	0.646699	0.747073	0.957983	0.829268	0.897436	0.655678	0.953488	0.382491	0.828306	0.949686	0.96129	0.880682	0.795387	0.624177	0.593085
228	0.796733	0.625774	0.704171	0.693069	0.666667	0.75	0.464414	0.764706	0.947368	0.833333	0.790262	0.602689	0.754098	0.983193	0.837398	0.888889	0.703297	0.953488	0.393787	0.788863	0.949686	0.903226	0.920455	0.765625	0.622723	0.59083
229	0.796733	0.62915	0.686712	0.60396	0.681648	0.65625	0.471582	0.735294	0.912281	0.85034	0.764045	0.649144	0.721311	0.966387	0.837398	0.897436	0.677656	0.953488	0.377785	0.784223	0.962264	0.948387	0.897727	0.776042	0.617596	0.585995
230	0.809437	0.615644	0.697381	0.631188	0.662921	0.70625	0.463902	0.617647	0.964912	0.843537	0.820225	0.640587	0.733021	0.97479	0.829268	0.871795	0.714286	0.96124	0.379667	0.825986	0.968553	0.909677	0.897727	0.781994	0.62009	0.588798
231	0.782214	0.602138	0.703201	0.655941	0.700375	0.6875	0.474654	0.715686	0.923977	0.833333	0.779026	0.629584	0.728337	0.97479	0.853659	0.854701	0.637363	0.937984	0.371195	0.821346	0.955975	0.948387	0.909091	0.778274	0.615379	0.583542
232	0.802178	0.633652	0.705141	0.631188	0.70412	0.75625	0.462878	0.754902	0.94152	0.843537	0.842697	0.650367	0.763466	0.966387	0.918699	0.905983	0.710623	0.96124	0.375588	0.837587	0.974843	0.929032	0.9375	0.75744	0.625147	0.594417
233	0.793103	0.612268	0.703201	0.623762	0.685393	0.7	0.479263	0.72549	0.883041	0.860544	0.805243	0.622249	0.721311	0.92437	0.853659	0.905983	0.67033	0.953488	0.364292	0.805104	0.930818	0.967742	0.892045	0.776042	0.614894	0.583102
234	0.800363	0.625774	0.679922	0.628713	0.640449	0.7	0.466974	0.813725	0.877193	0.85034	0.827715	0.649144	0.733021	0.957983	0.934959	0.905983	0.626374	0.937984	0.385943	0.835267	0.962264	0.929032	0.931818	0.760417	0.62009	0.588507
235	0.805808	0.623523	0.693501	0.663366	0.692884	0.65	0.470558	0.754902	0.923977	0.857143	0.827715	0.643032	0.749415	0.932773	0.878049	0.905983	0.688645	0.976744	0.374333	0.819026	0.955975	0.941935	0.920455	0.78125	0.62293	0.592129
236	0.816697	0.626899	0.698351	0.65099	0.629213	0.7	0.465438	0.72549	0.906433	0.857143	0.816479	0.636919	0.728337	0.97479	0.845528	0.897436	0.67033	0.976744	0.389394	0.816705	0.949686	0.935484	0.9375	0.786458	0.624316	0.593401
237	0.807623	0.634778	0.687682	0.665842	0.666667	0.7	0.455197	0.754902	0.929825	0.833333	0.775281	0.657702	0.714286	0.97479	0.845528	0.940171	0.641026	0.976744	0.371195	0.853828	0.974843	0.929032	0.920455	0.779018	0.62009	0.588756
238	0.793103	0.630276	0.724539	0.591584	0.662921	0.775	0.453149	0.784314	0.94152	0.857143	0.76779	0.640587	0.735363	0.957983	0.829268	0.897436	0.747253	0.96124	0.389394	0.832947	0.924528	0.954839	0.892045	0.77381	0.6239	0.592846
239	0.784029	0.627462	0.688652	0.675743	0.677903	0.6625	0.470558	0.686275	0.929825	0.85034	0.846442	0.652812	0.688525	0.966387	0.845528	0.931624	0.648352	0.953488	0.397553	0.828306	0.968553	0.935484	0.909091	0.787946	0.626186	0.594958
240	0.780399	0.627462	0.684772	0.655941	0.692884	0.70625	0.469022	0.705882	0.906433	0.870748	0.790262	0.638142	0.704918	0.97479	0.821138	0.905983	0.67033	0.937984	0.406652	0.809745	0.981132	0.954839	0.931818	0.765625	0.624593	0.593124
241	0.822142	0.617895	0.700291	0.670792	0.644195	0.675	0.467486	0.676471	0.918129	0.826531	0.779026	0.636919	0.711944	0.957983	0.878049	0.880342	0.666667	0.953488	0.406338	0.814385	0.949686	0.96129	0.954545	0.758929	0.623692	0.591701
242	0.809437	0.597636	0.690592	0.658416	0.662921	0.73125	0.455197	0.715686	0.929825	0.87415	0.808989	0.634474	0.728337	0.932773	0.853659	0.897436	0.673993	0.945736	0.394415	0.821346	0.937107	0.941935	0.931818	0.770833	0.61912	0.587219
243	0.800363	0.631401	0.701261	0.665842	0.64794	0.73125	0.464926	0.686275	0.94152	0.840136	0.805243	0.628362	0.742389	0.966387	0.886179	0.888889	0.710623	0.968992	0.391591	0.800464	0.930818	0.941935	0.943182	0.783482	0.625563	0.59407
244	0.845735	0.621835	0.695441	0.586634	0.655431	0.76875	0.470558	0.705882	0.935673	0.860544	0.775281	0.663814	0.747073	0.97479	0.821138	0.940171	0.644689	0.96124	0.378099	0.825986	0.949686	0.916129	0.926136	0.792411	0.623831	0.592446
245	0.794918	0.624648	0.706111	0.636139	0.681648	0.75625	0.478751	0.735294	0.935673	0.833333	0.808989	0.654034	0.723653	0.97479	0.878049	0.923077	0.699634	0.968992	0.382178	0.823666	0.962264	0.929032	0.897727	0.779762	0.625909	0.595167
246	0.805808	0.629713	0.705141	0.621287	0.677903	0.725	0.472606	0.696078	0.929825	0.853741	0.786517	0.662592	0.761124	0.991597	0.845528	0.905983	0.666667	0.937984	0.379354	0.844548	0.949686	0.941935	0.903409	0.765625	0.624039	0.592745
247	0.834846	0.634778	0.682832	0.668317	0.692884	0.66875	0.477727	0.72549	0.906433	0.891156	0.790262	0.668704	0.690867	0.957983	0.845528	0.923077	0.688645	0.976744	0.376843	0.837587	0.943396	0.954839	0.920455	0.761161	0.624593	0.593584
248	0.820327	0.625774	0.689622	0.636139	0.644195	0.7	0.46339	0.666667	0.935673	0.829932	0.805243	0.628362	0.749415	1	0.902439	0.957265	0.641026	0.945736	0.405397	0.825986	0.955975	0.948387	0.886364	0.783482	0.626048	0.594301
249	0.800363	0.615082	0.70902	0.693069	0.651685	0.75	0.458781	0.705882	0.923977	0.846939	0.771536	0.647922	0.71897	0.983193	0.910569	0.91453	0.652015	0.96124	0.37904	0.844548	0.943396	0.922581	0.892045	0.766369	0.619813	0.588191
250	0.784029	0.656725	0.701261	0.636139	0.685393	0.70625	0.467998	0.686275	0.894737	0.816327	0.808989	0.638142	0.747073	0.97479	0.894309	0.923077	0.677656	0.96124	0.358644	0.835267	0.962264	0.974194	0.914773	0.763393	0.619744	0.589025
251	0.809437	0.629713	0.695441	0.64604	0.644195	0.65625	0.472606	0.715686	0.959064	0.840136	0.775281	0.618582	0.730679	0.97479	0.853659	0.940171	0.74359	0.96124	0.377471	0.807425	0.949686	0.935484	0.931818	0.776042	0.620991	0.589446
252	0.802178	0.618458	0.689622	0.70297	0.685393	0.7	0.469534	0.666667	0.923977	0.806122	0.812734	0.645477	0.737705	0.941176	0.886179	0.940171	0.677656	0.953488	0.36994	0.828306	0.968553	0.929032	0.914773	0.759673	0.618358	0.587202
253	0.807623	0.623523	0.71678	0.675743	0.685393	0.6875	0.456221	0.676471	0.918129	0.853741	0.835206	0.652812	0.723653	0.983193	0.861789	0.91453	0.648352	0.96124	0.383746	0.828306	0.955975	0.935484	0.880682	0.749256	0.620852	0.588886
254	0.813067	0.61677	0.71678	0.663366	0.651685	0.7625	0.460317	0.813725	0.923977	0.863946	0.794007	0.643032	0.693208	0.94958	0.837398	0.91453	0.641026	0.945736	0.378099	0.821346	0.949686	0.954839	0.892045	0.770833	0.619744	0.588396
255	0.811252	0.624086	0.697381	0.641089	0.636704	0.71875	0.464926	0.627451	0.900585	0.823129	0.786517	0.649144	0.730679	0.97479	0.853659	0.931624	0.637363	0.945736	0.376216	0.844548	0.962264	0.941935	0.886364	0.756696	0.616626	0.584651
256	0.756806	0.640968	0.683802	0.633663	0.677903	0.70625	0.475678	0.72549	0.912281	0.833333	0.820225	0.635697	0.665105	0.94958	0.861789	0.923077	0.692308	0.945736	0.393787	0.795824	0.955975	0.929032	0.875	0.758185	0.619536	0.587243
257	0.798548	0.612831	0.680892	0.65099	0.681648	0.7	0.472094	0.686275	0.929825	0.836735	0.838951	0.663814	0.690867	0.94958	0.861789	0.863248	0.677656	0.922481	0.375588	0.805104	0.962264	0.916129	0.857955	0.782738	0.617458	0.586133
258	0.791289	0.620146	0.696411	0.69802	0.655431	0.75625	0.450077	0.72549	0.923977	0.846939	0.771536	0.646699	0.747073	0.983193	0.886179	0.905983	0.677656	0.953488	0.371823	0.825986	0.924528	0.954839	0.897727	0.781994	0.618843	0.587522
259	0.802178	0.634215	0.687682	0.621287	0.666667	0.675	0.464926	0.754902	0.94152	0.846939	0.794007	0.602689	0.725995	0.966387	0.918699	0.897436	0.703297	0.968992	0.388139	0.802784	0.949686	0.922581	0.897727	0.764137	0.61912	0.587234
260	0.784029	0.621272	0.681862	0.631188	0.677903	0.71875	0.457757	0.705882	0.923977	0.819728	0.771536	0.612469	0.740047	0.957983	0.861789	0.905983	0.630037	0.953488	0.380922	0.832947	0.937107	0.929032	0.9375	0.773065	0.614409	0.581827
261	0.798548	0.62915	0.690592	0.665842	0.674157	0.7625	0.456733	0.784314	0.906433	0.819728	0.779026	0.616137	0.697892	0.941176	0.853659	0.923077	0.681319	0.96124	0.370254	0.814385	0.937107	0.929032	0.903409	0.782738	0.615795	0.584353
262	0.800363	0.607203	0.667313	0.658416	0.700375	0.74375	0.462366	0.735294	0.953216	0.840136	0.782772	0.629584	0.700234	0.991597	0.861789	0.863248	0.659341	0.953488	0.369313	0.821346	0.968553	0.935484	0.897727	0.77753	0.613232	0.581783
263	0.782214	0.622397	0.685742	0.648515	0.632959	0.7	0.448541	0.666667	0.929825	0.843537	0.786517	0.650367	0.709602	0.983193	0.861789	0.923077	0.703297	0.945736	0.39065	0.846868	0.955975	0.948387	0.903409	0.77381	0.619051	0.58725
264	0.760436	0.612831	0.684772	0.668317	0.640449	0.7375	0.454173	0.715686	0.912281	0.870748	0.812734	0.601467	0.721311	0.97479	0.902439	0.905983	0.703297	0.945736	0.380609	0.830626	0.949686	0.941935	0.926136	0.772321	0.615033	0.582638
265	0.818512	0.635903	0.707081	0.65099	0.666667	0.75	0.451101	0.656863	0.935673	0.846939	0.790262	0.627139	0.700234	0.97479	0.829268	0.931624	0.6337	0.992248	0.391591	0.793503	0.955975	0.967742	0.897727	0.791667	0.623	0.591038
266	0.760436	0.626899	0.697381	0.655941	0.666667	0.71875	0.453149	0.803922	0.906433	0.816327	0.816479	0.651589	0.704918	0.957983	0.853659	0.863248	0.655678	0.968992	0.374647	0.819026	0.937107	0.929032	0.914773	0.770833	0.615518	0.583316
267	0.809437	0.614519	0.681862	0.636139	0.651685	0.76875	0.456221	0.784314	0.918129	0.846939	0.797753	0.634474	0.71897	0.957983	0.821138	0.871795	0.692308	0.945736	0.376216	0.802784	0.943396	0.909677	0.886364	0.776042	0.614756	0.583134
268	0.77314	0.605515	0.682832	0.665842	0.644195	0.725	0.449565	0.715686	0.912281	0.836735	0.771536	0.611247	0.693208	0.97479	0.894309	0.880342	0.641026	0.953488	0.385002	0.809745	0.943396	0.941935	0.869318	0.770833	0.610045	0.577443
269	0.780399	0.634215	0.669253	0.60396	0.659176	0.70625	0.475678	0.803922	0.900585	0.857143	0.797753	0.644254	0.697892	0.966387	0.821138	0.871795	0.673993	0.968992	0.37904	0.795824	0.955975	0.890323	0.920455	0.786458	0.618081	0.586526
270	0.818512	0.596511	0.699321	0.623762	0.644195	0.71875	0.459293	0.745098	0.929825	0.843537	0.812734	0.657702	0.737705	0.97479	0.837398	0.888889	0.593407	0.945736	0.37653	0.821346	0.949686	0.96129	0.892045	0.767113	0.614479	0.5823
271	0.754991	0.624086	0.678952	0.601485	0.602996	0.75625	0.457757	0.647059	0.923977	0.829932	0.808989	0.5978	0.64637	0.966387	0.837398	0.888889	0.677656	0.953488	0.361468	0.809745	0.968553	0.941935	0.914773	0.775298	0.604572	0.571386
272	0.802178	0.628025	0.650824	0.638614	0.677903	0.70625	0.455709	0.764706	0.935673	0.826531	0.801498	0.643032	0.721311	0.957983	0.853659	0.888889	0.673993	0.96124	0.37653	0.837587	0.955975	0.954839	0.909091	0.779762	0.616557	0.585033
273	0.813067	0.624086	0.689622	0.65099	0.685393	0.6625	0.46339	0.647059	0.947368	0.870748	0.7603	0.643032	0.69555	0.966387	0.869919	0.905983	0.626374	0.945736	0.37904	0.835267	0.955975	0.941935	0.897727	0.78497	0.618982	0.587277
274	0.796733	0.619021	0.685742	0.655941	0.644195	0.7125	0.437788	0.72549	0.964912	0.857143	0.816479	0.58313	0.71897	0.957983	0.918699	0.888889	0.652015	0.96124	0.370568	0.830626	0.955975	0.916129	0.875	0.775298	0.610114	0.577574
275	0.805808	0.617333	0.686712	0.628713	0.644195	0.7	0.449565	0.72549	0.947368	0.85034	0.808989	0.612469	0.693208	0.966387	0.821138	0.880342	0.648352	0.96124	0.39316	0.805104	0.955975	0.935484	0.926136	0.765625	0.614687	0.582227
276	0.767695	0.620146	0.685742	0.675743	0.692884	0.73125	0.450589	0.803922	0.865497	0.85034	0.820225	0.602689	0.700234	0.97479	0.837398	0.91453	0.663004	0.96124	0.379667	0.816705	0.90566	0.916129	0.897727	0.778274	0.613855	0.581429
277	0.77677	0.607203	0.692532	0.685644	0.655431	0.66875	0.46851	0.764706	0.923977	0.819728	0.779026	0.621027	0.709602	0.97479	0.829268	0.854701	0.695971	0.96124	0.394101	0.812065	0.949686	0.96129	0.903409	0.767857	0.617943	0.585859
278	0.798548	0.63534	0.701261	0.658416	0.617978	0.725	0.452637	0.696078	0.923977	0.833333	0.816479	0.57335	0.721311	0.97479	0.853659	0.897436	0.637363	0.96124	0.38406	0.781903	0.949686	0.948387	0.914773	0.763393	0.613924	0.581081
279	0.800363	0.613393	0.652764	0.65099	0.644195	0.73125	0.47619	0.686275	0.94152	0.860544	0.790262	0.630807	0.69555	0.957983	0.886179	0.897436	0.67033	0.968992	0.382178	0.809745	0.943396	0.954839	0.875	0.793899	0.617665	0.586098
280	0.802178	0.62915	0.682832	0.643564	0.655431	0.71875	0.462878	0.686275	0.912281	0.884354	0.816479	0.635697	0.69555	0.97479	0.829268	0.897436	0.663004	0.945736	0.37653	0.856148	0.955975	0.948387	0.926136	0.781994	0.619813	0.587974
281	0.805808	0.631964	0.697381	0.631188	0.655431	0.71875	0.470046	0.676471	0.824561	0.806122	0.812734	0.625917	0.676815	0.983193	0.821138	0.940171	0.695971	0.992248	0.400377	0.837587	0.949686	0.954839	0.846591	0.771577	0.622238	0.589942
282	0.782214	0.637591	0.681862	0.655941	0.677903	0.7	0.465438	0.676471	0.947368	0.826531	0.779026	0.645477	0.702576	0.97479	0.813008	0.91453	0.641026	0.96124	0.388767	0.846868	0.937107	0.941935	0.903409	0.758929	0.619605	0.587477
283	0.809437	0.64547	0.670223	0.653465	0.629213	0.70625	0.471582	0.656863	0.923977	0.829932	0.76779	0.628362	0.721311	0.97479	0.853659	0.846154	0.688645	0.937984	0.370882	0.807425	0.943396	0.96129	0.914773	0.770089	0.616557	0.584741
284	0.800363	0.625774	0.668283	0.70297	0.632959	0.71875	0.472606	0.754902	0.947368	0.819728	0.820225	0.59291	0.70726	0.966387	0.804878	0.888889	0.637363	0.968992	0.380609	0.809745	0.930818	0.935484	0.903409	0.772321	0.615726	0.583377
285	0.789474	0.618458	0.678952	0.685644	0.681648	0.78125	0.477215	0.686275	0.94152	0.863946	0.82397	0.656479	0.69555	0.97479	0.829268	0.871795	0.604396	0.953488	0.378726	0.800464	0.955975	0.922581	0.875	0.772321	0.619051	0.587821
286	0.747731	0.639842	0.666343	0.648515	0.689139	0.7	0.458269	0.735294	0.947368	0.846939	0.801498	0.622249	0.730679	0.966387	0.845528	0.871795	0.652015	0.945736	0.394415	0.856148	0.962264	0.922581	0.903409	0.768601	0.619674	0.587917
287	0.791289	0.609454	0.691562	0.660891	0.640449	0.71875	0.463902	0.745098	0.935673	0.853741	0.857678	0.624694	0.667447	0.957983	0.878049	0.854701	0.600733	0.96124	0.380922	0.802784	0.962264	0.916129	0.903409	0.783482	0.615171	0.582876
288	0.784029	0.640968	0.673133	0.623762	0.632959	0.725	0.482847	0.686275	0.947368	0.795918	0.779026	0.617359	0.714286	0.983193	0.829268	0.880342	0.677656	0.968992	0.381864	0.798144	0.924528	0.941935	0.914773	0.764137	0.616765	0.58429
289	0.785844	0.625211	0.697381	0.685644	0.655431	0.6875	0.460829	0.72549	0.964912	0.85034	0.771536	0.636919	0.655738	0.983193	0.804878	0.888889	0.644689	0.96124	0.387198	0.821346	0.974843	0.935484	0.897727	0.770089	0.618081	0.585848
290	0.794918	0.624648	0.675073	0.636139	0.651685	0.675	0.447517	0.715686	0.912281	0.802721	0.794007	0.666259	0.665105	0.97479	0.829268	0.880342	0.637363	0.937984	0.367116	0.816705	0.930818	0.929032	0.914773	0.768601	0.608729	0.575857
291	0.784029	0.634215	0.673133	0.643564	0.662921	0.69375	0.467998	0.696078	0.964912	0.853741	0.838951	0.632029	0.681499	0.97479	0.894309	0.91453	0.659341	0.96124	0.386257	0.821346	0.949686	0.941935	0.931818	0.77753	0.620852	0.588703
292	0.778584	0.629713	0.677013	0.658416	0.636704	0.675	0.467486	0.676471	0.912281	0.840136	0.812734	0.638142	0.709602	0.97479	0.756098	0.871795	0.684982	0.945736	0.391905	0.823666	0.943396	0.929032	0.909091	0.78125	0.619674	0.587255
293	0.820327	0.634778	0.695441	0.685644	0.636704	0.73125	0.480799	0.696078	0.900585	0.85034	0.808989	0.608802	0.721311	0.957983	0.869919	0.897436	0.641026	0.937984	0.401004	0.821346	0.962264	0.929032	0.857955	0.774554	0.626256	0.594238
294	0.778584	0.605515	0.686712	0.660891	0.610487	0.675	0.471582	0.696078	0.935673	0.867347	0.820225	0.57335	0.667447	0.97479	0.813008	0.871795	0.659341	0.96124	0.38406	0.830626	0.955975	0.935484	0.897727	0.768601	0.611223	0.578169
295	0.802178	0.597636	0.679922	0.683168	0.565543	0.7125	0.47619	0.686275	0.906433	0.846939	0.857678	0.579462	0.653396	0.97479	0.853659	0.91453	0.648352	0.976744	0.387198	0.805104	0.949686	0.96129	0.892045	0.781994	0.613232	0.580587
296	0.814882	0.625211	0.661494	0.673267	0.58427	0.68125	0.464926	0.656863	0.929825	0.823129	0.786517	0.58802	0.667447	0.97479	0.788618	0.846154	0.652015	0.945736	0.388453	0.830626	0.930818	0.948387	0.869318	0.765625	0.610738	0.577942
297	0.787659	0.60045	0.666343	0.641089	0.606742	0.7	0.475166	0.745098	0.94152	0.802721	0.805243	0.581907	0.665105	0.983193	0.796748	0.897436	0.652015	0.96124	0.372764	0.809745	0.943396	0.941935	0.920455	0.756696	0.604849	0.571775
298	0.780399	0.601013	0.657614	0.648515	0.565543	0.68125	0.451101	0.676471	0.94152	0.870748	0.775281	0.613692	0.728337	0.983193	0.813008	0.82906	0.652015	0.953488	0.399121	0.821346	0.955975	0.948387	0.880682	0.770089	0.610669	0.577511
299	0.787659	0.610017	0.682832	0.665842	0.599251	0.69375	0.486431	0.686275	0.912281	0.846939	0.786517	0.613692	0.683841	0.97479	0.869919	0.905983	0.681319	0.96124	0.378099	0.844548	0.962264	0.935484	0.914773	0.789435	0.617873	0.585922
300	0.76951	0.620709	0.683802	0.621287	0.520599	0.69375	0.458269	0.676471	0.964912	0.833333	0.752809	0.584352	0.69555	0.97479	0.764228	0.871795	0.655678	0.953488	0.388767	0.844548	0.962264	0.929032	0.914773	0.776786	0.609768	0.576433
301	0.813067	0.628025	0.642095	0.695545	0.576779	0.65	0.455709	0.696078	0.94152	0.812925	0.831461	0.580685	0.665105	0.966387	0.837398	0.888889	0.666667	0.96124	0.390963	0.842227	0.955975	0.954839	0.914773	0.78125	0.61344	0.580582
302	0.784029	0.61677	0.683802	0.655941	0.580524	0.70625	0.472606	0.627451	0.877193	0.840136	0.794007	0.570905	0.697892	0.97479	0.837398	0.880342	0.688645	0.953488	0.390336	0.842227	0.974843	0.954839	0.897727	0.769345	0.613924	0.581431
303	0.800363	0.607203	0.660524	0.673267	0.554307	0.7	0.454173	0.754902	0.929825	0.836735	0.786517	0.57335	0.688525	0.966387	0.813008	0.905983	0.652015	0.968992	0.385943	0.819026	0.955975	0.941935	0.943182	0.758929	0.607274	0.574054
304	0.778584	0.608891	0.678952	0.658416	0.610487	0.775	0.464926	0.715686	0.888889	0.857143	0.771536	0.586797	0.676815	0.966387	0.886179	0.871795	0.677656	0.945736	0.386257	0.800464	0.981132	0.948387	0.886364	0.779762	0.6124	0.579752
305	0.782214	0.602701	0.670223	0.638614	0.573034	0.76875	0.470558	0.686275	0.94152	0.823129	0.756554	0.58802	0.662763	0.97479	0.796748	0.871795	0.677656	0.953488	0.388767	0.844548	0.955975	0.909677	0.897727	0.780506	0.610461	0.577307
306	0.749546	0.608891	0.658584	0.663366	0.535581	0.775	0.494624	0.735294	0.900585	0.829932	0.805243	0.547677	0.63466	0.97479	0.788618	0.871795	0.677656	0.945736	0.39818	0.823666	0.981132	0.941935	0.880682	0.802827	0.614063	0.581089
307	0.76588	0.623523	0.688652	0.660891	0.59176	0.74375	0.442396	0.676471	0.959064	0.816327	0.801498	0.56357	0.672131	0.966387	0.845528	0.905983	0.67033	0.96124	0.391277	0.798144	0.962264	0.948387	0.909091	0.772321	0.609906	0.576529
308	0.809437	0.60664	0.680892	0.660891	0.531835	0.725	0.464414	0.647059	0.94152	0.870748	0.734082	0.59291	0.709602	0.957983	0.845528	0.905983	0.681319	0.976744	0.380295	0.812065	0.949686	0.903226	0.903409	0.775298	0.610669	0.578128
309	0.791289	0.597636	0.662464	0.655941	0.651685	0.75	0.455197	0.715686	0.935673	0.863946	0.775281	0.579462	0.637002	0.983193	0.804878	0.905983	0.699634	0.953488	0.379354	0.839907	0.968553	0.96129	0.892045	0.760417	0.60672	0.573643
310	0.77314	0.630276	0.660524	0.660891	0.599251	0.69375	0.462366	0.754902	0.929825	0.846939	0.782772	0.561125	0.714286	0.983193	0.691057	0.880342	0.714286	0.953488	0.387198	0.812065	0.962264	0.935484	0.914773	0.771577	0.611638	0.57847
311	0.805808	0.603264	0.671193	0.626238	0.573034	0.74375	0.455197	0.754902	0.94152	0.823129	0.76779	0.601467	0.681499	0.97479	0.853659	0.888889	0.699634	0.968992	0.382491	0.798144	0.974843	0.948387	0.909091	0.776042	0.60956	0.576805
312	0.796733	0.618458	0.663434	0.658416	0.655431	0.75625	0.478751	0.656863	0.94152	0.877551	0.786517	0.602689	0.669789	0.957983	0.829268	0.880342	0.692308	0.96124	0.370254	0.758701	0.949686	0.929032	0.897727	0.775298	0.611569	0.579328
313	0.778584	0.607766	0.690592	0.638614	0.546816	0.66875	0.459805	0.72549	0.923977	0.833333	0.779026	0.613692	0.690867	0.966387	0.845528	0.897436	0.666667	0.976744	0.368058	0.821346	0.962264	0.941935	0.926136	0.787946	0.609075	0.576685
314	0.787659	0.615082	0.680892	0.638614	0.580524	0.725	0.461342	0.676471	0.906433	0.857143	0.808989	0.559902	0.700234	0.97479	0.878049	0.888889	0.630037	0.953488	0.382178	0.819026	0.949686	0.941935	0.914773	0.774554	0.609699	0.577035
315	0.780399	0.605515	0.669253	0.65099	0.621723	0.68125	0.471582	0.617647	0.900585	0.833333	0.805243	0.611247	0.688525	0.97479	0.813008	0.931624	0.681319	0.953488	0.379354	0.770302	0.962264	0.916129	0.897727	0.762649	0.608175	0.575759
316	0.767695	0.593134	0.668283	0.673267	0.561798	0.7125	0.455197	0.686275	0.929825	0.836735	0.786517	0.590465	0.686183	0.983193	0.804878	0.863248	0.688645	0.968992	0.392218	0.800464	0.937107	0.967742	0.880682	0.766369	0.606928	0.573414
317	0.77677	0.62296	0.690592	0.658416	0.543071	0.69375	0.461342	0.705882	0.94152	0.857143	0.82397	0.584352	0.644028	1	0.878049	0.871795	0.663004	0.96124	0.377785	0.853828	0.949686	0.948387	0.920455	0.774554	0.612054	0.578875
318	0.77677	0.592009	0.658584	0.633663	0.59176	0.69375	0.480799	0.676471	0.94152	0.823129	0.801498	0.580685	0.693208	0.991597	0.837398	0.854701	0.652015	0.953488	0.386257	0.839907	0.949686	0.941935	0.914773	0.781994	0.609906	0.576939
319	0.77677	0.606078	0.644035	0.665842	0.558052	0.76875	0.474654	0.656863	0.94152	0.823129	0.835206	0.596577	0.648712	0.983193	0.829268	0.888889	0.608059	0.937984	0.372764	0.821346	0.974843	0.929032	0.931818	0.78869	0.607551	0.575015
320	0.774955	0.602701	0.650824	0.636139	0.629213	0.68125	0.452125	0.764706	0.918129	0.823129	0.808989	0.599022	0.676815	0.991597	0.780488	0.905983	0.714286	0.937984	0.385315	0.821346	0.968553	0.954839	0.869318	0.771577	0.607413	0.574345
321	0.811252	0.615082	0.664403	0.648515	0.625468	0.6875	0.470046	0.676471	0.923977	0.870748	0.771536	0.55868	0.651054	0.966387	0.829268	0.880342	0.630037	0.96124	0.385002	0.839907	0.968553	0.929032	0.897727	0.764137	0.609214	0.576069
322	0.813067	0.615082	0.653734	0.655941	0.659176	0.68125	0.459805	0.676471	0.929825	0.85034	0.790262	0.59291	0.709602	0.966387	0.813008	0.863248	0.648352	0.96124	0.382178	0.830626	0.943396	0.922581	0.909091	0.779762	0.611985	0.578983
323	0.796733	0.601013	0.659554	0.65099	0.606742	0.7125	0.449565	0.696078	0.877193	0.853741	0.771536	0.586797	0.672131	0.97479	0.837398	0.897436	0.626374	0.984496	0.387198	0.812065	0.955975	0.935484	0.892045	0.790923	0.60769	0.574278
324	0.77314	0.62915	0.663434	0.626238	0.576779	0.775	0.467998	0.617647	0.923977	0.826531	0.816479	0.596577	0.669789	0.966387	0.796748	0.880342	0.673993	0.953488	0.381236	0.819026	0.937107	0.948387	0.903409	0.785714	0.611777	0.578694
325	0.76951	0.601013	0.678952	0.660891	0.58427	0.7125	0.457245	0.754902	0.94152	0.85034	0.771536	0.591687	0.672131	0.97479	0.886179	0.854701	0.67033	0.968992	0.38155	0.832947	0.949686	0.903226	0.852273	0.774554	0.608036	0.57516
326	0.805808	0.608329	0.670223	0.616337	0.606742	0.70625	0.466974	0.72549	0.953216	0.85034	0.771536	0.600244	0.672131	0.983193	0.845528	0.880342	0.692308	0.968992	0.390336	0.807425	0.930818	0.941935	0.886364	0.785714	0.613717	0.581361
327	0.802178	0.621835	0.684772	0.638614	0.58427	0.69375	0.458269	0.715686	0.935673	0.880952	0.805243	0.58802	0.676815	0.957983	0.861789	0.871795	0.663004	0.96124	0.391591	0.839907	0.968553	0.954839	0.903409	0.789435	0.61718	0.584547
328	0.782214	0.607203	0.664403	0.636139	0.58427	0.65625	0.457245	0.764706	0.894737	0.853741	0.782772	0.58313	0.693208	0.983193	0.821138	0.91453	0.652015	0.96124	0.39065	0.807425	0.949686	0.922581	0.903409	0.775298	0.60859	0.575188
329	0.77677	0.61058	0.681862	0.606436	0.606742	0.675	0.457757	0.72549	0.923977	0.870748	0.794007	0.622249	0.690867	0.966387	0.837398	0.897436	0.622711	0.968992	0.383746	0.842227	0.974843	0.922581	0.914773	0.761905	0.610738	0.577544
330	0.791289	0.61677	0.678952	0.675743	0.595506	0.68125	0.463902	0.696078	0.929825	0.85034	0.82397	0.577017	0.686183	0.97479	0.845528	0.880342	0.688645	0.945736	0.380609	0.814385	0.943396	0.941935	0.880682	0.776042	0.612054	0.579782
331	0.780399	0.626899	0.662464	0.648515	0.58427	0.7375	0.472606	0.676471	0.94152	0.853741	0.771536	0.546455	0.688525	0.957983	0.869919	0.82906	0.637363	0.976744	0.390022	0.837587	0.943396	0.941935	0.897727	0.786458	0.612885	0.579992
332	0.767695	0.621835	0.689622	0.675743	0.610487	0.75625	0.464926	0.72549	0.947368	0.846939	0.801498	0.606357	0.674473	0.966387	0.853659	0.897436	0.703297	0.968992	0.394101	0.798144	0.955975	0.909677	0.892045	0.767113	0.61725	0.584534
333	0.789474	0.603827	0.694471	0.65099	0.588015	0.70625	0.462878	0.705882	0.947368	0.816327	0.794007	0.58802	0.665105	0.957983	0.804878	0.837607	0.663004	0.968992	0.387826	0.832947	0.937107	0.929032	0.897727	0.798363	0.612955	0.580119
334	0.778584	0.621272	0.647915	0.690594	0.610487	0.69375	0.470046	0.754902	0.959064	0.826531	0.820225	0.575795	0.711944	0.97479	0.780488	0.871795	0.666667	0.96124	0.385943	0.788863	0.949686	0.922581	0.903409	0.780506	0.612539	0.579919
335	0.780399	0.594823	0.665373	0.611386	0.610487	0.6625	0.447005	0.735294	0.888889	0.840136	0.749064	0.585575	0.662763	0.983193	0.804878	0.905983	0.692308	0.968992	0.375588	0.819026	0.968553	0.929032	0.903409	0.78497	0.602425	0.568799
336	0.813067	0.611705	0.660524	0.638614	0.543071	0.70625	0.475166	0.705882	0.935673	0.843537	0.797753	0.557457	0.697892	0.957983	0.780488	0.871795	0.6337	0.96124	0.378099	0.814385	0.949686	0.922581	0.914773	0.770833	0.607066	0.573375
337	0.782214	0.617895	0.677013	0.631188	0.599251	0.725	0.462366	0.705882	0.900585	0.857143	0.808989	0.55868	0.683841	0.97479	0.829268	0.837607	0.644689	0.968992	0.385943	0.788863	0.962264	0.896774	0.914773	0.774554	0.60859	0.575415
338	0.780399	0.602701	0.671193	0.628713	0.655431	0.7625	0.458781	0.656863	0.918129	0.877551	0.76779	0.596577	0.662763	0.941176	0.829268	0.854701	0.666667	0.984496	0.374961	0.798144	0.962264	0.941935	0.892045	0.776786	0.606858	0.573872
339	0.793103	0.59426	0.657614	0.64604	0.59176	0.7125	0.475678	0.715686	0.94152	0.840136	0.7603	0.585575	0.690867	0.97479	0.772358	0.897436	0.70696	0.96124	0.385629	0.832947	0.943396	0.929032	0.903409	0.780506	0.610599	0.577607
340	0.787659	0.607766	0.672163	0.648515	0.573034	0.725	0.457757	0.745098	0.953216	0.846939	0.805243	0.611247	0.709602	0.97479	0.853659	0.880342	0.703297	0.968992	0.379981	0.821346	0.943396	0.916129	0.914773	0.792411	0.613924	0.581854
341	0.771325	0.59426	0.693501	0.670792	0.498127	0.6875	0.47107	0.764706	0.906433	0.812925	0.752809	0.585575	0.679157	0.97479	0.861789	0.905983	0.677656	0.984496	0.372764	0.805104	0.943396	0.890323	0.863636	0.775298	0.604711	0.571229
342	0.789474	0.60664	0.687682	0.618812	0.565543	0.725	0.467486	0.647059	0.935673	0.85034	0.801498	0.58802	0.669789	0.957983	0.837398	0.940171	0.622711	0.96124	0.378099	0.835267	0.962264	0.922581	0.840909	0.769345	0.607759	0.574236
343	0.784029	0.598199	0.677013	0.641089	0.580524	0.7375	0.474654	0.715686	0.918129	0.870748	0.752809	0.577017	0.686183	0.97479	0.845528	0.854701	0.666667	0.96124	0.389394	0.795824	0.955975	0.916129	0.920455	0.778274	0.610738	0.577627
344	0.780399	0.58807	0.649855	0.636139	0.588015	0.7125	0.465438	0.656863	0.929825	0.833333	0.786517	0.569682	0.681499	0.957983	0.813008	0.888889	0.659341	0.953488	0.366489	0.842227	0.955975	0.941935	0.920455	0.78497	0.601801	0.568635
345	0.76225	0.593697	0.686712	0.636139	0.588015	0.68125	0.459805	0.735294	0.947368	0.863946	0.816479	0.572127	0.63466	0.97479	0.837398	0.91453	0.666667	0.96124	0.376843	0.828306	0.930818	0.935484	0.926136	0.782738	0.606166	0.57316
346	0.778584	0.599887	0.663434	0.643564	0.629213	0.61875	0.475166	0.735294	0.906433	0.863946	0.722846	0.572127	0.688525	0.957983	0.886179	0.905983	0.681319	0.937984	0.377785	0.846868	0.937107	0.916129	0.909091	0.785714	0.60859	0.575698
347	0.802178	0.610017	0.673133	0.626238	0.539326	0.6875	0.452125	0.647059	0.906433	0.863946	0.756554	0.541565	0.672131	0.97479	0.853659	0.863248	0.692308	0.945736	0.377785	0.853828	0.943396	0.896774	0.886364	0.786458	0.604364	0.570647
348	0.800363	0.625211	0.666343	0.616337	0.573034	0.70625	0.46339	0.705882	0.953216	0.823129	0.771536	0.561125	0.674473	0.97479	0.788618	0.905983	0.663004	0.976744	0.384688	0.830626	0.962264	0.935484	0.920455	0.783482	0.610461	0.577072
349	0.785844	0.595948	0.670223	0.663366	0.576779	0.7375	0.458781	0.656863	0.900585	0.816327	0.801498	0.589242	0.676815	0.957983	0.829268	0.863248	0.6337	0.984496	0.382491	0.849188	0.937107	0.916129	0.886364	0.790923	0.608036	0.57486
350	0.76951	0.608329	0.687682	0.64604	0.588015	0.74375	0.477215	0.735294	0.900585	0.846939	0.756554	0.58313	0.676815	0.97479	0.821138	0.897436	0.626374	0.96124	0.378412	0.800464	0.955975	0.935484	0.903409	0.760417	0.607897	0.574928
351	0.811252	0.603827	0.666343	0.623762	0.640449	0.68125	0.452637	0.745098	0.935673	0.877551	0.808989	0.584352	0.688525	0.97479	0.788618	0.820513	0.688645	0.96124	0.371195	0.807425	0.968553	0.903226	0.909091	0.778274	0.606651	0.573703
352	0.794918	0.594823	0.696411	0.579208	0.621723	0.7125	0.460317	0.656863	0.912281	0.836735	0.786517	0.577017	0.69555	0.957983	0.853659	0.811966	0.677656	0.976744	0.376843	0.816705	0.943396	0.929032	0.886364	0.783482	0.606512	0.573748
353	0.778584	0.617895	0.682832	0.636139	0.59176	0.75	0.450077	0.715686	0.94152	0.806122	0.786517	0.569682	0.714286	0.966387	0.796748	0.888889	0.692308	0.976744	0.377785	0.860789	0.955975	0.929032	0.909091	0.773065	0.60956	0.576423
354	0.784029	0.598762	0.666343	0.655941	0.565543	0.675	0.484895	0.686275	0.883041	0.857143	0.771536	0.574572	0.651054	0.94958	0.821138	0.871795	0.699634	0.976744	0.382805	0.835267	0.955975	0.935484	0.903409	0.770089	0.60859	0.575534
355	0.793103	0.609454	0.687682	0.658416	0.602996	0.725	0.450589	0.72549	0.900585	0.863946	0.745318	0.54401	0.693208	0.97479	0.869919	0.880342	0.641026	0.976744	0.390022	0.842227	0.955975	0.929032	0.897727	0.782738	0.61053	0.57727
356	0.764065	0.582442	0.654704	0.658416	0.636704	0.7	0.453661	0.598039	0.935673	0.816327	0.805243	0.572127	0.667447	0.957983	0.845528	0.854701	0.677656	0.976744	0.393473	0.809745	0.955975	0.929032	0.863636	0.781994	0.604434	0.570614
357	0.740472	0.618458	0.677983	0.621287	0.595506	0.75625	0.472606	0.72549	0.947368	0.867347	0.734082	0.602689	0.71897	0.966387	0.878049	0.905983	0.663004	0.976744	0.38155	0.837587	0.968553	0.929032	0.886364	0.779018	0.613855	0.580964
358	0.807623	0.61058	0.661494	0.675743	0.569288	0.66875	0.469022	0.647059	0.923977	0.833333	0.7603	0.572127	0.711944	0.97479	0.894309	0.863248	0.681319	0.976744	0.390022	0.846868	0.943396	0.916129	0.892045	0.776042	0.612608	0.579939
359	0.800363	0.593134	0.669253	0.643564	0.602996	0.75625	0.481311	0.715686	0.935673	0.806122	0.775281	0.590465	0.672131	0.966387	0.821138	0.91453	0.703297	0.96124	0.382178	0.802784	0.930818	0.922581	0.903409	0.767857	0.60956	0.576541
360	0.767695	0.613393	0.702231	0.636139	0.59176	0.6875	0.47107	0.686275	0.918129	0.829932	0.779026	0.562347	0.65808	0.941176	0.853659	0.846154	0.641026	0.968992	0.394415	0.858469	0.930818	0.903226	0.903409	0.763393	0.610876	0.577827
361	0.785844	0.598199	0.673133	0.643564	0.625468	0.7625	0.488479	0.705882	0.912281	0.836735	0.797753	0.58313	0.697892	0.97479	0.845528	0.905983	0.695971	0.976744	0.378412	0.793503	0.943396	0.922581	0.869318	0.765625	0.611015	0.578681
362	0.778584	0.615644	0.672163	0.680693	0.614232	0.75625	0.475166	0.647059	0.959064	0.860544	0.764045	0.572127	0.681499	0.94958	0.845528	0.923077	0.677656	0.96124	0.388139	0.837587	0.955975	0.929032	0.892045	0.769345	0.614409	0.581527
363	0.780399	0.622397	0.659554	0.653465	0.595506	0.66875	0.461342	0.696078	0.912281	0.846939	0.775281	0.596577	0.64637	0.97479	0.821138	0.888889	0.655678	0.984496	0.383746	0.814385	0.943396	0.929032	0.875	0.759673	0.607135	0.57362
364	0.791289	0.586944	0.683802	0.658416	0.576779	0.7375	0.445981	0.666667	0.871345	0.833333	0.786517	0.5489	0.665105	0.97479	0.878049	0.888889	0.695971	0.976744	0.394729	0.819026	0.955975	0.909677	0.880682	0.787202	0.606789	0.573162
365	0.794918	0.615644	0.661494	0.59901	0.588015	0.71875	0.47363	0.77451	0.912281	0.836735	0.820225	0.564792	0.679157	0.966387	0.804878	0.923077	0.692308	0.96124	0.40069	0.816705	0.949686	0.903226	0.869318	0.775298	0.61344	0.580569
366	0.785844	0.617895	0.656644	0.695545	0.550562	0.7375	0.477727	0.696078	0.94152	0.87415	0.771536	0.581907	0.662763	0.97479	0.837398	0.871795	0.6337	0.992248	0.386257	0.842227	0.943396	0.929032	0.886364	0.78497	0.613924	0.581006
367	0.798548	0.598199	0.669253	0.621287	0.58427	0.78125	0.475678	0.715686	0.947368	0.829932	0.831461	0.581907	0.648712	0.966387	0.813008	0.871795	0.688645	0.984496	0.385943	0.839907	0.943396	0.916129	0.909091	0.792411	0.613024	0.58035
368	0.787659	0.614519	0.673133	0.636139	0.595506	0.6875	0.459293	0.588235	0.900585	0.806122	0.794007	0.585575	0.737705	0.97479	0.934959	0.91453	0.655678	0.976744	0.365234	0.835267	0.955975	0.922581	0.903409	0.766369	0.606235	0.57344
369	0.787659	0.607203	0.664403	0.648515	0.573034	0.73125	0.459805	0.705882	0.94152	0.860544	0.7603	0.594132	0.679157	0.957983	0.853659	0.880342	0.644689	0.968992	0.394729	0.802784	0.962264	0.922581	0.863636	0.761161	0.609006	0.575722
370	0.778584	0.595385	0.664403	0.65099	0.625468	0.69375	0.465438	0.77451	0.947368	0.840136	0.749064	0.59291	0.683841	0.97479	0.878049	0.940171	0.611722	0.976744	0.374961	0.812065	0.943396	0.916129	0.926136	0.790179	0.607967	0.575295
371	0.760436	0.608329	0.669253	0.628713	0.614232	0.70625	0.477215	0.715686	0.888889	0.809524	0.749064	0.559902	0.697892	0.966387	0.878049	0.905983	0.70696	0.992248	0.370254	0.802784	0.943396	0.948387	0.880682	0.776042	0.605681	0.57215
372	0.771325	0.607203	0.667313	0.623762	0.558052	0.69375	0.455709	0.715686	0.929825	0.809524	0.808989	0.57335	0.686183	0.957983	0.910569	0.82906	0.684982	0.945736	0.396925	0.828306	0.949686	0.948387	0.909091	0.793899	0.611084	0.577755
373	0.803993	0.608891	0.677983	0.658416	0.501873	0.725	0.476703	0.656863	0.923977	0.806122	0.790262	0.586797	0.676815	0.966387	0.878049	0.897436	0.637363	0.984496	0.369313	0.812065	0.893082	0.929032	0.886364	0.77753	0.606581	0.573784
374	0.778584	0.607766	0.693501	0.631188	0.606742	0.6875	0.462878	0.705882	0.888889	0.853741	0.775281	0.54401	0.71897	0.957983	0.845528	0.871795	0.673993	0.968992	0.401004	0.819026	0.899371	0.929032	0.903409	0.769345	0.611638	0.578151
375	0.784029	0.610017	0.671193	0.648515	0.621723	0.70625	0.464414	0.77451	0.888889	0.833333	0.771536	0.547677	0.660422	0.941176	0.869919	0.931624	0.666667	0.976744	0.364292	0.828306	0.955975	0.948387	0.920455	0.783482	0.605196	0.571789
376	0.803993	0.611705	0.691562	0.608911	0.580524	0.70625	0.467998	0.666667	0.900585	0.816327	0.764045	0.570905	0.70726	0.966387	0.861789	0.880342	0.692308	0.976744	0.385002	0.842227	0.924528	0.941935	0.897727	0.78125	0.612123	0.579041
377	0.77314	0.605515	0.699321	0.655941	0.59176	0.71875	0.47107	0.656863	0.912281	0.840136	0.745318	0.550122	0.653396	0.97479	0.886179	0.880342	0.6337	0.953488	0.380295	0.828306	0.924528	0.916129	0.857955	0.774554	0.606373	0.572786
378	0.77314	0.602701	0.684772	0.688119	0.588015	0.78125	0.47619	0.735294	0.888889	0.829932	0.745318	0.595355	0.697892	0.941176	0.829268	0.897436	0.692308	0.945736	0.37904	0.839907	0.918239	0.929032	0.926136	0.787202	0.613717	0.581616
379	0.76951	0.621835	0.699321	0.631188	0.599251	0.69375	0.478239	0.676471	0.906433	0.87415	0.779026	0.599022	0.714286	0.932773	0.837398	0.91453	0.641026	0.968992	0.395356	0.828306	0.899371	0.967742	0.857955	0.78869	0.619051	0.586846
380	0.798548	0.603264	0.693501	0.655941	0.599251	0.6875	0.459293	0.686275	0.94152	0.809524	0.7603	0.579462	0.704918	0.941176	0.821138	0.880342	0.626374	0.96124	0.39065	0.793503	0.899371	0.935484	0.869318	0.765625	0.607828	0.574295
381	0.816697	0.619021	0.650824	0.641089	0.610487	0.75625	0.474654	0.617647	0.94152	0.85034	0.805243	0.557457	0.690867	0.94958	0.878049	0.880342	0.648352	0.968992	0.385629	0.809745	0.893082	0.935484	0.886364	0.774554	0.610946	0.577793
382	0.785844	0.588633	0.663434	0.655941	0.595506	0.65625	0.458269	0.696078	0.918129	0.823129	0.794007	0.580685	0.674473	0.941176	0.861789	0.837607	0.622711	0.968992	0.364606	0.809745	0.930818	0.935484	0.869318	0.808036	0.601732	0.568388
383	0.76588	0.586944	0.671193	0.606436	0.561798	0.725	0.467998	0.666667	0.94152	0.826531	0.782772	0.600244	0.69555	0.94958	0.886179	0.923077	0.673993	0.976744	0.372764	0.825986	0.924528	0.948387	0.914773	0.771577	0.604572	0.571455
384	0.756806	0.590884	0.674103	0.631188	0.655431	0.75625	0.444444	0.666667	0.918129	0.782313	0.782772	0.55379	0.669789	0.966387	0.861789	0.923077	0.604396	0.976744	0.395356	0.805104	0.918239	0.935484	0.869318	0.770833	0.602078	0.567536
385	0.77677	0.603264	0.689622	0.636139	0.558052	0.78125	0.462366	0.715686	0.906433	0.816327	0.786517	0.552567	0.655738	0.932773	0.878049	0.888889	0.659341	0.992248	0.392846	0.805104	0.943396	0.96129	0.926136	0.790179	0.610253	0.576924
386	0.76588	0.621835	0.687682	0.613861	0.580524	0.75	0.462878	0.745098	0.894737	0.829932	0.745318	0.53423	0.672131	0.966387	0.829268	0.82906	0.637363	0.976744	0.375275	0.830626	0.918239	0.922581	0.869318	0.761161	0.602148	0.568173
387	0.796733	0.638717	0.678952	0.596535	0.554307	0.74375	0.450077	0.686275	0.959064	0.809524	0.794007	0.589242	0.644028	0.97479	0.788618	0.837607	0.710623	0.953488	0.375902	0.809745	0.91195	0.935484	0.852273	0.784226	0.60762	0.574001
388	0.756806	0.601013	0.676043	0.680693	0.610487	0.70625	0.446493	0.794118	0.912281	0.846939	0.801498	0.55868	0.690867	0.97479	0.910569	0.888889	0.637363	0.968992	0.399121	0.837587	0.924528	0.96129	0.880682	0.78869	0.611846	0.57868
389	0.724138	0.610017	0.665373	0.626238	0.550562	0.70625	0.473118	0.686275	0.918129	0.812925	0.764045	0.612469	0.662763	0.941176	0.869919	0.91453	0.644689	0.976744	0.387198	0.791183	0.893082	0.935484	0.914773	0.764881	0.605404	0.572348
390	0.793103	0.620709	0.690592	0.658416	0.614232	0.7125	0.471582	0.784314	0.923977	0.789116	0.719101	0.56846	0.740047	0.966387	0.853659	0.888889	0.714286	0.945736	0.377157	0.849188	0.949686	0.929032	0.914773	0.785714	0.615241	0.583204
391	0.747731	0.592572	0.690592	0.636139	0.588015	0.73125	0.455197	0.696078	0.918129	0.806122	0.779026	0.570905	0.702576	0.983193	0.869919	0.888889	0.663004	0.96124	0.376216	0.791183	0.918239	0.948387	0.892045	0.776786	0.602979	0.569593
392	0.749546	0.604389	0.689622	0.616337	0.573034	0.71875	0.453661	0.686275	0.923977	0.816327	0.730337	0.57335	0.648712	0.932773	0.869919	0.863248	0.6337	0.968992	0.385943	0.781903	0.90566	0.948387	0.892045	0.786458	0.602632	0.568697
393	0.787659	0.60045	0.635306	0.631188	0.573034	0.7375	0.466462	0.617647	0.888889	0.816327	0.752809	0.551345	0.697892	0.966387	0.837398	0.888889	0.626374	0.937984	0.388139	0.825986	0.893082	0.935484	0.886364	0.765625	0.601108	0.566812
394	0.76951	0.614519	0.696411	0.623762	0.625468	0.78125	0.467998	0.676471	0.900585	0.836735	0.779026	0.589242	0.669789	0.957983	0.861789	0.863248	0.699634	0.984496	0.385002	0.784223	0.90566	0.980645	0.909091	0.784226	0.613162	0.580363
395	0.793103	0.624648	0.683802	0.668317	0.640449	0.7375	0.458781	0.637255	0.888889	0.823129	0.756554	0.562347	0.669789	0.957983	0.878049	0.854701	0.615385	0.937984	0.378099	0.825986	0.90566	0.941935	0.886364	0.78497	0.608729	0.575954
396	0.802178	0.60045	0.681862	0.660891	0.561798	0.7375	0.462366	0.705882	0.918129	0.870748	0.771536	0.589242	0.667447	0.957983	0.878049	0.923077	0.663004	0.953488	0.375902	0.823666	0.924528	0.935484	0.869318	0.775298	0.608382	0.575798
397	0.764065	0.616207	0.677013	0.636139	0.576779	0.7625	0.46851	0.754902	0.918129	0.819728	0.749064	0.581907	0.64637	0.966387	0.821138	0.931624	0.688645	0.930233	0.395984	0.819026	0.918239	0.954839	0.886364	0.764137	0.610599	0.577359
398	0.780399	0.597074	0.671193	0.655941	0.685393	0.6875	0.480287	0.803922	0.883041	0.79932	0.756554	0.53423	0.676815	0.94958	0.894309	0.880342	0.684982	0.968992	0.385629	0.807425	0.91195	0.935484	0.886364	0.772321	0.607828	0.57454
399	0.800363	0.619584	0.656644	0.636139	0.617978	0.8375	0.459805	0.754902	0.953216	0.836735	0.764045	0.55379	0.667447	0.94958	0.869919	0.897436	0.692308	0.968992	0.375275	0.821346	0.918239	0.941935	0.829545	0.78497	0.608452	0.575195
400	0.771325	0.613393	0.667313	0.623762	0.539326	0.70625	0.452125	0.77451	0.923977	0.860544	0.741573	0.57335	0.672131	0.941176	0.813008	0.846154	0.681319	0.937984	0.385002	0.798144	0.955975	0.954839	0.926136	0.779018	0.605334	0.571651
401	0.76951	0.621272	0.673133	0.64604	0.599251	0.6875	0.476703	0.715686	0.918129	0.857143	0.797753	0.57824	0.653396	0.941176	0.813008	0.897436	0.637363	0.96124	0.393473	0.816705	0.91195	0.954839	0.886364	0.77381	0.61247	0.579121
402	0.791289	0.604389	0.687682	0.611386	0.606742	0.7125	0.457245	0.696078	0.929825	0.833333	0.737828	0.557457	0.737705	0.941176	0.869919	0.871795	0.630037	0.984496	0.381864	0.814385	0.949686	0.929032	0.829545	0.78125	0.606651	0.572754
403	0.784029	0.61677	0.668283	0.658416	0.576779	0.76875	0.436764	0.715686	0.923977	0.857143	0.726592	0.581907	0.700234	0.957983	0.853659	0.897436	0.6337	0.937984	0.388767	0.788863	0.930818	0.948387	0.857955	0.791667	0.60769	0.574149
404	0.758621	0.60664	0.668283	0.668317	0.569288	0.7375	0.46851	0.735294	0.935673	0.860544	0.752809	0.551345	0.64637	0.94958	0.837398	0.837607	0.714286	0.930233	0.38406	0.814385	0.937107	0.941935	0.892045	0.77753	0.606651	0.573741
405	0.774955	0.604952	0.703201	0.655941	0.625468	0.7875	0.475678	0.696078	0.900585	0.823129	0.741573	0.550122	0.639344	0.966387	0.845528	0.897436	0.688645	0.976744	0.370882	0.798144	0.962264	0.948387	0.892045	0.768601	0.606581	0.573301
406	0.796733	0.617895	0.665373	0.643564	0.580524	0.73125	0.465438	0.735294	0.912281	0.829932	0.749064	0.569682	0.669789	0.966387	0.861789	0.846154	0.655678	0.976744	0.384688	0.844548	0.955975	0.916129	0.9375	0.779018	0.610461	0.576933
407	0.794918	0.626337	0.647915	0.693069	0.588015	0.70625	0.46851	0.764706	0.94152	0.853741	0.737828	0.552567	0.725995	0.94958	0.869919	0.91453	0.721612	0.976744	0.394729	0.842227	0.943396	0.96129	0.943182	0.761161	0.616003	0.583237
408	0.77314	0.607203	0.690592	0.594059	0.569288	0.725	0.473118	0.745098	0.94152	0.840136	0.737828	0.581907	0.648712	0.957983	0.853659	0.897436	0.699634	0.976744	0.377785	0.844548	0.943396	0.929032	0.886364	0.790923	0.609976	0.57683
409	0.77314	0.640968	0.668283	0.608911	0.558052	0.76875	0.442396	0.735294	0.923977	0.846939	0.790262	0.584352	0.662763	0.97479	0.869919	0.91453	0.684982	0.953488	0.385315	0.828306	0.949686	0.941935	0.920455	0.787202	0.611846	0.579427
410	0.77314	0.607766	0.662464	0.64604	0.606742	0.74375	0.446493	0.784314	0.947368	0.812925	0.771536	0.5978	0.669789	0.97479	0.894309	0.931624	0.655678	0.976744	0.360213	0.828306	0.949686	0.954839	0.920455	0.75744	0.60194	0.568682
411	0.771325	0.607203	0.703201	0.638614	0.614232	0.725	0.457245	0.676471	0.94152	0.87415	0.76779	0.561125	0.669789	0.966387	0.845528	0.880342	0.699634	0.96124	0.386257	0.832947	0.943396	0.954839	0.852273	0.790923	0.612054	0.57904
412	0.780399	0.609454	0.664403	0.616337	0.599251	0.70625	0.47107	0.705882	0.918129	0.887755	0.741573	0.54401	0.676815	0.966387	0.894309	0.905983	0.586081	0.984496	0.392846	0.814385	0.962264	0.935484	0.914773	0.776042	0.60859	0.575194
413	0.780399	0.607203	0.677013	0.631188	0.569288	0.775	0.457245	0.705882	0.918129	0.840136	0.715356	0.570905	0.700234	0.97479	0.837398	0.880342	0.655678	0.953488	0.387826	0.837587	0.943396	0.948387	0.892045	0.776786	0.608452	0.575664
414	0.778584	0.61058	0.670223	0.626238	0.621723	0.7875	0.463902	0.784314	0.900585	0.846939	0.745318	0.546455	0.679157	0.97479	0.878049	0.91453	0.626374	0.968992	0.383746	0.821346	0.981132	0.941935	0.920455	0.779762	0.609006	0.576082
415	0.811252	0.615082	0.674103	0.628713	0.614232	0.7625	0.461342	0.77451	0.900585	0.860544	0.794007	0.57824	0.681499	0.97479	0.829268	0.846154	0.6337	0.953488	0.401318	0.784223	0.955975	0.916129	0.869318	0.779762	0.613994	0.580177
416	0.767695	0.603264	0.687682	0.683168	0.58427	0.66875	0.458269	0.803922	0.906433	0.870748	0.756554	0.55868	0.625293	0.966387	0.878049	0.871795	0.641026	0.96124	0.38406	0.839907	0.937107	0.948387	0.897727	0.776042	0.607135	0.573427
417	0.758621	0.621272	0.662464	0.621287	0.576779	0.775	0.456221	0.745098	0.918129	0.853741	0.782772	0.545232	0.723653	0.94958	0.845528	0.880342	0.637363	0.968992	0.377471	0.814385	0.949686	0.941935	0.909091	0.758929	0.604295	0.570555
418	0.789474	0.592572	0.671193	0.636139	0.546816	0.7125	0.462878	0.705882	0.94152	0.843537	0.749064	0.557457	0.679157	0.966387	0.902439	0.854701	0.677656	0.968992	0.378412	0.814385	0.955975	0.935484	0.892045	0.767857	0.603187	0.569618
419	0.780399	0.626337	0.664403	0.64604	0.617978	0.775	0.466974	0.696078	0.918129	0.812925	0.756554	0.57824	0.714286	0.957983	0.804878	0.837607	0.688645	0.976744	0.397553	0.809745	0.930818	0.948387	0.943182	0.765625	0.61434	0.581047
420	0.798548	0.640968	0.659554	0.643564	0.606742	0.75	0.459805	0.735294	0.935673	0.809524	0.756554	0.603912	0.688525	0.983193	0.845528	0.91453	0.688645	0.96124	0.395042	0.786543	0.924528	0.96129	0.897727	0.766369	0.615449	0.582687
421	0.803993	0.628588	0.685742	0.641089	0.561798	0.6875	0.453661	0.676471	0.883041	0.829932	0.812734	0.585575	0.683841	0.966387	0.845528	0.880342	0.652015	0.976744	0.39065	0.802784	0.943396	0.96129	0.875	0.776042	0.612193	0.579007
422	0.782214	0.620146	0.669253	0.638614	0.730337	0.75625	0.445469	0.686275	0.894737	0.802721	0.76779	0.586797	0.681499	0.97479	0.861789	0.931624	0.644689	0.953488	0.390022	0.805104	0.937107	0.974194	0.920455	0.775298	0.611431	0.578323
423	0.787659	0.611705	0.692532	0.665842	0.715356	0.6625	0.47107	0.754902	0.959064	0.826531	0.745318	0.546455	0.700234	0.966387	0.853659	0.871795	0.684982	0.968992	0.389081	0.842227	0.949686	0.948387	0.9375	0.774554	0.615933	0.583344
424	0.782214	0.623523	0.706111	0.631188	0.696629	0.75	0.464926	0.715686	0.877193	0.826531	0.816479	0.580685	0.716628	0.966387	0.788618	0.82906	0.6337	0.96124	0.385943	0.809745	0.90566	0.954839	0.903409	0.773065	0.614894	0.582567
425	0.798548	0.641531	0.691562	0.623762	0.707865	0.7125	0.434204	0.705882	0.883041	0.846939	0.749064	0.596577	0.697892	0.97479	0.772358	0.897436	0.663004	0.976744	0.390022	0.814385	0.968553	0.929032	0.857955	0.77381	0.613786	0.580777
426	0.785844	0.586382	0.698351	0.673267	0.715356	0.65625	0.447005	0.735294	0.900585	0.863946	0.786517	0.577017	0.725995	0.966387	0.829268	0.897436	0.615385	0.922481	0.377785	0.819026	0.924528	0.941935	0.914773	0.790923	0.609214	0.57603
427	0.782214	0.609454	0.702231	0.638614	0.71161	0.6875	0.46851	0.686275	0.959064	0.833333	0.794007	0.580685	0.662763	0.97479	0.869919	0.923077	0.714286	0.953488	0.360841	0.814385	0.930818	0.935484	0.909091	0.77381	0.609837	0.57697
428	0.796733	0.623523	0.697381	0.60396	0.670412	0.73125	0.458269	0.72549	0.912281	0.843537	0.805243	0.57335	0.69555	0.983193	0.829268	0.871795	0.692308	0.976744	0.397553	0.784223	0.924528	0.941935	0.931818	0.764137	0.615518	0.582487
429	0.813067	0.627462	0.705141	0.611386	0.692884	0.75625	0.44086	0.745098	0.906433	0.840136	0.820225	0.5978	0.704918	0.966387	0.829268	0.871795	0.652015	0.937984	0.371195	0.802784	0.937107	0.96129	0.909091	0.771577	0.611915	0.579079
430	0.793103	0.618458	0.694471	0.685644	0.662921	0.675	0.451101	0.764706	0.923977	0.826531	0.782772	0.559902	0.683841	0.97479	0.821138	0.820513	0.695971	0.96124	0.389394	0.781903	0.968553	0.941935	0.920455	0.776786	0.612678	0.579822
431	0.800363	0.63928	0.700291	0.611386	0.70412	0.66875	0.463902	0.745098	0.935673	0.840136	0.764045	0.546455	0.676815	0.97479	0.886179	0.871795	0.681319	0.968992	0.391591	0.802784	0.949686	0.96129	0.875	0.778274	0.616696	0.584004
432	0.791289	0.637591	0.700291	0.636139	0.756554	0.71875	0.458269	0.72549	0.894737	0.789116	0.741573	0.634474	0.700234	0.966387	0.829268	0.905983	0.644689	0.953488	0.372451	0.812065	0.937107	0.941935	0.931818	0.744792	0.61337	0.581152
433	0.76951	0.63534	0.694471	0.616337	0.636704	0.73125	0.479263	0.676471	0.929825	0.806122	0.808989	0.56846	0.676815	0.957983	0.910569	0.880342	0.622711	0.984496	0.381236	0.802784	0.937107	0.954839	0.897727	0.769345	0.613232	0.579599
434	0.809437	0.616207	0.71484	0.633663	0.745318	0.71875	0.460317	0.735294	0.929825	0.812925	0.794007	0.59291	0.676815	0.957983	0.861789	0.871795	0.673993	0.984496	0.387198	0.809745	0.949686	0.941935	0.880682	0.772321	0.617388	0.585376
435	0.767695	0.620146	0.699321	0.668317	0.722846	0.73125	0.458269	0.77451	0.918129	0.833333	0.794007	0.58802	0.69555	0.966387	0.829268	0.880342	0.688645	0.968992	0.383119	0.777262	0.930818	0.941935	0.931818	0.773065	0.615033	0.582014
436	0.778584	0.622397	0.703201	0.678218	0.696629	0.65	0.466974	0.617647	0.918129	0.833333	0.745318	0.605134	0.688525	0.94958	0.910569	0.871795	0.684982	0.96124	0.377471	0.805104	0.949686	0.96129	0.840909	0.786458	0.61531	0.582699
437	0.782214	0.653348	0.705141	0.70297	0.7603	0.70625	0.500256	0.77451	0.947368	0.823129	0.7603	0.635697	0.70726	0.966387	0.869919	0.846154	0.684982	0.968992	0.414496	0.809745	0.949686	0.916129	0.914773	0.769345	0.636993	0.604831
438	0.807623	0.648846	0.695441	0.683168	0.749064	0.75	0.478239	0.705882	0.94152	0.806122	0.722846	0.596577	0.702576	0.957983	0.829268	0.91453	0.739927	0.96124	0.419517	0.788863	0.924528	0.929032	0.926136	0.770833	0.631244	0.59835
439	0.784029	0.665166	0.7129	0.705446	0.726592	0.75	0.484383	0.72549	0.918129	0.840136	0.76779	0.610024	0.742389	0.966387	0.886179	0.880342	0.710623	0.976744	0.400377	0.765661	0.918239	0.935484	0.943182	0.782738	0.634222	0.60248
440	0.77314	0.653911	0.679922	0.660891	0.722846	0.73125	0.481823	0.77451	0.894737	0.829932	0.749064	0.625917	0.690867	0.97479	0.853659	0.863248	0.677656	0.937984	0.401632	0.835267	0.949686	0.935484	0.920455	0.78869	0.62875	0.596022
441	0.827586	0.65166	0.70902	0.680693	0.790262	0.7375	0.489503	0.735294	0.947368	0.826531	0.745318	0.633252	0.733021	0.966387	0.853659	0.897436	0.67033	0.953488	0.420144	0.791183	0.943396	0.929032	0.954545	0.761161	0.638102	0.606204
442	0.767695	0.635903	0.677983	0.626238	0.775281	0.75	0.484895	0.676471	0.877193	0.840136	0.786517	0.657702	0.676815	0.966387	0.861789	0.897436	0.739927	0.953488	0.42391	0.828306	0.943396	0.935484	0.875	0.773065	0.632421	0.600007
443	0.796733	0.642093	0.71193	0.668317	0.752809	0.70625	0.459805	0.77451	0.923977	0.880952	0.782772	0.612469	0.65808	0.983193	0.837398	0.888889	0.659341	0.953488	0.40728	0.809745	0.937107	0.954839	0.903409	0.786458	0.628334	0.595625
444	0.774955	0.637591	0.685742	0.705446	0.737828	0.70625	0.483359	0.637255	0.947368	0.819728	0.734082	0.639364	0.728337	0.957983	0.878049	0.897436	0.688645	0.968992	0.406652	0.788863	0.937107	0.935484	0.909091	0.780506	0.629234	0.597009
445	0.798548	0.649972	0.669253	0.660891	0.737828	0.74375	0.469534	0.647059	0.918129	0.863946	0.749064	0.625917	0.686183	0.97479	0.886179	0.897436	0.699634	0.968992	0.412614	0.823666	0.937107	0.954839	0.897727	0.741071	0.62584	0.592435
446	0.782214	0.638154	0.688652	0.700495	0.70412	0.73125	0.495648	0.647059	0.906433	0.833333	0.749064	0.617359	0.667447	0.957983	0.853659	0.897436	0.714286	0.976744	0.420772	0.828306	0.924528	0.922581	0.926136	0.796875	0.634153	0.601489
447	0.782214	0.64547	0.668283	0.693069	0.737828	0.675	0.484895	0.705882	0.935673	0.826531	0.805243	0.619804	0.686183	0.94958	0.869919	0.888889	0.732601	0.96124	0.408221	0.802784	0.930818	0.948387	0.9375	0.762649	0.628265	0.595533
448	0.77677	0.656162	0.693501	0.678218	0.745318	0.75	0.477727	0.686275	0.923977	0.843537	0.808989	0.613692	0.693208	0.966387	0.853659	0.905983	0.663004	0.968992	0.391591	0.821346	0.937107	0.941935	0.897727	0.764137	0.626186	0.593663
449	0.771325	0.621272	0.71484	0.668317	0.749064	0.65625	0.485407	0.72549	0.877193	0.836735	0.786517	0.610024	0.683841	0.983193	0.788618	0.91453	0.717949	0.984496	0.390963	0.807425	0.968553	0.935484	0.931818	0.778274	0.62397	0.59129
450	0.798548	0.654474	0.689622	0.69802	0.707865	0.68125	0.46851	0.715686	0.918129	0.829932	0.779026	0.617359	0.737705	0.94958	0.813008	0.923077	0.652015	0.96124	0.39316	0.777262	0.91195	0.941935	0.897727	0.775298	0.624385	0.591067
451	0.785844	0.633652	0.71387	0.685644	0.764045	0.73125	0.471582	0.686275	0.888889	0.795918	0.745318	0.602689	0.655738	0.94958	0.837398	0.863248	0.641026	0.930233	0.414496	0.809745	0.962264	0.96129	0.943182	0.787202	0.626948	0.59357
452	0.791289	0.635903	0.695441	0.680693	0.764045	0.65	0.470558	0.77451	0.918129	0.826531	0.734082	0.586797	0.672131	0.97479	0.829268	0.91453	0.717949	0.968992	0.424851	0.807425	0.924528	0.922581	0.909091	0.770089	0.627641	0.594317
453	0.784029	0.637591	0.683802	0.673267	0.737828	0.66875	0.487967	0.745098	0.883041	0.792517	0.734082	0.632029	0.674473	0.97479	0.813008	0.854701	0.659341	0.984496	0.421086	0.846868	0.918239	0.941935	0.920455	0.783482	0.630204	0.597463
454	0.784029	0.643782	0.688652	0.655941	0.715356	0.725	0.462878	0.676471	0.94152	0.802721	0.734082	0.611247	0.725995	0.957983	0.869919	0.880342	0.663004	0.968992	0.403201	0.814385	0.930818	0.922581	0.880682	0.774554	0.622584	0.589055
455	0.825771	0.648846	0.71193	0.69802	0.715356	0.6875	0.486943	0.696078	0.929825	0.867347	0.835206	0.624694	0.751756	0.97479	0.878049	0.863248	0.695971	0.96124	0.421399	0.825986	0.943396	0.954839	0.914773	0.77753	0.641358	0.609725
456	0.802178	0.648846	0.702231	0.710396	0.722846	0.71875	0.488479	0.647059	0.894737	0.795918	0.775281	0.621027	0.721311	0.97479	0.869919	0.880342	0.703297	0.976744	0.419203	0.805104	0.955975	0.941935	0.897727	0.776786	0.635331	0.603005
457	0.809437	0.663478	0.697381	0.707921	0.76779	0.725	0.464414	0.745098	0.923977	0.809524	0.752809	0.605134	0.716628	0.966387	0.804878	0.854701	0.666667	0.976744	0.399749	0.830626	0.968553	0.987097	0.840909	0.774554	0.629165	0.596517
458	0.764065	0.65166	0.703201	0.695545	0.752809	0.69375	0.474654	0.666667	0.929825	0.860544	0.771536	0.616137	0.688525	0.966387	0.796748	0.871795	0.692308	0.976744	0.401004	0.802784	0.943396	0.96129	0.9375	0.77381	0.628057	0.594891
459	0.77677	0.637591	0.71969	0.670792	0.745318	0.7	0.456733	0.686275	0.953216	0.819728	0.782772	0.638142	0.70726	0.966387	0.829268	0.888889	0.732601	0.953488	0.40979	0.791183	0.943396	0.967742	0.948864	0.772321	0.629027	0.596079
460	0.784029	0.649409	0.688652	0.757426	0.734082	0.7375	0.464926	0.686275	0.947368	0.826531	0.7603	0.605134	0.693208	0.94958	0.878049	0.905983	0.692308	0.976744	0.416065	0.802784	0.930818	0.96129	0.903409	0.764881	0.629789	0.596925
461	0.798548	0.631401	0.691562	0.65099	0.775281	0.675	0.47619	0.735294	0.888889	0.823129	0.816479	0.622249	0.679157	0.966387	0.845528	0.880342	0.652015	0.96124	0.40728	0.791183	0.949686	0.954839	0.880682	0.77753	0.625632	0.59243
462	0.796733	0.647721	0.680892	0.680693	0.752809	0.6875	0.484383	0.676471	0.918129	0.823129	0.7603	0.630807	0.702576	0.94958	0.869919	0.871795	0.67033	0.96124	0.399435	0.795824	0.918239	0.967742	0.931818	0.774554	0.627433	0.594614
463	0.785844	0.668542	0.704171	0.658416	0.734082	0.725	0.477727	0.745098	0.883041	0.823129	0.771536	0.602689	0.693208	0.941176	0.886179	0.897436	0.619048	0.953488	0.415438	0.844548	0.943396	0.967742	0.926136	0.78125	0.633253	0.600139
464	0.76951	0.635903	0.681862	0.680693	0.734082	0.73125	0.482335	0.676471	0.94152	0.829932	0.756554	0.577017	0.669789	0.957983	0.845528	0.863248	0.728938	0.96124	0.399121	0.800464	0.962264	0.974194	0.920455	0.773065	0.622445	0.589418
465	0.778584	0.637591	0.693501	0.668317	0.71161	0.71875	0.472094	0.735294	0.94152	0.816327	0.779026	0.622249	0.709602	0.966387	0.869919	0.82906	0.673993	0.968992	0.401632	0.786543	0.974843	0.954839	0.903409	0.770833	0.624524	0.59112
466	0.789474	0.652786	0.695441	0.683168	0.726592	0.71875	0.482335	0.666667	0.947368	0.826531	0.741573	0.57335	0.686183	0.941176	0.853659	0.948718	0.648352	0.96124	0.399435	0.812065	0.955975	0.96129	0.857955	0.773065	0.624524	0.591128
467	0.796733	0.641531	0.657614	0.707921	0.737828	0.71875	0.476703	0.735294	0.900585	0.795918	0.805243	0.602689	0.686183	0.966387	0.869919	0.888889	0.677656	0.968992	0.38657	0.837587	0.937107	0.948387	0.892045	0.783482	0.622445	0.589521
468	0.77677	0.647721	0.686712	0.663366	0.756554	0.675	0.46339	0.735294	0.929825	0.819728	0.752809	0.610024	0.721311	0.966387	0.894309	0.91453	0.721612	0.953488	0.423596	0.816705	0.937107	0.96129	0.920455	0.770089	0.630551	0.597599
469	0.803993	0.644907	0.677983	0.670792	0.722846	0.725	0.477727	0.735294	0.923977	0.87415	0.76779	0.643032	0.683841	0.983193	0.853659	0.888889	0.688645	0.976744	0.408221	0.832947	0.918239	0.96129	0.892045	0.766369	0.630135	0.597544
470	0.785844	0.649409	0.678952	0.665842	0.782772	0.69375	0.465438	0.696078	0.883041	0.857143	0.749064	0.640587	0.667447	0.957983	0.861789	0.871795	0.703297	0.96124	0.413555	0.798144	0.937107	0.974194	0.897727	0.78869	0.629442	0.596836
471	0.758621	0.662915	0.696411	0.688119	0.76779	0.68125	0.477727	0.72549	0.877193	0.819728	0.797753	0.600244	0.688525	0.983193	0.853659	0.880342	0.67033	0.968992	0.41481	0.809745	0.981132	0.929032	0.920455	0.778274	0.631382	0.598498
472	0.789474	0.627462	0.704171	0.673267	0.779026	0.725	0.446493	0.705882	0.906433	0.826531	0.775281	0.633252	0.697892	0.957983	0.910569	0.811966	0.659341	0.968992	0.413555	0.765661	0.937107	0.96129	0.903409	0.784226	0.625009	0.591422
473	0.787659	0.648846	0.659554	0.683168	0.749064	0.66875	0.485407	0.676471	0.953216	0.806122	0.782772	0.634474	0.69555	0.957983	0.918699	0.905983	0.681319	0.937984	0.402887	0.798144	0.949686	0.974194	0.920455	0.783482	0.628819	0.596124
474	0.789474	0.653911	0.674103	0.680693	0.674157	0.70625	0.480287	0.735294	0.94152	0.829932	0.764045	0.611247	0.740047	0.966387	0.878049	0.888889	0.692308	0.968992	0.406338	0.819026	0.924528	0.929032	0.914773	0.773065	0.628888	0.596153
475	0.751361	0.653348	0.702231	0.673267	0.696629	0.6875	0.507424	0.715686	0.912281	0.816327	0.771536	0.635697	0.723653	0.966387	0.869919	0.91453	0.666667	0.984496	0.427047	0.823666	0.962264	0.941935	0.903409	0.776042	0.638517	0.606381
476	0.764065	0.640405	0.661494	0.673267	0.741573	0.70625	0.449565	0.705882	0.929825	0.829932	0.756554	0.605134	0.716628	0.97479	0.829268	0.837607	0.695971	0.953488	0.397553	0.828306	0.962264	0.974194	0.948864	0.765625	0.618843	0.585428
477	0.771325	0.63534	0.664403	0.680693	0.700375	0.75625	0.469534	0.647059	0.918129	0.792517	0.82397	0.624694	0.70726	0.957983	0.861789	0.897436	0.714286	0.968992	0.406024	0.814385	0.949686	0.96129	0.875	0.774554	0.624385	0.591628
478	0.767695	0.641531	0.685742	0.673267	0.7603	0.7125	0.477215	0.607843	0.871345	0.802721	0.786517	0.58802	0.702576	0.957983	0.869919	0.923077	0.677656	0.976744	0.397553	0.809745	0.949686	0.954839	0.909091	0.77753	0.622723	0.589314
479	0.794918	0.671356	0.693501	0.643564	0.715356	0.74375	0.459293	0.656863	0.894737	0.823129	0.790262	0.629584	0.676815	0.957983	0.861789	0.905983	0.637363	0.968992	0.401004	0.800464	0.930818	0.967742	0.926136	0.773065	0.626117	0.592214
480	0.809437	0.643219	0.684772	0.69802	0.756554	0.7375	0.472606	0.764706	0.888889	0.829932	0.745318	0.630807	0.676815	0.966387	0.845528	0.854701	0.70696	0.937984	0.407907	0.825986	0.962264	0.948387	0.909091	0.787946	0.630828	0.598425
481	0.796733	0.641531	0.697381	0.690594	0.734082	0.7	0.488991	0.72549	0.894737	0.840136	0.737828	0.603912	0.683841	0.932773	0.878049	0.931624	0.714286	0.968992	0.418262	0.812065	0.962264	0.967742	0.926136	0.773065	0.632698	0.600159
482	0.738657	0.652786	0.680892	0.717822	0.764045	0.7	0.475166	0.705882	0.94152	0.816327	0.786517	0.634474	0.700234	0.957983	0.813008	0.897436	0.70696	0.984496	0.420458	0.837587	0.962264	0.980645	0.909091	0.783482	0.634707	0.602483
483	0.778584	0.634215	0.674103	0.683168	0.749064	0.61875	0.479263	0.647059	0.900585	0.836735	0.771536	0.636919	0.674473	0.94958	0.796748	0.91453	0.758242	0.945736	0.419831	0.821346	0.918239	0.96129	0.909091	0.75372	0.626948	0.593542
484	0.784029	0.652223	0.677013	0.735149	0.737828	0.74375	0.479775	0.696078	0.923977	0.826531	0.722846	0.624694	0.693208	0.966387	0.869919	0.923077	0.721612	0.953488	0.416065	0.809745	0.949686	0.980645	0.926136	0.768601	0.632837	0.600157
485	0.785844	0.643782	0.71387	0.685644	0.752809	0.7	0.482847	0.696078	0.912281	0.843537	0.734082	0.606357	0.702576	0.957983	0.845528	0.888889	0.695971	0.968992	0.410104	0.793503	0.949686	0.922581	0.926136	0.766369	0.629442	0.596595
486	0.784029	0.637591	0.705141	0.680693	0.752809	0.64375	0.471582	0.676471	0.94152	0.846939	0.786517	0.600244	0.700234	0.966387	0.837398	0.863248	0.677656	0.968992	0.388139	0.819026	0.943396	0.993548	0.886364	0.778274	0.623207	0.590537
487	0.780399	0.649972	0.673133	0.643564	0.726592	0.7125	0.470046	0.647059	0.912281	0.802721	0.82397	0.617359	0.700234	0.941176	0.845528	0.854701	0.677656	0.953488	0.410104	0.793503	0.955975	0.948387	0.926136	0.766369	0.624316	0.590492
488	0.787659	0.651097	0.700291	0.705446	0.771536	0.70625	0.492063	0.686275	0.923977	0.795918	0.741573	0.584352	0.686183	0.966387	0.853659	0.91453	0.732601	0.968992	0.399435	0.832947	0.962264	0.954839	0.886364	0.748512	0.627364	0.594593
489	0.796733	0.650535	0.700291	0.675743	0.771536	0.66875	0.461342	0.686275	0.877193	0.816327	0.734082	0.562347	0.733021	0.966387	0.853659	0.871795	0.721612	0.96124	0.411672	0.812065	0.924528	0.967742	0.869318	0.77381	0.625424	0.591952
490	0.771325	0.652786	0.669253	0.670792	0.775281	0.79375	0.471582	0.715686	0.94152	0.836735	0.771536	0.628362	0.728337	0.966387	0.918699	0.905983	0.703297	0.96124	0.406024	0.839907	0.968553	0.96129	0.892045	0.778274	0.632075	0.599953
491	0.784029	0.638154	0.693501	0.693069	0.741573	0.76875	0.488991	0.676471	0.859649	0.819728	0.730337	0.614914	0.686183	0.983193	0.837398	0.871795	0.644689	0.968992	0.39567	0.802784	0.962264	0.941935	0.886364	0.774554	0.624247	0.591303
492	0.816697	0.626337	0.688652	0.727723	0.741573	0.71875	0.483871	0.705882	0.947368	0.867347	0.764045	0.623472	0.725995	0.966387	0.837398	0.897436	0.739927	0.976744	0.420772	0.809745	0.924528	0.941935	0.897727	0.764881	0.63443	0.602035
493	0.796733	0.641531	0.7129	0.65099	0.7603	0.73125	0.455709	0.696078	0.906433	0.806122	0.779026	0.616137	0.69555	0.966387	0.837398	0.905983	0.67033	0.96124	0.414183	0.788863	0.955975	0.941935	0.914773	0.754464	0.625078	0.591274
494	0.793103	0.636466	0.686712	0.655941	0.726592	0.71875	0.469022	0.715686	0.929825	0.819728	0.805243	0.602689	0.70726	0.966387	0.869919	0.811966	0.695971	0.984496	0.406966	0.837587	0.962264	0.96129	0.892045	0.769345	0.62584	0.592689
495	0.789474	0.644907	0.686712	0.660891	0.756554	0.6875	0.487967	0.715686	0.865497	0.857143	0.730337	0.639364	0.702576	0.941176	0.861789	0.905983	0.6337	0.968992	0.43144	0.816705	0.943396	0.974194	0.909091	0.778274	0.635123	0.602631
496	0.774955	0.649972	0.700291	0.675743	0.749064	0.7125	0.511009	0.705882	0.953216	0.812925	0.805243	0.616137	0.644028	0.957983	0.861789	0.888889	0.684982	0.968992	0.405397	0.812065	0.937107	0.967742	0.9375	0.778274	0.63353	0.601475
497	0.784029	0.647158	0.675073	0.685644	0.7603	0.7125	0.480287	0.705882	0.894737	0.809524	0.812734	0.625917	0.702576	0.957983	0.894309	0.923077	0.659341	0.953488	0.405397	0.819026	0.949686	0.941935	0.857955	0.781994	0.629096	0.596391
498	0.813067	0.642656	0.659554	0.690594	0.70412	0.68125	0.469022	0.696078	0.900585	0.833333	0.782772	0.590465	0.651054	0.957983	0.837398	0.888889	0.688645	0.96124	0.423596	0.793503	0.962264	0.954839	0.897727	0.775298	0.625424	0.591689
499	0.756806	0.640405	0.680892	0.705446	0.779026	0.71875	0.470046	0.647059	0.94152	0.806122	0.779026	0.624694	0.737705	0.966387	0.861789	0.91453	0.692308	0.96124	0.428302	0.823666	0.981132	0.987097	0.909091	0.78125	0.634638	0.602395
500	0.782214	0.638717	0.697381	0.655941	0.76779	0.71875	0.465438	0.745098	0.883041	0.85034	0.782772	0.617359	0.723653	0.957983	0.861789	0.863248	0.652015	0.976744	0.403514	0.821346	0.949686	0.974194	0.9375	0.787202	0.628265	0.595858
501	0.76225	0.657288	0.722599	0.715347	0.764045	0.70625	0.467998	0.764706	0.929825	0.802721	0.816479	0.638142	0.700234	0.941176	0.845528	0.905983	0.692308	0.976744	0.412928	0.842227	0.955975	0.96129	0.920455	0.776042	0.636439	0.604143
502	0.758621	0.648846	0.680892	0.685644	0.707865	0.7375	0.482335	0.696078	0.97076	0.809524	0.737828	0.613692	0.669789	0.94958	0.837398	0.897436	0.710623	0.968992	0.41481	0.821346	0.924528	0.948387	0.897727	0.781994	0.628888	0.596047
503	0.803993	0.648284	0.687682	0.658416	0.749064	0.7125	0.449565	0.72549	0.94152	0.809524	0.756554	0.579462	0.688525	0.966387	0.813008	0.931624	0.688645	0.953488	0.405711	0.795824	0.943396	0.948387	0.818182	0.767113	0.619882	0.585579
504	0.803993	0.63928	0.675073	0.648515	0.790262	0.725	0.482847	0.754902	0.929825	0.823129	0.76779	0.618582	0.686183	0.97479	0.829268	0.897436	0.684982	0.968992	0.407593	0.800464	0.943396	0.948387	0.886364	0.78125	0.628403	0.59573
505	0.787659	0.651097	0.662464	0.688119	0.715356	0.7375	0.465438	0.637255	0.894737	0.765306	0.782772	0.600244	0.665105	0.957983	0.869919	0.880342	0.673993	0.968992	0.399121	0.807425	0.943396	0.941935	0.892045	0.795387	0.621545	0.588055
506	0.803993	0.636466	0.686712	0.678218	0.752809	0.725	0.472606	0.715686	0.906433	0.826531	0.835206	0.616137	0.711944	0.957983	0.845528	0.846154	0.70696	0.968992	0.395984	0.779582	0.930818	0.954839	0.943182	0.779762	0.626325	0.593491
507	0.76225	0.658976	0.694471	0.675743	0.719101	0.70625	0.458781	0.686275	0.883041	0.823129	0.771536	0.627139	0.683841	0.966387	0.894309	0.880342	0.677656	0.992248	0.416379	0.802784	0.955975	0.954839	0.869318	0.780506	0.628403	0.594829
508	0.796733	0.656725	0.679922	0.695545	0.756554	0.64375	0.484895	0.607843	0.900585	0.809524	0.756554	0.611247	0.70726	0.957983	0.861789	0.923077	0.692308	0.976744	0.397866	0.819026	0.955975	0.96129	0.920455	0.779762	0.628542	0.596042
509	0.767695	0.64547	0.692532	0.683168	0.70412	0.69375	0.489503	0.676471	0.929825	0.802721	0.797753	0.628362	0.688525	0.97479	0.821138	0.91453	0.663004	0.96124	0.423282	0.807425	0.930818	0.987097	0.875	0.768601	0.631382	0.598191
510	0.794918	0.646033	0.687682	0.75495	0.741573	0.7625	0.47107	0.568627	0.900585	0.806122	0.775281	0.639364	0.662763	0.966387	0.902439	0.871795	0.692308	0.968992	0.406652	0.807425	0.949686	0.987097	0.897727	0.75	0.627503	0.594629
511	0.807623	0.628025	0.676043	0.670792	0.71161	0.7	0.466462	0.745098	0.935673	0.829932	0.797753	0.614914	0.688525	0.957983	0.878049	0.888889	0.622711	0.976744	0.39065	0.835267	0.937107	0.974194	0.903409	0.761905	0.619467	0.585885
512	0.825771	0.624086	0.692532	0.648515	0.741573	0.65625	0.484383	0.705882	0.871345	0.819728	0.771536	0.605134	0.655738	0.957983	0.878049	0.91453	0.70696	0.953488	0.397239	0.814385	0.955975	0.954839	0.926136	0.779762	0.623831	0.5906
513	0.767695	0.621835	0.659554	0.690594	0.752809	0.7625	0.487455	0.686275	0.900585	0.843537	0.779026	0.640587	0.714286	0.932773	0.902439	0.940171	0.721612	0.953488	0.4123	0.814385	0.955975	0.96129	0.903409	0.778274	0.629997	0.597296
514	0.780399	0.638154	0.693501	0.70297	0.722846	0.7625	0.475166	0.72549	0.94152	0.829932	0.779026	0.613692	0.70726	0.94958	0.861789	0.905983	0.677656	0.984496	0.412614	0.788863	0.968553	0.948387	0.880682	0.770089	0.629027	0.596361
515	0.789474	0.655599	0.667313	0.688119	0.745318	0.69375	0.488991	0.637255	0.900585	0.819728	0.737828	0.624694	0.676815	0.966387	0.861789	0.897436	0.703297	0.968992	0.399121	0.770302	0.937107	0.967742	0.926136	0.785714	0.627156	0.594331
516	0.744102	0.635903	0.721629	0.683168	0.756554	0.70625	0.462878	0.676471	0.906433	0.826531	0.827715	0.601467	0.688525	0.932773	0.886179	0.888889	0.67033	0.976744	0.424851	0.812065	0.930818	0.948387	0.903409	0.768601	0.628819	0.595211
517	0.785844	0.633089	0.701261	0.670792	0.741573	0.71875	0.459293	0.627451	0.900585	0.860544	0.771536	0.600244	0.672131	0.94958	0.878049	0.905983	0.677656	0.953488	0.418889	0.809745	0.943396	0.954839	0.931818	0.762649	0.625078	0.591696
518	0.76951	0.667417	0.698351	0.700495	0.722846	0.75625	0.485919	0.676471	0.912281	0.843537	0.805243	0.655257	0.665105	0.966387	0.869919	0.897436	0.688645	0.953488	0.423596	0.823666	0.937107	0.941935	0.880682	0.776042	0.638725	0.606444
519	0.787659	0.631401	0.692532	0.69802	0.71161	0.69375	0.464414	0.715686	0.906433	0.840136	0.779026	0.634474	0.690867	0.957983	0.886179	0.880342	0.659341	0.953488	0.400063	0.814385	0.937107	0.974194	0.931818	0.761905	0.623485	0.590471
520	0.814882	0.632527	0.706111	0.688119	0.775281	0.7	0.486431	0.676471	0.918129	0.87415	0.756554	0.614914	0.702576	0.94958	0.869919	0.880342	0.626374	0.968992	0.415124	0.800464	0.930818	0.948387	0.880682	0.770833	0.631036	0.598233
521	0.794918	0.637029	0.671193	0.663366	0.741573	0.7125	0.46851	0.666667	0.894737	0.823129	0.808989	0.634474	0.700234	0.966387	0.837398	0.863248	0.728938	0.976744	0.40979	0.795824	0.930818	0.948387	0.920455	0.765625	0.625771	0.592658
522	0.789474	0.641531	0.676043	0.675743	0.677903	0.69375	0.475166	0.666667	0.906433	0.860544	0.692884	0.617359	0.688525	0.97479	0.878049	0.854701	0.684982	0.976744	0.400063	0.839907	0.968553	0.954839	0.914773	0.787202	0.62487	0.591417
523	0.785844	0.655037	0.697381	0.69802	0.741573	0.7125	0.477215	0.666667	0.871345	0.785714	0.771536	0.640587	0.704918	0.97479	0.853659	0.880342	0.695971	0.96124	0.401004	0.814385	0.880503	0.980645	0.903409	0.75744	0.627433	0.594732
524	0.774955	0.650535	0.666343	0.665842	0.745318	0.73125	0.479263	0.745098	0.94152	0.833333	0.737828	0.651589	0.704918	0.966387	0.918699	0.880342	0.655678	0.953488	0.403201	0.819026	0.937107	0.954839	0.920455	0.785714	0.629719	0.597536
525	0.796733	0.656162	0.682832	0.683168	0.734082	0.6875	0.47619	0.735294	0.94152	0.843537	0.797753	0.645477	0.702576	0.941176	0.878049	0.880342	0.692308	0.96124	0.409162	0.832947	0.962264	0.948387	0.914773	0.774554	0.633668	0.601926
526	0.77314	0.640968	0.690592	0.685644	0.71161	0.7375	0.474142	0.696078	0.877193	0.806122	0.771536	0.586797	0.711944	0.957983	0.886179	0.880342	0.695971	0.96124	0.405711	0.814385	0.987421	0.941935	0.892045	0.771577	0.624662	0.591129
527	0.751361	0.65166	0.700291	0.673267	0.737828	0.69375	0.464926	0.676471	0.959064	0.836735	0.764045	0.645477	0.676815	0.966387	0.869919	0.897436	0.692308	0.96124	0.404769	0.819026	0.943396	0.909677	0.869318	0.763393	0.625909	0.592962
528	0.76951	0.650535	0.700291	0.663366	0.726592	0.73125	0.475678	0.77451	0.906433	0.829932	0.808989	0.638142	0.674473	0.97479	0.878049	0.931624	0.659341	0.968992	0.415438	0.795824	0.937107	0.967742	0.903409	0.765625	0.630828	0.597638
529	0.76951	0.653911	0.707081	0.670792	0.752809	0.7125	0.480799	0.676471	0.883041	0.846939	0.7603	0.619804	0.674473	0.957983	0.869919	0.931624	0.663004	0.937984	0.415124	0.802784	0.930818	0.954839	0.931818	0.762649	0.629927	0.597009
530	0.764065	0.65785	0.705141	0.693069	0.7603	0.70625	0.483359	0.715686	0.894737	0.785714	0.801498	0.643032	0.676815	0.94958	0.886179	0.854701	0.652015	0.968992	0.404769	0.805104	0.930818	0.967742	0.931818	0.767857	0.630343	0.597757
531	0.76951	0.652223	0.681862	0.638614	0.76779	0.78125	0.47619	0.647059	0.923977	0.833333	0.782772	0.639364	0.676815	0.983193	0.910569	0.880342	0.644689	0.968992	0.423596	0.828306	0.937107	0.967742	0.914773	0.776042	0.632975	0.600036
532	0.782214	0.642093	0.692532	0.633663	0.741573	0.7125	0.499232	0.656863	0.918129	0.802721	0.76779	0.639364	0.730679	0.983193	0.886179	0.863248	0.67033	0.984496	0.426734	0.812065	0.949686	0.967742	0.869318	0.783482	0.636162	0.603623
533	0.787659	0.647158	0.685742	0.658416	0.726592	0.7	0.480287	0.676471	0.918129	0.819728	0.808989	0.618582	0.721311	0.957983	0.926829	0.794872	0.710623	0.96124	0.406966	0.844548	0.943396	0.974194	0.948864	0.773065	0.630759	0.598407
534	0.798548	0.631401	0.692532	0.710396	0.734082	0.73125	0.483871	0.637255	0.900585	0.833333	0.775281	0.600244	0.688525	0.966387	0.918699	0.888889	0.714286	0.976744	0.393473	0.816705	0.930818	0.967742	0.914773	0.767857	0.625355	0.592723
535	0.791289	0.646595	0.684772	0.660891	0.749064	0.725	0.489503	0.686275	0.935673	0.829932	0.782772	0.629584	0.697892	0.97479	0.886179	0.897436	0.677656	0.968992	0.411359	0.837587	0.924528	0.967742	0.892045	0.762649	0.63159	0.599128
536	0.813067	0.638154	0.683802	0.633663	0.752809	0.7	0.484895	0.666667	0.912281	0.853741	0.82397	0.612469	0.674473	0.97479	0.910569	0.905983	0.67033	0.953488	0.413241	0.860789	0.949686	0.96129	0.869318	0.78497	0.632006	0.599392
537	0.802178	0.634215	0.698351	0.700495	0.745318	0.7125	0.470046	0.666667	0.900585	0.843537	0.752809	0.623472	0.714286	0.983193	0.902439	0.905983	0.703297	0.984496	0.418575	0.807425	0.937107	0.974194	0.920455	0.772321	0.632075	0.599269
538	0.771325	0.643219	0.685742	0.730198	0.737828	0.75625	0.484895	0.686275	0.894737	0.843537	0.797753	0.635697	0.693208	0.94958	0.902439	0.91453	0.692308	0.984496	0.417948	0.825986	0.924528	0.96129	0.914773	0.780506	0.635677	0.603266
539	0.780399	0.652223	0.697381	0.670792	0.737828	0.7625	0.467486	0.617647	0.918129	0.826531	0.734082	0.606357	0.758782	0.983193	0.918699	0.905983	0.692308	0.976744	0.435833	0.805104	0.937107	0.941935	0.914773	0.781994	0.636231	0.603491
540	0.780399	0.638154	0.695441	0.638614	0.737828	0.6625	0.46339	0.656863	0.912281	0.826531	0.775281	0.59291	0.686183	0.966387	0.918699	0.880342	0.688645	0.976744	0.405711	0.821346	0.949686	0.96129	0.903409	0.771577	0.622515	0.588716
541	0.796733	0.642093	0.681862	0.665842	0.741573	0.7125	0.455709	0.627451	0.900585	0.840136	0.741573	0.600244	0.697892	0.966387	0.926829	0.905983	0.703297	0.968992	0.423596	0.839907	0.930818	0.987097	0.954545	0.772321	0.628819	0.595609
542	0.760436	0.627462	0.672163	0.653465	0.677903	0.7375	0.483359	0.666667	0.923977	0.819728	0.782772	0.628362	0.688525	0.966387	0.95935	0.888889	0.684982	0.968992	0.417007	0.809745	0.955975	0.974194	0.954545	0.781994	0.628126	0.595533
543	0.807623	0.636466	0.71678	0.648515	0.707865	0.66875	0.472606	0.676471	0.877193	0.795918	0.764045	0.622249	0.751756	0.97479	0.910569	0.888889	0.728938	0.992248	0.415438	0.837587	0.943396	0.96129	0.914773	0.767113	0.631659	0.598935
544	0.798548	0.631401	0.699321	0.712871	0.722846	0.74375	0.481311	0.647059	0.906433	0.836735	0.771536	0.649144	0.64637	0.983193	0.95122	0.871795	0.714286	0.968992	0.438029	0.849188	0.962264	0.948387	0.909091	0.770089	0.638448	0.606003
545	0.764065	0.637591	0.691562	0.658416	0.734082	0.725	0.472606	0.666667	0.906433	0.816327	0.779026	0.623472	0.69555	0.97479	0.926829	0.91453	0.717949	0.968992	0.408535	0.860789	0.949686	0.96129	0.920455	0.78125	0.62965	0.597037
546	0.796733	0.634778	0.677983	0.680693	0.756554	0.7	0.483359	0.607843	0.935673	0.833333	0.752809	0.639364	0.702576	0.97479	0.918699	0.888889	0.648352	0.968992	0.411045	0.849188	0.955975	0.954839	0.886364	0.784226	0.631174	0.598612
547	0.784029	0.646033	0.673133	0.665842	0.71161	0.70625	0.474654	0.696078	0.888889	0.819728	0.797753	0.621027	0.683841	0.97479	0.943089	0.871795	0.641026	0.984496	0.414183	0.814385	0.937107	0.967742	0.914773	0.77753	0.62778	0.594528
548	0.800363	0.649972	0.688652	0.670792	0.741573	0.73125	0.497696	0.696078	0.918129	0.85034	0.797753	0.585575	0.70726	0.97479	0.918699	0.888889	0.717949	0.976744	0.442422	0.819026	0.949686	0.980645	0.880682	0.782738	0.641773	0.609272
549	0.807623	0.633089	0.680892	0.680693	0.745318	0.7375	0.480287	0.666667	0.900585	0.829932	0.808989	0.603912	0.711944	0.983193	0.894309	0.863248	0.703297	0.953488	0.420772	0.837587	0.949686	0.96129	0.875	0.787202	0.633114	0.6006
550	0.77677	0.63534	0.688652	0.641089	0.816479	0.725	0.47619	0.696078	0.912281	0.836735	0.700375	0.612469	0.71897	0.97479	0.902439	0.837607	0.637363	0.984496	0.425165	0.821346	0.943396	0.974194	0.909091	0.784226	0.630966	0.597743
551	0.787659	0.653348	0.71581	0.700495	0.745318	0.7125	0.47363	0.607843	0.953216	0.826531	0.808989	0.627139	0.700234	0.966387	0.943089	0.871795	0.677656	0.976744	0.420458	0.839907	0.937107	0.987097	0.892045	0.795387	0.639002	0.606452
552	0.789474	0.642656	0.698351	0.688119	0.752809	0.6875	0.470558	0.598039	0.912281	0.802721	0.779026	0.629584	0.672131	0.983193	0.918699	0.888889	0.684982	0.968992	0.418575	0.821346	0.962264	0.96129	0.926136	0.781994	0.631659	0.598653
553	0.794918	0.643219	0.693501	0.648515	0.820225	0.74375	0.485919	0.598039	0.935673	0.795918	0.82397	0.595355	0.71897	0.966387	0.934959	0.897436	0.717949	0.976744	0.419831	0.798144	0.937107	0.974194	0.869318	0.785714	0.634707	0.602205
554	0.787659	0.643219	0.7129	0.65099	0.749064	0.74375	0.447517	0.647059	0.912281	0.806122	0.741573	0.629584	0.637002	0.966387	0.918699	0.905983	0.655678	0.968992	0.424851	0.828306	0.955975	0.980645	0.920455	0.798363	0.630412	0.597064
555	0.789474	0.638154	0.705141	0.680693	0.734082	0.725	0.481311	0.647059	0.894737	0.812925	0.812734	0.657702	0.679157	0.966387	0.894309	0.871795	0.67033	0.953488	0.416379	0.832947	0.943396	0.987097	0.954545	0.773065	0.634222	0.601529
556	0.77677	0.649409	0.700291	0.618812	0.76779	0.78125	0.492576	0.686275	0.912281	0.860544	0.7603	0.625917	0.723653	0.966387	0.934959	0.871795	0.714286	0.968992	0.421086	0.830626	0.937107	0.987097	0.909091	0.768601	0.637063	0.604633
557	0.800363	0.640968	0.7129	0.653465	0.741573	0.71875	0.4936	0.666667	0.94152	0.836735	0.786517	0.667482	0.676815	0.966387	0.886179	0.905983	0.677656	0.984496	0.406024	0.842227	0.974843	0.974194	0.909091	0.774554	0.636093	0.604167
558	0.794918	0.642656	0.674103	0.618812	0.745318	0.69375	0.488479	0.627451	0.923977	0.812925	0.812734	0.618582	0.702576	0.983193	0.886179	0.863248	0.703297	0.976744	0.419517	0.812065	0.962264	0.96129	0.886364	0.783482	0.631521	0.598691
559	0.758621	0.647158	0.695441	0.655941	0.741573	0.74375	0.472606	0.696078	0.906433	0.809524	0.76779	0.614914	0.683841	0.97479	0.894309	0.888889	0.710623	0.976744	0.414183	0.835267	0.937107	0.974194	0.886364	0.775298	0.629165	0.595588
560	0.807623	0.655037	0.694471	0.641089	0.730337	0.69375	0.46851	0.676471	0.935673	0.833333	0.790262	0.625917	0.697892	0.957983	0.918699	0.854701	0.659341	0.96124	0.422655	0.844548	0.943396	0.967742	0.943182	0.776786	0.634015	0.60132
561	0.800363	0.63534	0.706111	0.683168	0.726592	0.75	0.485407	0.676471	0.923977	0.829932	0.771536	0.628362	0.714286	0.983193	0.934959	0.905983	0.586081	0.953488	0.406338	0.821346	0.949686	0.987097	0.886364	0.752232	0.628542	0.59511
562	0.753176	0.626899	0.694471	0.668317	0.756554	0.74375	0.466462	0.656863	0.923977	0.806122	0.782772	0.59291	0.697892	0.957983	0.902439	0.91453	0.6337	0.992248	0.420144	0.828306	0.955975	0.96129	0.880682	0.760417	0.624039	0.590177
563	0.771325	0.64547	0.695441	0.660891	0.797753	0.71875	0.483871	0.676471	0.94152	0.846939	0.726592	0.590465	0.733021	0.966387	0.910569	0.871795	0.677656	0.968992	0.424851	0.837587	0.937107	0.967742	0.892045	0.778274	0.634153	0.60145
564	0.751361	0.626337	0.677013	0.638614	0.782772	0.73125	0.478751	0.666667	0.959064	0.833333	0.782772	0.623472	0.69555	0.97479	0.95935	0.846154	0.710623	0.945736	0.420144	0.844548	0.937107	0.96129	0.914773	0.776786	0.629858	0.59687
565	0.76588	0.637029	0.703201	0.655941	0.745318	0.73125	0.470558	0.656863	0.900585	0.87415	0.76779	0.607579	0.688525	0.966387	0.943089	0.905983	0.684982	0.976744	0.421713	0.821346	0.930818	0.96129	0.886364	0.779018	0.630481	0.597294
566	0.796733	0.649409	0.673133	0.653465	0.715356	0.66875	0.486943	0.754902	0.918129	0.806122	0.7603	0.641809	0.721311	0.966387	0.934959	0.854701	0.659341	0.953488	0.430813	0.802784	0.943396	0.980645	0.920455	0.773065	0.634707	0.601675
567	0.753176	0.647158	0.695441	0.673267	0.764045	0.75	0.470046	0.666667	0.912281	0.816327	0.745318	0.602689	0.709602	0.983193	0.886179	0.888889	0.67033	0.984496	0.408221	0.844548	0.962264	0.987097	0.920455	0.77753	0.628542	0.59572
568	0.793103	0.652786	0.687682	0.636139	0.734082	0.75	0.491551	0.637255	0.853801	0.812925	0.771536	0.596577	0.69555	0.941176	0.902439	0.854701	0.70696	0.976744	0.419831	0.819026	0.981132	0.980645	0.903409	0.792411	0.63353	0.600899
569	0.76951	0.625211	0.697381	0.678218	0.737828	0.69375	0.480799	0.686275	0.894737	0.812925	0.734082	0.613692	0.679157	0.97479	0.910569	0.888889	0.692308	0.976744	0.417948	0.814385	0.962264	0.954839	0.920455	0.766369	0.62681	0.593482
570	0.791289	0.624086	0.667313	0.663366	0.752809	0.70625	0.457245	0.696078	0.883041	0.846939	0.82397	0.643032	0.728337	0.97479	0.902439	0.871795	0.736264	0.976744	0.436461	0.800464	0.91195	0.96129	0.926136	0.759673	0.630828	0.597656
571	0.77314	0.627462	0.655674	0.665842	0.685393	0.69375	0.454173	0.745098	0.883041	0.816327	0.771536	0.59291	0.70726	0.97479	0.878049	0.880342	0.677656	0.968992	0.434578	0.830626	0.90566	0.954839	0.880682	0.789435	0.624524	0.59082
572	0.798548	0.631401	0.690592	0.700495	0.715356	0.70625	0.491039	0.578431	0.900585	0.79932	0.808989	0.650367	0.702576	0.983193	0.97561	0.905983	0.677656	0.96124	0.416693	0.844548	0.949686	0.96129	0.886364	0.787202	0.635539	0.603269
573	0.774955	0.631401	0.672163	0.678218	0.707865	0.65	0.491039	0.627451	0.865497	0.789116	0.752809	0.630807	0.711944	0.966387	0.926829	0.863248	0.6337	0.976744	0.43144	0.87471	0.968553	0.974194	0.897727	0.774554	0.631659	0.59839
574	0.805808	0.624648	0.659554	0.601485	0.752809	0.8	0.469022	0.598039	0.906433	0.826531	0.816479	0.617359	0.676815	0.966387	0.910569	0.880342	0.673993	0.984496	0.437716	0.837587	0.937107	0.974194	0.903409	0.775298	0.629789	0.596068
575	0.796733	0.656162	0.681862	0.638614	0.76779	0.75625	0.477727	0.696078	0.871345	0.846939	0.782772	0.617359	0.714286	0.966387	0.926829	0.897436	0.67033	0.976744	0.416065	0.842227	0.943396	0.96129	0.897727	0.793155	0.635123	0.602683
576	0.77314	0.659539	0.677983	0.673267	0.808989	0.74375	0.480799	0.666667	0.900585	0.833333	0.782772	0.619804	0.686183	0.983193	0.934959	0.820513	0.655678	0.953488	0.428302	0.809745	0.918239	0.967742	0.886364	0.796131	0.636301	0.603739
577	0.76225	0.627462	0.689622	0.683168	0.790262	0.775	0.480799	0.647059	0.906433	0.840136	0.719101	0.619804	0.709602	0.983193	0.926829	0.888889	0.611722	0.968992	0.416379	0.846868	0.930818	0.974194	0.920455	0.765625	0.62868	0.595935
578	0.794918	0.647158	0.665373	0.643564	0.779026	0.64375	0.481311	0.637255	0.894737	0.826531	0.771536	0.629584	0.690867	0.97479	0.869919	0.880342	0.688645	0.96124	0.424223	0.830626	0.943396	0.980645	0.863636	0.75744	0.629165	0.595567
579	0.764065	0.604952	0.684772	0.680693	0.771536	0.7	0.447517	0.617647	0.94152	0.823129	0.745318	0.623472	0.70726	0.966387	0.95122	0.888889	0.659341	0.992248	0.413869	0.805104	0.930818	0.967742	0.892045	0.776786	0.620367	0.586633
580	0.754991	0.638717	0.677013	0.65099	0.722846	0.7125	0.478751	0.656863	0.877193	0.795918	0.782772	0.614914	0.70726	0.97479	0.902439	0.871795	0.695971	0.945736	0.427047	0.832947	0.937107	0.980645	0.897727	0.778274	0.629373	0.596115
581	0.805808	0.653911	0.71193	0.680693	0.812734	0.70625	0.460829	0.656863	0.894737	0.809524	0.715356	0.623472	0.69555	0.983193	0.918699	0.863248	0.684982	0.984496	0.414496	0.846868	0.937107	0.974194	0.954545	0.782738	0.634015	0.60158
582	0.76588	0.626899	0.707081	0.673267	0.771536	0.74375	0.479263	0.627451	0.929825	0.85034	0.7603	0.649144	0.711944	0.983193	0.878049	0.837607	0.673993	0.96124	0.411045	0.832947	0.962264	0.948387	0.897727	0.790179	0.632421	0.600024
583	0.805808	0.63928	0.667313	0.655941	0.782772	0.7375	0.475166	0.676471	0.912281	0.833333	0.764045	0.591687	0.669789	0.97479	0.943089	0.905983	0.703297	0.968992	0.419203	0.825986	0.949686	0.96129	0.852273	0.771577	0.628057	0.595312
584	0.782214	0.641531	0.704171	0.643564	0.737828	0.7625	0.485407	0.647059	0.877193	0.761905	0.782772	0.58313	0.688525	0.966387	0.869919	0.863248	0.644689	0.968992	0.409476	0.802784	0.968553	0.96129	0.886364	0.786458	0.625909	0.592246
585	0.784029	0.633652	0.677983	0.655941	0.745318	0.61875	0.479263	0.735294	0.94152	0.79932	0.7603	0.629584	0.69555	0.957983	0.910569	0.863248	0.688645	0.976744	0.417634	0.819026	0.955975	0.967742	0.914773	0.775298	0.628472	0.595373
586	0.753176	0.633652	0.663434	0.685644	0.756554	0.6875	0.463902	0.72549	0.900585	0.79932	0.816479	0.603912	0.672131	0.97479	0.926829	0.905983	0.593407	0.976744	0.410104	0.842227	0.943396	0.96129	0.886364	0.782738	0.622307	0.588586
587	0.76951	0.624086	0.71096	0.65099	0.7603	0.7	0.477215	0.735294	0.923977	0.812925	0.745318	0.628362	0.655738	0.983193	0.934959	0.888889	0.556777	0.992248	0.411672	0.835267	0.974843	0.941935	0.909091	0.793899	0.627433	0.594172
588	0.782214	0.631401	0.682832	0.658416	0.756554	0.71875	0.489503	0.696078	0.871345	0.843537	0.797753	0.619804	0.71897	0.966387	0.926829	0.888889	0.692308	0.96124	0.416065	0.821346	0.949686	0.980645	0.903409	0.779762	0.632283	0.599982
589	0.76588	0.623523	0.687682	0.678218	0.756554	0.725	0.480799	0.647059	0.923977	0.836735	0.749064	0.639364	0.669789	0.966387	0.926829	0.863248	0.652015	0.968992	0.410104	0.846868	0.937107	0.929032	0.903409	0.779762	0.627225	0.594227
590	0.77677	0.61677	0.687682	0.683168	0.752809	0.7375	0.478751	0.656863	0.912281	0.792517	0.775281	0.603912	0.704918	0.983193	0.902439	0.871795	0.677656	0.96124	0.419831	0.816705	0.930818	0.980645	0.903409	0.781994	0.627641	0.594307
591	0.751361	0.636466	0.697381	0.638614	0.756554	0.725	0.482335	0.666667	0.94152	0.853741	0.764045	0.621027	0.725995	0.97479	0.934959	0.846154	0.659341	0.968992	0.422968	0.830626	0.962264	0.987097	0.897727	0.772321	0.632283	0.599476
592	0.798548	0.632527	0.695441	0.641089	0.719101	0.70625	0.464926	0.647059	0.871345	0.819728	0.812734	0.624694	0.686183	0.966387	0.902439	0.846154	0.703297	0.976744	0.401004	0.830626	0.955975	0.967742	0.892045	0.791667	0.625701	0.592512
593	0.780399	0.648846	0.686712	0.665842	0.749064	0.76875	0.47619	0.617647	0.912281	0.792517	0.812734	0.600244	0.742389	0.966387	0.902439	0.880342	0.666667	0.96124	0.426734	0.842227	0.981132	0.987097	0.909091	0.763393	0.633391	0.600302
594	0.803993	0.642093	0.699321	0.601485	0.7603	0.73125	0.458269	0.666667	0.900585	0.819728	0.805243	0.584352	0.697892	0.983193	0.902439	0.888889	0.648352	0.968992	0.425165	0.846868	0.955975	0.96129	0.897727	0.780506	0.628957	0.595315
595	0.816697	0.632527	0.697381	0.678218	0.715356	0.75	0.472094	0.656863	0.883041	0.816327	0.771536	0.667482	0.681499	0.966387	0.910569	0.888889	0.681319	0.984496	0.41732	0.805104	0.930818	0.974194	0.914773	0.78125	0.632629	0.600233
596	0.798548	0.637029	0.688652	0.688119	0.685393	0.78125	0.474654	0.647059	0.923977	0.802721	0.756554	0.601467	0.721311	0.966387	0.910569	0.863248	0.70696	0.96124	0.427361	0.842227	0.899371	0.967742	0.931818	0.785714	0.633183	0.600667
597	0.798548	0.627462	0.70999	0.658416	0.752809	0.68125	0.478239	0.598039	0.906433	0.792517	0.812734	0.591687	0.690867	0.97479	0.943089	0.854701	0.648352	0.953488	0.412928	0.844548	0.937107	0.980645	0.869318	0.793155	0.628611	0.596003
598	0.787659	0.626337	0.672163	0.653465	0.775281	0.7	0.492063	0.715686	0.918129	0.840136	0.752809	0.624694	0.674473	0.983193	0.926829	0.854701	0.655678	0.96124	0.413869	0.835267	0.91195	0.967742	0.897727	0.758185	0.626671	0.593752
599	0.793103	0.643219	0.70999	0.611386	0.752809	0.68125	0.472606	0.715686	0.900585	0.833333	0.794007	0.613692	0.65808	0.97479	0.910569	0.863248	0.703297	0.968992	0.424223	0.839907	0.937107	0.967742	0.903409	0.782738	0.632421	0.59956
600	0.774955	0.646595	0.677013	0.670792	0.76779	0.7125	0.475166	0.656863	0.918129	0.789116	0.790262	0.624694	0.71897	0.966387	0.918699	0.897436	0.70696	0.968992	0.40069	0.823666	0.955975	0.974194	0.886364	0.774554	0.627641	0.595369
601	0.789474	0.637591	0.688652	0.65099	0.722846	0.68125	0.469534	0.617647	0.871345	0.823129	0.756554	0.624694	0.693208	0.966387	0.902439	0.91453	0.695971	0.984496	0.429558	0.814385	0.918239	0.96129	0.920455	0.792411	0.631451	0.598252
602	0.785844	0.653348	0.689622	0.65099	0.775281	0.725	0.47107	0.598039	0.94152	0.836735	0.745318	0.621027	0.70726	0.966387	0.934959	0.854701	0.619048	0.984496	0.411045	0.832947	0.955975	0.974194	0.886364	0.766369	0.628472	0.595361
603	0.756806	0.644344	0.685742	0.594059	0.771536	0.675	0.46339	0.568627	0.929825	0.823129	0.790262	0.619804	0.69555	0.966387	0.886179	0.91453	0.648352	0.953488	0.41732	0.835267	0.91195	0.974194	0.909091	0.772321	0.624662	0.590707
604	0.789474	0.625211	0.692532	0.641089	0.764045	0.78125	0.469534	0.72549	0.929825	0.819728	0.794007	0.617359	0.651054	0.94958	0.910569	0.811966	0.637363	0.96124	0.422341	0.809745	0.924528	0.974194	0.931818	0.762649	0.62584	0.59216
605	0.744102	0.652223	0.70999	0.673267	0.730337	0.725	0.462878	0.666667	0.918129	0.829932	0.779026	0.596577	0.740047	0.966387	0.918699	0.811966	0.684982	0.968992	0.41481	0.860789	0.949686	0.941935	0.903409	0.774554	0.629997	0.596935
606	0.758621	0.649972	0.706111	0.685644	0.794007	0.7375	0.488479	0.735294	0.912281	0.789116	0.779026	0.608802	0.704918	0.97479	0.918699	0.871795	0.688645	0.976744	0.416693	0.823666	0.937107	0.987097	0.903409	0.790923	0.636231	0.603884
607	0.753176	0.653348	0.658584	0.665842	0.745318	0.7125	0.482335	0.519608	0.883041	0.819728	0.771536	0.608802	0.721311	0.983193	0.918699	0.863248	0.710623	0.976744	0.413869	0.842227	0.937107	0.967742	0.892045	0.784226	0.628957	0.59577
608	0.77677	0.64547	0.677013	0.685644	0.775281	0.73125	0.486943	0.656863	0.94152	0.826531	0.7603	0.639364	0.704918	0.957983	0.918699	0.871795	0.663004	0.984496	0.419517	0.807425	0.974843	0.967742	0.886364	0.795387	0.635608	0.603397
609	0.76588	0.646033	0.687682	0.660891	0.764045	0.7375	0.472606	0.607843	0.918129	0.802721	0.801498	0.607579	0.697892	0.966387	0.910569	0.854701	0.673993	0.984496	0.407907	0.835267	0.949686	0.980645	0.880682	0.755952	0.625355	0.591786
610	0.778584	0.640968	0.670223	0.65099	0.734082	0.74375	0.493088	0.715686	0.888889	0.826531	0.752809	0.640587	0.700234	0.97479	0.902439	0.880342	0.695971	0.96124	0.410104	0.835267	0.981132	0.980645	0.914773	0.783482	0.632144	0.599554
611	0.796733	0.639842	0.677983	0.668317	0.7603	0.69375	0.473118	0.745098	0.947368	0.823129	0.76779	0.614914	0.681499	0.957983	0.95935	0.863248	0.663004	0.984496	0.39567	0.835267	0.974843	0.974194	0.920455	0.782738	0.626533	0.593822
612	0.785844	0.637591	0.699321	0.636139	0.730337	0.7125	0.474654	0.627451	0.906433	0.806122	0.76779	0.618582	0.662763	0.983193	0.918699	0.863248	0.673993	0.976744	0.412928	0.809745	0.899371	0.954839	0.909091	0.774554	0.625424	0.592016
613	0.76951	0.62915	0.695441	0.680693	0.779026	0.725	0.487967	0.686275	0.953216	0.836735	0.794007	0.577017	0.70726	0.966387	0.910569	0.888889	0.663004	0.976744	0.420458	0.825986	0.924528	0.980645	0.852273	0.760417	0.629096	0.595881
614	0.785844	0.656162	0.689622	0.660891	0.7603	0.7125	0.477727	0.607843	0.906433	0.843537	0.790262	0.607579	0.709602	0.983193	0.902439	0.863248	0.666667	0.96124	0.425479	0.816705	0.924528	0.96129	0.886364	0.772321	0.632906	0.599762
615	0.778584	0.635903	0.684772	0.65099	0.756554	0.75	0.473118	0.588235	0.947368	0.823129	0.782772	0.591687	0.686183	0.957983	0.918699	0.897436	0.695971	0.976744	0.42893	0.853828	0.955975	0.980645	0.943182	0.78125	0.632283	0.599188
616	0.782214	0.610017	0.696411	0.660891	0.820225	0.71875	0.471582	0.676471	0.883041	0.836735	0.782772	0.601467	0.725995	0.97479	0.910569	0.871795	0.644689	0.96124	0.416379	0.823666	0.981132	0.980645	0.903409	0.778274	0.627433	0.594104
617	0.785844	0.656725	0.695441	0.641089	0.782772	0.7125	0.480287	0.656863	0.935673	0.819728	0.76779	0.607579	0.69555	0.991597	0.918699	0.863248	0.666667	0.984496	0.417948	0.793503	0.968553	0.967742	0.931818	0.796131	0.634361	0.601558
618	0.758621	0.636466	0.697381	0.631188	0.7603	0.725	0.47107	0.637255	0.906433	0.819728	0.764045	0.650367	0.700234	0.957983	0.902439	0.931624	0.604396	0.96124	0.413869	0.823666	0.930818	0.967742	0.892045	0.770089	0.626602	0.593556
619	0.784029	0.652223	0.701261	0.705446	0.737828	0.6875	0.469534	0.529412	0.964912	0.823129	0.752809	0.612469	0.660422	0.966387	0.902439	0.91453	0.648352	0.992248	0.410731	0.825986	0.924528	0.987097	0.886364	0.774554	0.628195	0.595039
620	0.760436	0.640405	0.700291	0.626238	0.737828	0.7	0.457757	0.627451	0.888889	0.829932	0.745318	0.621027	0.693208	0.97479	0.886179	0.820513	0.652015	0.953488	0.403514	0.821346	0.955975	0.967742	0.875	0.78497	0.621476	0.587773
621	0.803993	0.662915	0.691562	0.653465	0.752809	0.69375	0.485407	0.696078	0.929825	0.806122	0.771536	0.634474	0.697892	0.957983	0.878049	0.897436	0.652015	0.976744	0.427675	0.809745	0.974843	0.974194	0.903409	0.78497	0.638102	0.605611
622	0.782214	0.648284	0.685742	0.717822	0.737828	0.70625	0.453661	0.588235	0.883041	0.836735	0.782772	0.608802	0.711944	0.97479	0.902439	0.888889	0.70696	0.976744	0.411672	0.830626	0.930818	0.980645	0.892045	0.770089	0.627364	0.59407
623	0.809437	0.643782	0.707081	0.655941	0.782772	0.78125	0.474142	0.617647	0.935673	0.846939	0.7603	0.640587	0.686183	0.97479	0.902439	0.91453	0.721612	0.968992	0.416693	0.835267	0.955975	0.974194	0.909091	0.790923	0.637755	0.60571
624	0.76951	0.648846	0.70999	0.668317	0.790262	0.70625	0.484383	0.568627	0.94152	0.846939	0.775281	0.624694	0.735363	0.983193	0.918699	0.91453	0.684982	0.984496	0.427675	0.842227	0.968553	0.974194	0.926136	0.808036	0.642882	0.610618
625	0.796733	0.629713	0.699321	0.665842	0.786517	0.7	0.457245	0.637255	0.906433	0.843537	0.782772	0.625917	0.676815	0.983193	0.902439	0.854701	0.688645	0.976744	0.419203	0.853828	0.937107	0.980645	0.909091	0.785714	0.630689	0.598019
626	0.77314	0.640405	0.683802	0.628713	0.726592	0.73125	0.477215	0.627451	0.871345	0.792517	0.741573	0.627139	0.700234	0.97479	0.943089	0.888889	0.655678	0.953488	0.439598	0.819026	0.949686	0.967742	0.920455	0.783482	0.63249	0.598573
627	0.760436	0.633089	0.698351	0.641089	0.722846	0.75625	0.46339	0.676471	0.912281	0.802721	0.764045	0.629584	0.648712	0.97479	0.902439	0.923077	0.652015	0.984496	0.42893	0.830626	0.937107	0.96129	0.875	0.770833	0.627087	0.5935
628	0.785844	0.664603	0.678952	0.655941	0.726592	0.75	0.461854	0.627451	0.894737	0.812925	0.7603	0.617359	0.709602	0.983193	0.943089	0.863248	0.684982	0.968992	0.439285	0.835267	0.955975	0.96129	0.948864	0.783482	0.636578	0.603085
629	0.76951	0.644907	0.686712	0.675743	0.719101	0.68125	0.482335	0.627451	0.877193	0.816327	0.741573	0.618582	0.648712	0.97479	0.934959	0.888889	0.677656	0.968992	0.42391	0.816705	0.955975	0.980645	0.909091	0.764137	0.628195	0.594523
630	0.778584	0.643219	0.706111	0.65099	0.749064	0.7	0.483871	0.627451	0.923977	0.785714	0.745318	0.610024	0.735363	0.957983	0.902439	0.871795	0.710623	0.96124	0.424537	0.846868	0.968553	0.954839	0.926136	0.776042	0.634292	0.601498
631	0.791289	0.626899	0.668283	0.680693	0.7603	0.725	0.473118	0.656863	0.947368	0.809524	0.764045	0.614914	0.690867	0.966387	0.934959	0.888889	0.695971	0.976744	0.413555	0.821346	0.955975	0.980645	0.886364	0.773065	0.626741	0.593712
632	0.796733	0.627462	0.684772	0.70297	0.719101	0.7375	0.467998	0.72549	0.888889	0.846939	0.771536	0.623472	0.730679	0.97479	0.926829	0.863248	0.655678	0.968992	0.40069	0.791183	0.924528	0.967742	0.931818	0.771577	0.625009	0.591743
633	0.77314	0.634215	0.705141	0.660891	0.7603	0.7375	0.494112	0.647059	0.923977	0.792517	0.734082	0.625917	0.648712	0.983193	0.886179	0.897436	0.688645	0.953488	0.423596	0.837587	0.918239	0.967742	0.880682	0.771577	0.631521	0.598554
634	0.77314	0.64547	0.676043	0.685644	0.756554	0.7	0.463902	0.666667	0.888889	0.863946	0.782772	0.643032	0.725995	0.97479	0.910569	0.923077	0.710623	0.953488	0.423596	0.844548	0.968553	0.967742	0.920455	0.770089	0.634153	0.601603
635	0.834846	0.629713	0.661494	0.693069	0.771536	0.7375	0.460317	0.617647	0.953216	0.833333	0.779026	0.629584	0.702576	0.97479	0.926829	0.905983	0.67033	0.984496	0.430499	0.800464	0.930818	0.980645	0.920455	0.770833	0.631728	0.598385
636	0.796733	0.62915	0.681862	0.70297	0.786517	0.7	0.479263	0.666667	0.883041	0.829932	0.771536	0.57824	0.686183	0.97479	0.918699	0.91453	0.666667	0.976744	0.427047	0.828306	0.937107	0.980645	0.897727	0.784226	0.631244	0.598402
637	0.77677	0.643219	0.698351	0.660891	0.749064	0.75625	0.481823	0.656863	0.947368	0.840136	0.779026	0.619804	0.714286	0.983193	0.95935	0.871795	0.619048	0.96124	0.402259	0.830626	0.930818	0.954839	0.897727	0.78125	0.629719	0.596962
638	0.784029	0.62296	0.685742	0.638614	0.741573	0.8125	0.465438	0.705882	0.918129	0.826531	0.782772	0.600244	0.723653	0.97479	0.894309	0.923077	0.600733	0.968992	0.411045	0.839907	0.91195	0.980645	0.914773	0.772321	0.624385	0.591102
639	0.794918	0.650535	0.678952	0.69802	0.752809	0.7125	0.474654	0.637255	0.929825	0.833333	0.696629	0.641809	0.672131	0.966387	0.934959	0.905983	0.673993	0.96124	0.437716	0.781903	0.943396	0.980645	0.914773	0.770833	0.634569	0.601624
640	0.774955	0.634778	0.698351	0.670792	0.779026	0.7375	0.456221	0.666667	0.94152	0.823129	0.741573	0.596577	0.740047	0.957983	0.943089	0.854701	0.673993	0.968992	0.406338	0.832947	0.943396	0.96129	0.897727	0.778274	0.625701	0.592542
641	0.751361	0.628025	0.677013	0.685644	0.816479	0.725	0.46595	0.754902	0.888889	0.795918	0.794007	0.638142	0.709602	0.97479	0.934959	0.905983	0.641026	0.96124	0.415124	0.839907	0.937107	0.987097	0.914773	0.781994	0.629304	0.596368
642	0.754991	0.638717	0.687682	0.648515	0.749064	0.7	0.46851	0.666667	0.923977	0.826531	0.76779	0.605134	0.688525	0.957983	0.918699	0.846154	0.721612	0.968992	0.412928	0.816705	0.918239	0.980645	0.926136	0.776042	0.625701	0.5924
643	0.747731	0.643782	0.701261	0.648515	0.771536	0.71875	0.463902	0.598039	0.912281	0.840136	0.752809	0.634474	0.69555	0.97479	0.910569	0.940171	0.655678	0.976744	0.414183	0.828306	0.918239	0.954839	0.886364	0.770833	0.627295	0.593878
644	0.778584	0.620709	0.682832	0.633663	0.749064	0.7375	0.484383	0.715686	0.906433	0.789116	0.782772	0.616137	0.665105	0.966387	0.918699	0.854701	0.692308	0.984496	0.415438	0.821346	0.962264	0.974194	0.920455	0.780506	0.626948	0.593835
645	0.782214	0.62915	0.680892	0.665842	0.794007	0.73125	0.46595	0.598039	0.900585	0.806122	0.764045	0.627139	0.681499	0.966387	0.910569	0.888889	0.652015	0.976744	0.421399	0.828306	0.924528	0.967742	0.863636	0.779018	0.626948	0.593931
646	0.787659	0.621272	0.666343	0.688119	0.730337	0.7125	0.447005	0.617647	0.877193	0.819728	0.775281	0.617359	0.683841	0.97479	0.878049	0.837607	0.684982	0.976744	0.418575	0.830626	0.937107	0.96129	0.892045	0.784226	0.62203	0.587934
647	0.789474	0.633089	0.669253	0.673267	0.719101	0.71875	0.477727	0.647059	0.918129	0.833333	0.775281	0.638142	0.728337	0.966387	0.926829	0.905983	0.67033	0.96124	0.401318	0.830626	0.955975	0.967742	0.914773	0.77381	0.627087	0.594647
648	0.76951	0.629713	0.661494	0.693069	0.741573	0.7375	0.464926	0.666667	0.894737	0.789116	0.797753	0.617359	0.688525	0.966387	0.926829	0.871795	0.67033	0.968992	0.440853	0.812065	0.955975	0.974194	0.920455	0.767113	0.629304	0.595864
649	0.77314	0.642656	0.697381	0.65099	0.805243	0.65625	0.450589	0.637255	0.871345	0.816327	0.737828	0.575795	0.690867	0.957983	0.894309	0.871795	0.59707	0.96124	0.425479	0.858469	0.930818	0.954839	0.903409	0.781994	0.624316	0.590505
650	0.76588	0.635903	0.685742	0.683168	0.734082	0.75	0.453661	0.647059	0.935673	0.812925	0.801498	0.602689	0.71897	0.966387	0.902439	0.871795	0.659341	0.984496	0.407907	0.816705	0.955975	0.954839	0.903409	0.782738	0.624454	0.591229
651	0.77314	0.626337	0.705141	0.673267	0.756554	0.75625	0.477727	0.588235	0.953216	0.853741	0.779026	0.59291	0.683841	0.94958	0.95122	0.880342	0.688645	0.96124	0.410417	0.828306	0.987421	0.993548	0.880682	0.787202	0.629512	0.596167
652	0.831216	0.638717	0.702231	0.688119	0.726592	0.65625	0.481311	0.627451	0.871345	0.806122	0.771536	0.584352	0.700234	0.941176	0.943089	0.820513	0.626374	0.968992	0.424537	0.805104	0.924528	0.987097	0.880682	0.760417	0.627918	0.594147
653	0.798548	0.624086	0.705141	0.707921	0.771536	0.75	0.487455	0.627451	0.935673	0.812925	0.734082	0.611247	0.672131	0.966387	0.926829	0.905983	0.717949	0.968992	0.422968	0.844548	0.930818	0.96129	0.903409	0.761161	0.632698	0.600083
654	0.780399	0.626899	0.688652	0.631188	0.730337	0.80625	0.462366	0.578431	0.906433	0.823129	0.782772	0.621027	0.693208	0.97479	0.934959	0.854701	0.684982	0.976744	0.420458	0.835267	0.90566	0.954839	0.869318	0.77381	0.62584	0.591952
655	0.778584	0.643219	0.669253	0.668317	0.7603	0.71875	0.460317	0.715686	0.906433	0.829932	0.808989	0.640587	0.709602	0.94958	0.943089	0.897436	0.677656	0.976744	0.430499	0.842227	0.955975	0.967742	0.909091	0.790923	0.635192	0.602727
656	0.803993	0.631964	0.70999	0.675743	0.771536	0.69375	0.486431	0.647059	0.888889	0.789116	0.775281	0.622249	0.686183	0.94958	0.910569	0.888889	0.703297	0.984496	0.416693	0.865429	0.90566	0.974194	0.886364	0.767857	0.632421	0.599607
657	0.794918	0.620146	0.680892	0.688119	0.719101	0.7125	0.46339	0.696078	0.918129	0.809524	0.786517	0.613692	0.716628	0.966387	0.926829	0.871795	0.652015	0.953488	0.430813	0.809745	0.955975	0.987097	0.909091	0.775298	0.62875	0.595143
658	0.77677	0.643219	0.689622	0.693069	0.745318	0.71875	0.482335	0.696078	0.935673	0.792517	0.808989	0.606357	0.667447	0.966387	0.886179	0.854701	0.648352	0.976744	0.414496	0.830626	0.91195	0.967742	0.897727	0.775298	0.629027	0.595487
659	0.751361	0.640405	0.706111	0.680693	0.734082	0.7125	0.480287	0.676471	0.906433	0.806122	0.752809	0.623472	0.709602	0.97479	0.934959	0.880342	0.663004	0.976744	0.422968	0.835267	0.955975	0.980645	0.909091	0.78125	0.633253	0.600721
660	0.780399	0.625774	0.722599	0.675743	0.730337	0.73125	0.487455	0.696078	0.888889	0.806122	0.76779	0.640587	0.688525	0.983193	0.910569	0.880342	0.684982	0.96124	0.418889	0.814385	0.930818	0.987097	0.897727	0.776042	0.633045	0.600356
661	0.787659	0.666292	0.676043	0.60396	0.737828	0.7125	0.466974	0.647059	0.888889	0.79932	0.756554	0.634474	0.683841	0.983193	0.943089	0.888889	0.692308	0.984496	0.420144	0.819026	0.930818	0.974194	0.903409	0.779762	0.630343	0.597
662	0.76225	0.622397	0.667313	0.665842	0.737828	0.71875	0.447005	0.568627	0.906433	0.826531	0.76779	0.594132	0.660422	0.966387	0.910569	0.905983	0.684982	0.968992	0.405711	0.819026	0.943396	0.954839	0.880682	0.776042	0.615449	0.581625
663	0.76951	0.652786	0.673133	0.648515	0.764045	0.7375	0.469534	0.686275	0.918129	0.809524	0.775281	0.623472	0.71897	0.97479	0.918699	0.888889	0.666667	0.976744	0.41732	0.839907	0.930818	0.974194	0.880682	0.77753	0.630412	0.597556
664	0.805808	0.630276	0.690592	0.621287	0.689139	0.70625	0.491039	0.696078	0.900585	0.802721	0.775281	0.58802	0.709602	0.97479	0.95935	0.863248	0.692308	0.976744	0.429244	0.839907	0.949686	0.948387	0.926136	0.796131	0.633599	0.600939
665	0.774955	0.620709	0.661494	0.663366	0.715356	0.725	0.505888	0.647059	0.900585	0.79932	0.779026	0.59291	0.679157	0.983193	0.926829	0.888889	0.673993	0.968992	0.421713	0.860789	0.943396	0.980645	0.926136	0.774554	0.628888	0.595679
666	0.796733	0.620146	0.702231	0.678218	0.726592	0.69375	0.467486	0.696078	0.923977	0.816327	0.752809	0.607579	0.71897	0.97479	0.926829	0.880342	0.67033	0.976744	0.415751	0.814385	0.955975	0.954839	0.909091	0.766369	0.626186	0.592579
667	0.774955	0.630276	0.692532	0.670792	0.786517	0.6875	0.489503	0.617647	0.900585	0.795918	0.737828	0.612469	0.676815	0.94958	0.902439	0.897436	0.673993	0.976744	0.406338	0.830626	0.955975	0.96129	0.875	0.770833	0.625494	0.59227
668	0.753176	0.642093	0.689622	0.648515	0.745318	0.6875	0.465438	0.607843	0.953216	0.806122	0.707865	0.58802	0.629977	0.97479	0.926829	0.923077	0.637363	0.976744	0.426106	0.807425	0.943396	0.96129	0.875	0.779018	0.62293	0.588369
669	0.784029	0.620709	0.688652	0.623762	0.752809	0.7375	0.477727	0.568627	0.947368	0.816327	0.782772	0.634474	0.702576	0.983193	0.918699	0.880342	0.688645	0.976744	0.435519	0.837587	0.955975	0.96129	0.909091	0.778274	0.633183	0.600185
670	0.77677	0.618458	0.674103	0.688119	0.7603	0.71875	0.458781	0.647059	0.918129	0.812925	0.7603	0.639364	0.667447	0.983193	0.934959	0.854701	0.652015	0.96124	0.418262	0.809745	0.924528	0.987097	0.931818	0.78125	0.624662	0.590922
671	0.782214	0.647721	0.674103	0.658416	0.752809	0.6625	0.480799	0.666667	0.894737	0.846939	0.756554	0.574572	0.662763	0.966387	0.95122	0.888889	0.659341	0.953488	0.412614	0.802784	0.955975	0.974194	0.903409	0.782738	0.625424	0.591951
672	0.747731	0.62296	0.689622	0.660891	0.764045	0.73125	0.455709	0.578431	0.906433	0.846939	0.764045	0.612469	0.711944	0.966387	0.926829	0.888889	0.67033	0.976744	0.420144	0.835267	0.949686	0.967742	0.914773	0.767857	0.624524	0.590906
673	0.803993	0.62296	0.707081	0.648515	0.722846	0.725	0.452125	0.715686	0.853801	0.802721	0.82397	0.605134	0.679157	0.94958	0.918699	0.871795	0.681319	0.976744	0.421713	0.814385	0.930818	0.96129	0.920455	0.764137	0.624454	0.590512
674	0.800363	0.630838	0.688652	0.688119	0.7603	0.68125	0.480287	0.578431	0.918129	0.819728	0.741573	0.625917	0.723653	0.991597	0.926829	0.880342	0.684982	0.968992	0.430499	0.837587	0.924528	0.967742	0.892045	0.774554	0.633945	0.60133
675	0.760436	0.640405	0.698351	0.660891	0.726592	0.66875	0.476703	0.637255	0.906433	0.823129	0.737828	0.646699	0.653396	0.991597	0.926829	0.923077	0.673993	0.968992	0.405397	0.830626	0.937107	0.96129	0.931818	0.775298	0.626671	0.593538
676	0.76588	0.647721	0.678952	0.655941	0.775281	0.775	0.472606	0.686275	0.888889	0.85034	0.808989	0.638142	0.674473	0.983193	0.918699	0.871795	0.717949	0.976744	0.414183	0.788863	0.974843	0.987097	0.909091	0.78497	0.632283	0.599744
677	0.774955	0.652223	0.653734	0.685644	0.734082	0.7	0.469534	0.607843	0.859649	0.87415	0.76779	0.58802	0.704918	0.966387	0.95122	0.820513	0.692308	0.976744	0.414183	0.835267	0.937107	0.96129	0.903409	0.779018	0.626394	0.592409
678	0.791289	0.643219	0.677983	0.665842	0.745318	0.73125	0.466974	0.656863	0.947368	0.806122	0.752809	0.612469	0.683841	0.983193	0.926829	0.880342	0.644689	0.968992	0.410104	0.802784	0.930818	0.974194	0.892045	0.771577	0.624593	0.591068
679	0.767695	0.636466	0.679922	0.70297	0.794007	0.725	0.470046	0.578431	0.883041	0.829932	0.782772	0.584352	0.690867	0.991597	0.943089	0.854701	0.630037	0.953488	0.398494	0.819026	0.930818	0.987097	0.897727	0.765625	0.620783	0.587354
680	0.758621	0.658413	0.672163	0.663366	0.7603	0.74375	0.454685	0.627451	0.923977	0.833333	0.722846	0.628362	0.70726	0.97479	0.926829	0.905983	0.677656	0.953488	0.411986	0.830626	0.943396	0.967742	0.903409	0.776042	0.627087	0.593803
681	0.753176	0.637591	0.677983	0.673267	0.76779	0.70625	0.475166	0.72549	0.871345	0.809524	0.794007	0.600244	0.686183	0.991597	0.918699	0.871795	0.739927	0.976744	0.43395	0.816705	0.91195	0.96129	0.897727	0.769345	0.630689	0.597309
682	0.800363	0.640405	0.699321	0.65099	0.726592	0.725	0.473118	0.598039	0.900585	0.809524	0.749064	0.603912	0.702576	0.983193	0.926829	0.871795	0.692308	0.968992	0.43144	0.807425	0.937107	0.993548	0.909091	0.766369	0.630897	0.597264
683	0.791289	0.644907	0.692532	0.643564	0.7603	0.75	0.457757	0.676471	0.900585	0.843537	0.76779	0.605134	0.690867	0.97479	0.934959	0.863248	0.666667	0.976744	0.415438	0.807425	0.918239	0.967742	0.920455	0.764881	0.626048	0.592298
684	0.77677	0.638717	0.660524	0.69802	0.71161	0.70625	0.461854	0.617647	0.830409	0.819728	0.734082	0.611247	0.693208	0.97479	0.902439	0.897436	0.695971	0.968992	0.42391	0.823666	0.962264	0.96129	0.909091	0.799107	0.627503	0.594178
685	0.749546	0.625211	0.678952	0.693069	0.820225	0.7625	0.471582	0.627451	0.912281	0.782313	0.794007	0.628362	0.700234	0.97479	0.878049	0.820513	0.70696	0.976744	0.418262	0.809745	0.974843	0.96129	0.920455	0.793155	0.629997	0.597285
686	0.758621	0.637029	0.645005	0.707921	0.726592	0.78125	0.473118	0.627451	0.918129	0.789116	0.786517	0.624694	0.709602	0.966387	0.910569	0.846154	0.641026	0.976744	0.422027	0.823666	0.981132	0.980645	0.880682	0.783482	0.627918	0.594665
687	0.764065	0.628025	0.703201	0.660891	0.737828	0.73125	0.469534	0.617647	0.929825	0.809524	0.749064	0.574572	0.606557	0.991597	0.918699	0.82906	0.659341	0.96124	0.395042	0.832947	0.918239	0.974194	0.840909	0.793155	0.61725	0.583327
688	0.745917	0.642656	0.667313	0.670792	0.719101	0.75625	0.481823	0.647059	0.906433	0.819728	0.726592	0.624694	0.679157	0.983193	0.926829	0.897436	0.663004	0.968992	0.409476	0.825986	0.955975	0.974194	0.943182	0.773065	0.62584	0.592281
689	0.76225	0.638717	0.671193	0.688119	0.707865	0.7	0.456221	0.656863	0.923977	0.840136	0.734082	0.640587	0.711944	0.97479	0.934959	0.91453	0.67033	0.976744	0.411045	0.814385	0.90566	0.96129	0.869318	0.770089	0.623623	0.589782
690	0.760436	0.649409	0.682832	0.735149	0.756554	0.75625	0.469022	0.578431	0.871345	0.802721	0.775281	0.621027	0.662763	0.97479	0.894309	0.880342	0.688645	0.968992	0.427989	0.812065	0.918239	0.987097	0.880682	0.752976	0.628819	0.595153
691	0.751361	0.646595	0.666343	0.665842	0.7603	0.73125	0.476703	0.647059	0.923977	0.795918	0.730337	0.625917	0.697892	0.966387	0.943089	0.837607	0.641026	0.968992	0.427675	0.809745	0.893082	0.954839	0.840909	0.769345	0.626671	0.592579
692	0.778584	0.633089	0.682832	0.693069	0.812734	0.76875	0.487455	0.588235	0.877193	0.826531	0.779026	0.624694	0.672131	0.97479	0.926829	0.880342	0.608059	0.953488	0.410417	0.821346	0.943396	0.96129	0.897727	0.790179	0.629858	0.597133
693	0.76225	0.622397	0.700291	0.668317	0.756554	0.6875	0.46851	0.558824	0.947368	0.819728	0.782772	0.600244	0.669789	0.97479	0.943089	0.871795	0.666667	0.96124	0.419203	0.839907	0.968553	0.967742	0.909091	0.773065	0.625701	0.591988
694	0.756806	0.665166	0.695441	0.665842	0.771536	0.775	0.464926	0.656863	0.923977	0.840136	0.794007	0.629584	0.730679	0.97479	0.902439	0.931624	0.659341	0.96124	0.408221	0.809745	0.962264	0.974194	0.926136	0.785714	0.633668	0.601147
695	0.767695	0.638154	0.696411	0.680693	0.745318	0.69375	0.472606	0.617647	0.883041	0.748299	0.764045	0.614914	0.693208	0.983193	0.894309	0.863248	0.684982	0.968992	0.417634	0.814385	0.943396	0.967742	0.875	0.789435	0.627433	0.593732
696	0.785844	0.648284	0.651794	0.618812	0.7603	0.7375	0.472094	0.598039	0.94152	0.79932	0.775281	0.602689	0.721311	0.966387	0.934959	0.897436	0.663004	0.953488	0.405397	0.788863	0.930818	0.948387	0.909091	0.764881	0.621337	0.587649
697	0.740472	0.639842	0.647915	0.628713	0.707865	0.70625	0.46595	0.666667	0.900585	0.823129	0.7603	0.612469	0.665105	0.991597	0.97561	0.863248	0.688645	0.968992	0.4123	0.756381	0.930818	0.974194	0.863636	0.782738	0.618358	0.584305
698	0.76951	0.630276	0.688652	0.675743	0.749064	0.725	0.472094	0.607843	0.912281	0.806122	0.7603	0.613692	0.686183	0.983193	0.95122	0.888889	0.655678	0.96124	0.41732	0.828306	0.955975	0.967742	0.9375	0.75744	0.625632	0.592173
699	0.785844	0.621272	0.676043	0.688119	0.745318	0.71875	0.458781	0.637255	0.923977	0.792517	0.730337	0.599022	0.662763	0.957983	0.926829	0.863248	0.648352	0.953488	0.419831	0.835267	0.949686	0.954839	0.909091	0.759673	0.620229	0.585747
700	0.76588	0.639842	0.656644	0.65099	0.707865	0.70625	0.450589	0.647059	0.871345	0.806122	0.771536	0.634474	0.681499	0.957983	0.95935	0.880342	0.681319	0.984496	0.427989	0.832947	0.930818	0.954839	0.869318	0.760417	0.622861	0.588887
701	0.796733	0.627462	0.665373	0.653465	0.707865	0.675	0.470046	0.627451	0.906433	0.79932	0.782772	0.5978	0.665105	0.94958	0.943089	0.863248	0.695971	0.968992	0.411045	0.865429	0.981132	0.980645	0.909091	0.783482	0.623762	0.59079
702	0.756806	0.637029	0.675073	0.673267	0.737828	0.70625	0.46851	0.617647	0.888889	0.816327	0.782772	0.624694	0.688525	0.97479	0.943089	0.905983	0.652015	0.976744	0.415438	0.839907	0.937107	0.935484	0.920455	0.769345	0.625494	0.592158
703	0.787659	0.643219	0.675073	0.680693	0.730337	0.73125	0.478239	0.627451	0.859649	0.802721	0.749064	0.606357	0.69555	0.966387	0.95122	0.871795	0.67033	0.976744	0.412928	0.837587	0.930818	0.954839	0.914773	0.786458	0.628195	0.595084
704	0.745917	0.650535	0.690592	0.710396	0.741573	0.775	0.470046	0.54902	0.877193	0.812925	0.752809	0.584352	0.723653	0.957983	0.943089	0.846154	0.67033	0.976744	0.413869	0.830626	0.930818	0.96129	0.880682	0.789435	0.628126	0.594579
705	0.791289	0.630838	0.681862	0.633663	0.756554	0.75	0.477727	0.637255	0.894737	0.819728	0.76779	0.613692	0.669789	0.991597	0.95122	0.846154	0.677656	0.96124	0.420772	0.835267	0.91195	0.96129	0.886364	0.761161	0.626256	0.592699
706	0.780399	0.631401	0.662464	0.680693	0.801498	0.73125	0.486431	0.568627	0.871345	0.806122	0.749064	0.5978	0.683841	0.991597	0.95935	0.940171	0.688645	0.953488	0.417007	0.844548	0.955975	0.935484	0.880682	0.769345	0.627087	0.593902
707	0.794918	0.653348	0.692532	0.688119	0.719101	0.75625	0.459805	0.627451	0.894737	0.77551	0.82397	0.594132	0.644028	0.97479	0.910569	0.931624	0.652015	0.976744	0.41732	0.837587	0.949686	0.954839	0.880682	0.759673	0.625909	0.592062
708	0.782214	0.634215	0.699321	0.663366	0.730337	0.71875	0.472094	0.696078	0.877193	0.812925	0.816479	0.617359	0.714286	0.966387	0.926829	0.871795	0.695971	0.96124	0.428302	0.821346	0.943396	0.96129	0.892045	0.769345	0.631867	0.598786
709	0.76951	0.631964	0.701261	0.658416	0.734082	0.725	0.472094	0.637255	0.912281	0.819728	0.752809	0.57824	0.669789	0.966387	0.910569	0.91453	0.659341	0.953488	0.422655	0.816705	0.924528	0.974194	0.903409	0.778274	0.625632	0.591497
710	0.785844	0.632527	0.702231	0.685644	0.794007	0.75625	0.470558	0.539216	0.900585	0.79932	0.730337	0.600244	0.721311	0.957983	0.934959	0.803419	0.67033	0.96124	0.420772	0.821346	0.955975	0.954839	0.846591	0.767113	0.627156	0.593436
711	0.764065	0.639842	0.698351	0.678218	0.801498	0.775	0.477215	0.656863	0.929825	0.840136	0.808989	0.643032	0.681499	0.97479	0.918699	0.863248	0.70696	0.976744	0.409162	0.849188	0.930818	0.96129	0.914773	0.775298	0.633668	0.601357
712	0.77314	0.641531	0.677983	0.710396	0.726592	0.75625	0.479775	0.637255	0.888889	0.77551	0.790262	0.605134	0.662763	0.983193	0.918699	0.897436	0.659341	0.984496	0.415438	0.835267	0.937107	0.980645	0.920455	0.764881	0.627295	0.594026
713	0.767695	0.635903	0.677983	0.638614	0.764045	0.7125	0.472606	0.637255	0.900585	0.829932	0.805243	0.595355	0.709602	0.991597	0.95935	0.888889	0.67033	0.976744	0.42642	0.835267	0.949686	0.980645	0.892045	0.77753	0.629858	0.5963
714	0.764065	0.641531	0.683802	0.621287	0.835206	0.675	0.490527	0.647059	0.918129	0.846939	0.749064	0.624694	0.700234	0.991597	0.95935	0.846154	0.666667	0.968992	0.427989	0.800464	0.949686	0.980645	0.931818	0.795387	0.635608	0.602853
715	0.754991	0.63928	0.682832	0.70297	0.764045	0.7375	0.465438	0.656863	0.953216	0.816327	0.76779	0.614914	0.693208	0.966387	0.95935	0.846154	0.648352	0.976744	0.425479	0.819026	0.955975	0.967742	0.897727	0.755208	0.627918	0.594356
716	0.736842	0.642656	0.689622	0.668317	0.7603	0.6875	0.478239	0.647059	0.918129	0.836735	0.76779	0.602689	0.681499	0.983193	0.926829	0.888889	0.630037	0.953488	0.409162	0.823666	0.930818	0.967742	0.897727	0.768601	0.624316	0.590961
717	0.782214	0.653348	0.703201	0.655941	0.719101	0.675	0.472606	0.617647	0.883041	0.778912	0.775281	0.58313	0.686183	0.966387	0.934959	0.91453	0.666667	0.96124	0.421713	0.837587	0.943396	0.948387	0.931818	0.789435	0.630066	0.596373
718	0.764065	0.637029	0.670223	0.665842	0.771536	0.83125	0.464926	0.607843	0.865497	0.833333	0.76779	0.590465	0.669789	0.97479	0.926829	0.905983	0.688645	0.930233	0.425165	0.800464	0.968553	0.96129	0.926136	0.776042	0.626394	0.592829
719	0.782214	0.63928	0.70902	0.690594	0.756554	0.725	0.471582	0.637255	0.94152	0.809524	0.745318	0.607579	0.697892	0.983193	0.95122	0.923077	0.663004	0.968992	0.426734	0.816705	0.91195	0.980645	0.920455	0.760417	0.631451	0.598722
720	0.778584	0.62915	0.669253	0.658416	0.737828	0.73125	0.478751	0.656863	0.923977	0.819728	0.756554	0.622249	0.721311	0.983193	0.95122	0.880342	0.663004	0.96124	0.427361	0.828306	0.930818	0.980645	0.863636	0.77381	0.629719	0.596037
721	0.738657	0.62915	0.680892	0.670792	0.71161	0.66875	0.437788	0.676471	0.888889	0.816327	0.7603	0.58802	0.665105	0.991597	0.918699	0.846154	0.677656	0.953488	0.419831	0.842227	0.91195	0.967742	0.875	0.761161	0.615864	0.580847
722	0.771325	0.634215	0.693501	0.655941	0.730337	0.73125	0.47363	0.72549	0.918129	0.823129	0.741573	0.619804	0.672131	0.97479	0.934959	0.82906	0.626374	0.968992	0.421086	0.853828	0.91195	0.96129	0.869318	0.764881	0.626463	0.593091
723	0.784029	0.634778	0.693501	0.693069	0.71161	0.70625	0.487967	0.598039	0.912281	0.823129	0.801498	0.606357	0.688525	0.97479	0.943089	0.897436	0.695971	0.96124	0.424223	0.823666	0.924528	0.967742	0.914773	0.767857	0.631936	0.598583
724	0.787659	0.647721	0.678952	0.638614	0.782772	0.7625	0.471582	0.617647	0.900585	0.795918	0.771536	0.602689	0.683841	0.983193	0.943089	0.854701	0.728938	0.968992	0.405083	0.828306	0.955975	0.96129	0.903409	0.767857	0.62584	0.592325
725	0.780399	0.630838	0.669253	0.628713	0.786517	0.75625	0.484383	0.656863	0.923977	0.809524	0.782772	0.607579	0.674473	0.983193	0.894309	0.880342	0.695971	0.976744	0.421713	0.837587	0.955975	0.980645	0.897727	0.769345	0.62875	0.595096
726	0.778584	0.620709	0.707081	0.648515	0.745318	0.7625	0.477215	0.656863	0.947368	0.789116	0.764045	0.622249	0.700234	0.991597	0.95122	0.880342	0.648352	0.976744	0.413555	0.825986	0.968553	0.967742	0.903409	0.773065	0.628057	0.594945
727	0.787659	0.63928	0.682832	0.653465	0.719101	0.66875	0.4936	0.676471	0.871345	0.85034	0.771536	0.634474	0.728337	0.983193	0.910569	0.871795	0.626374	0.96124	0.437402	0.816705	0.937107	0.96129	0.9375	0.774554	0.636024	0.603069
728	0.760436	0.649972	0.690592	0.668317	0.719101	0.70625	0.484383	0.598039	0.929825	0.806122	0.786517	0.601467	0.702576	0.991597	0.934959	0.91453	0.728938	0.945736	0.413241	0.819026	0.937107	0.980645	0.914773	0.780506	0.630966	0.598131
729	0.794918	0.633652	0.696411	0.670792	0.741573	0.75	0.472606	0.568627	0.871345	0.819728	0.674157	0.5978	0.648712	0.97479	0.943089	0.846154	0.666667	0.984496	0.415438	0.802784	0.955975	0.974194	0.897727	0.785714	0.624524	0.590772
730	0.738657	0.665166	0.693501	0.680693	0.76779	0.76875	0.482335	0.558824	0.929825	0.823129	0.734082	0.622249	0.721311	0.97479	0.926829	0.888889	0.714286	0.96124	0.431754	0.832947	0.924528	0.980645	0.857955	0.793155	0.639002	0.606355
731	0.754991	0.635903	0.690592	0.668317	0.805243	0.7375	0.456221	0.666667	0.888889	0.795918	0.71161	0.611247	0.662763	0.983193	0.95122	0.897436	0.681319	0.976744	0.412928	0.800464	0.962264	0.974194	0.903409	0.784226	0.624039	0.590464
732	0.76225	0.619021	0.687682	0.680693	0.797753	0.7875	0.457245	0.676471	0.918129	0.77551	0.771536	0.5978	0.63466	0.97479	0.95122	0.923077	0.703297	0.96124	0.430813	0.837587	0.930818	0.948387	0.909091	0.758929	0.625009	0.591103
733	0.77314	0.626899	0.71096	0.680693	0.76779	0.65	0.461854	0.490196	0.918129	0.833333	0.734082	0.58313	0.690867	0.991597	0.910569	0.897436	0.677656	0.968992	0.42642	0.844548	0.918239	0.967742	0.897727	0.75372	0.624454	0.590416
734	0.780399	0.638154	0.684772	0.660891	0.752809	0.74375	0.487455	0.647059	0.877193	0.802721	0.749064	0.577017	0.676815	0.966387	0.902439	0.880342	0.684982	0.976744	0.426106	0.842227	0.937107	0.974194	0.892045	0.780506	0.629789	0.596485
735	0.771325	0.646033	0.707081	0.60396	0.745318	0.6625	0.46339	0.617647	0.900585	0.761905	0.752809	0.636919	0.648712	0.97479	0.934959	0.880342	0.688645	0.968992	0.427361	0.816705	0.943396	0.954839	0.903409	0.779018	0.62771	0.594018
736	0.794918	0.667417	0.699321	0.670792	0.771536	0.75625	0.485919	0.647059	0.906433	0.829932	0.779026	0.643032	0.711944	0.966387	0.926829	0.863248	0.688645	0.96124	0.413555	0.800464	0.955975	0.980645	0.840909	0.771577	0.636578	0.604008
737	0.77677	0.648284	0.686712	0.623762	0.722846	0.75625	0.49872	0.598039	0.853801	0.806122	0.756554	0.610024	0.700234	0.983193	0.934959	0.897436	0.688645	0.96124	0.42893	0.786543	0.91195	0.974194	0.943182	0.772321	0.632283	0.599002
738	0.780399	0.649409	0.675073	0.64604	0.730337	0.725	0.466974	0.607843	0.883041	0.772109	0.756554	0.612469	0.665105	0.941176	0.934959	0.82906	0.6337	0.968992	0.418575	0.807425	0.930818	0.974194	0.897727	0.768601	0.622445	0.588075
739	0.76588	0.637029	0.679922	0.621287	0.730337	0.8	0.467486	0.656863	0.912281	0.802721	0.782772	0.625917	0.711944	0.983193	0.926829	0.880342	0.630037	0.984496	0.408535	0.809745	0.949686	0.974194	0.863636	0.763393	0.622792	0.588936
740	0.756806	0.655599	0.681862	0.665842	0.730337	0.71875	0.480799	0.715686	0.906433	0.789116	0.779026	0.594132	0.655738	0.97479	0.934959	0.820513	0.70696	0.96124	0.424223	0.830626	0.937107	0.974194	0.909091	0.787202	0.631036	0.597652
741	0.767695	0.648284	0.700291	0.680693	0.779026	0.74375	0.480287	0.647059	0.918129	0.846939	0.737828	0.616137	0.676815	0.991597	0.902439	0.905983	0.673993	0.96124	0.430499	0.844548	0.937107	0.96129	0.909091	0.763393	0.634707	0.601613
742	0.784029	0.639842	0.679922	0.693069	0.771536	0.7625	0.460317	0.676471	0.906433	0.823129	0.797753	0.628362	0.676815	0.983193	0.943089	0.905983	0.67033	0.96124	0.429244	0.791183	0.930818	0.96129	0.897727	0.764881	0.630204	0.59649
743	0.77677	0.631964	0.669253	0.633663	0.779026	0.70625	0.462878	0.676471	0.906433	0.758503	0.790262	0.595355	0.70726	0.991597	0.97561	0.888889	0.655678	0.968992	0.417007	0.832947	0.968553	0.974194	0.914773	0.77381	0.624108	0.589928
744	0.800363	0.642656	0.691562	0.641089	0.797753	0.7375	0.447517	0.54902	0.894737	0.768707	0.771536	0.635697	0.697892	0.966387	0.943089	0.803419	0.692308	0.968992	0.436147	0.800464	0.91195	0.967742	0.897727	0.763393	0.628472	0.5945
745	0.738657	0.619021	0.659554	0.678218	0.782772	0.725	0.469022	0.656863	0.94152	0.812925	0.775281	0.591687	0.688525	0.983193	0.926829	0.871795	0.717949	0.984496	0.406652	0.821346	0.949686	0.96129	0.920455	0.776042	0.62106	0.587182
746	0.780399	0.63928	0.679922	0.668317	0.745318	0.7625	0.483871	0.617647	0.894737	0.802721	0.794007	0.619804	0.639344	0.983193	0.926829	0.888889	0.681319	0.96124	0.417634	0.816705	0.886792	0.941935	0.880682	0.756696	0.62584	0.592167
747	0.76588	0.638717	0.694471	0.633663	0.764045	0.7375	0.463902	0.607843	0.923977	0.792517	0.775281	0.58802	0.721311	0.97479	0.926829	0.905983	0.655678	0.945736	0.395984	0.819026	0.930818	0.987097	0.886364	0.768601	0.619882	0.586314
748	0.782214	0.621835	0.664403	0.64604	0.741573	0.75625	0.481311	0.598039	0.935673	0.785714	0.737828	0.606357	0.711944	0.97479	0.894309	0.888889	0.626374	0.96124	0.423282	0.791183	0.949686	0.96129	0.880682	0.751488	0.621406	0.586707
749	0.740472	0.631401	0.682832	0.707921	0.76779	0.7375	0.490015	0.607843	0.929825	0.809524	0.752809	0.590465	0.702576	0.97479	0.943089	0.905983	0.684982	0.96124	0.434578	0.846868	0.91195	0.974194	0.875	0.77753	0.632975	0.59962
750	0.789474	0.655037	0.662464	0.693069	0.756554	0.70625	0.478239	0.558824	0.912281	0.846939	0.752809	0.622249	0.676815	0.97479	0.943089	0.871795	0.688645	0.968992	0.411045	0.819026	0.918239	0.987097	0.903409	0.763393	0.628057	0.595047
751	0.784029	0.63534	0.702231	0.658416	0.745318	0.675	0.47619	0.647059	0.906433	0.789116	0.794007	0.607579	0.653396	0.983193	0.934959	0.880342	0.663004	0.976744	0.42642	0.856148	0.993711	0.974194	0.914773	0.751488	0.628957	0.595477
752	0.778584	0.628025	0.693501	0.658416	0.722846	0.70625	0.499232	0.617647	0.94152	0.867347	0.749064	0.622249	0.69555	0.991597	0.95122	0.897436	0.641026	0.968992	0.416379	0.844548	0.937107	0.967742	0.914773	0.789435	0.63346	0.600887
753	0.794918	0.655037	0.671193	0.673267	0.771536	0.70625	0.475166	0.588235	0.912281	0.816327	0.764045	0.619804	0.669789	0.97479	0.902439	0.846154	0.673993	0.968992	0.4123	0.844548	0.943396	0.954839	0.892045	0.770833	0.628334	0.594989
754	0.758621	0.643219	0.681862	0.65099	0.719101	0.73125	0.477727	0.607843	0.935673	0.823129	0.7603	0.627139	0.676815	0.94958	0.902439	0.871795	0.652015	0.953488	0.423282	0.837587	0.924528	0.948387	0.897727	0.770089	0.62778	0.594864
755	0.787659	0.633652	0.691562	0.636139	0.70412	0.63125	0.470558	0.598039	0.906433	0.840136	0.76779	0.613692	0.686183	0.97479	0.95122	0.871795	0.681319	0.945736	0.413555	0.844548	0.943396	0.974194	0.903409	0.764881	0.624454	0.590848
756	0.778584	0.620709	0.669253	0.64604	0.752809	0.7125	0.459805	0.627451	0.929825	0.816327	0.805243	0.638142	0.681499	0.966387	0.95122	0.888889	0.703297	0.96124	0.421086	0.825986	0.943396	0.980645	0.846591	0.75744	0.6239	0.590401
757	0.767695	0.640405	0.672163	0.616337	0.749064	0.79375	0.465438	0.676471	0.888889	0.829932	0.771536	0.638142	0.681499	0.97479	0.934959	0.871795	0.67033	0.976744	0.411986	0.819026	0.937107	0.948387	0.903409	0.771577	0.625078	0.591612
758	0.76588	0.633652	0.680892	0.653465	0.782772	0.7375	0.474142	0.588235	0.94152	0.819728	0.764045	0.627139	0.679157	0.991597	0.910569	0.854701	0.695971	0.968992	0.423282	0.830626	0.949686	0.967742	0.903409	0.762649	0.628542	0.595165
759	0.76225	0.656725	0.705141	0.641089	0.737828	0.75	0.465438	0.54902	0.912281	0.816327	0.771536	0.624694	0.681499	0.966387	0.910569	0.863248	0.659341	0.976744	0.44305	0.837587	0.930818	0.967742	0.840909	0.75372	0.632144	0.598119
760	0.784029	0.648846	0.685742	0.688119	0.7603	0.71875	0.47363	0.529412	0.894737	0.809524	0.771536	0.622249	0.702576	0.983193	0.926829	0.91453	0.663004	0.96124	0.412614	0.842227	0.949686	0.974194	0.909091	0.764881	0.629304	0.596278
761	0.764065	0.615082	0.674103	0.683168	0.7603	0.69375	0.467998	0.647059	0.94152	0.772109	0.76779	0.590465	0.716628	0.991597	0.926829	0.880342	0.663004	0.953488	0.435206	0.839907	0.924528	0.974194	0.869318	0.758185	0.624801	0.590918
762	0.753176	0.625211	0.689622	0.628713	0.764045	0.6875	0.464926	0.598039	0.923977	0.816327	0.775281	0.606357	0.714286	0.966387	0.926829	0.923077	0.721612	0.96124	0.4123	0.772622	0.924528	0.980645	0.892045	0.764881	0.621337	0.58764
763	0.798548	0.63928	0.704171	0.641089	0.7603	0.80625	0.477727	0.647059	0.906433	0.802721	0.812734	0.616137	0.693208	0.97479	0.943089	0.888889	0.673993	0.968992	0.415751	0.805104	0.962264	0.980645	0.909091	0.767857	0.631382	0.598599
764	0.767695	0.638717	0.679922	0.680693	0.775281	0.73125	0.456221	0.607843	0.906433	0.812925	0.775281	0.621027	0.702576	0.983193	0.918699	0.880342	0.630037	0.968992	0.402887	0.809745	0.937107	0.974194	0.903409	0.77753	0.622584	0.588707
765	0.736842	0.630838	0.694471	0.680693	0.775281	0.78125	0.464414	0.588235	0.883041	0.806122	0.7603	0.627139	0.686183	0.983193	0.926829	0.888889	0.6337	0.984496	0.421399	0.812065	0.981132	0.974194	0.846591	0.758929	0.624732	0.591066
766	0.760436	0.642093	0.684772	0.60396	0.745318	0.775	0.459293	0.666667	0.959064	0.826531	0.782772	0.603912	0.64637	0.983193	0.902439	0.880342	0.648352	0.976744	0.40979	0.812065	0.943396	0.974194	0.875	0.747768	0.618912	0.584748
767	0.744102	0.629713	0.693501	0.655941	0.76779	0.74375	0.487455	0.588235	0.871345	0.806122	0.745318	0.610024	0.71897	0.966387	0.926829	0.923077	0.663004	0.968992	0.419517	0.830626	0.949686	0.967742	0.903409	0.767113	0.627988	0.594352
768	0.745917	0.632527	0.679922	0.680693	0.771536	0.75	0.470558	0.686275	0.912281	0.79932	0.71161	0.621027	0.662763	0.991597	0.934959	0.880342	0.677656	0.96124	0.408535	0.842227	0.949686	0.935484	0.897727	0.781994	0.624385	0.591167
769	0.754991	0.634215	0.657614	0.690594	0.707865	0.7	0.482335	0.607843	0.947368	0.816327	0.775281	0.590465	0.667447	0.966387	0.95122	0.871795	0.695971	0.968992	0.411045	0.842227	0.949686	0.980645	0.840909	0.776042	0.623346	0.590144
770	0.771325	0.63534	0.699321	0.668317	0.741573	0.7	0.469534	0.598039	0.912281	0.761905	0.771536	0.605134	0.63466	0.983193	0.934959	0.888889	0.67033	0.968992	0.416379	0.860789	0.955975	0.948387	0.857955	0.774554	0.624732	0.590872
771	0.77314	0.636466	0.669253	0.700495	0.700375	0.73125	0.466974	0.627451	0.877193	0.782313	0.764045	0.636919	0.660422	0.966387	0.934959	0.888889	0.644689	0.953488	0.41481	0.814385	0.949686	0.987097	0.886364	0.77381	0.623692	0.58981
772	0.771325	0.64547	0.655674	0.64604	0.775281	0.75	0.470558	0.598039	0.912281	0.823129	0.816479	0.627139	0.697892	0.97479	0.910569	0.846154	0.695971	0.945736	0.421086	0.814385	0.930818	0.974194	0.920455	0.770833	0.628472	0.595109
773	0.747731	0.620146	0.695441	0.673267	0.737828	0.725	0.462366	0.578431	0.912281	0.802721	0.741573	0.635697	0.672131	0.97479	0.926829	0.91453	0.67033	0.96124	0.415751	0.835267	0.937107	0.967742	0.903409	0.768601	0.623138	0.589386
774	0.751361	0.63534	0.690592	0.64604	0.715356	0.75	0.461342	0.578431	0.859649	0.795918	0.76779	0.649144	0.65808	0.991597	0.910569	0.880342	0.655678	0.992248	0.425165	0.837587	0.937107	0.974194	0.903409	0.774554	0.626325	0.592365
775	0.771325	0.616207	0.694471	0.663366	0.737828	0.73125	0.451613	0.568627	0.94152	0.816327	0.764045	0.623472	0.69555	0.957983	0.95122	0.854701	0.721612	0.96124	0.402259	0.828306	0.893082	0.967742	0.931818	0.781994	0.621268	0.587854
776	0.77677	0.62915	0.686712	0.633663	0.722846	0.7125	0.459805	0.598039	0.923977	0.795918	0.779026	0.590465	0.641686	0.97479	0.95935	0.846154	0.673993	0.953488	0.41481	0.809745	0.918239	0.954839	0.852273	0.769345	0.618081	0.58359
777	0.784029	0.62915	0.702231	0.643564	0.808989	0.74375	0.460317	0.686275	0.859649	0.806122	0.794007	0.590465	0.679157	0.94958	0.934959	0.880342	0.648352	0.937984	0.41732	0.828306	0.930818	0.967742	0.863636	0.774554	0.624454	0.590641
778	0.780399	0.637591	0.690592	0.655941	0.734082	0.71875	0.480799	0.656863	0.894737	0.792517	0.756554	0.627139	0.681499	0.966387	0.894309	0.897436	0.666667	0.945736	0.419517	0.837587	0.949686	0.96129	0.863636	0.781994	0.629304	0.595983
779	0.760436	0.648284	0.684772	0.64604	0.756554	0.775	0.479775	0.558824	0.883041	0.823129	0.756554	0.630807	0.662763	0.966387	0.878049	0.82906	0.681319	0.968992	0.419831	0.819026	0.918239	0.980645	0.875	0.769345	0.627641	0.594459
780	0.785844	0.621272	0.685742	0.705446	0.749064	0.76875	0.482335	0.598039	0.929825	0.809524	0.76779	0.633252	0.639344	0.966387	0.926829	0.880342	0.673993	0.968992	0.419203	0.839907	0.937107	0.967742	0.852273	0.763393	0.62778	0.594866
781	0.785844	0.632527	0.682832	0.641089	0.70412	0.74375	0.478751	0.607843	0.918129	0.772109	0.76779	0.607579	0.690867	0.983193	0.918699	0.871795	0.673993	0.984496	0.4123	0.812065	0.943396	0.974194	0.846591	0.762649	0.622584	0.58847
782	0.76225	0.650535	0.692532	0.655941	0.756554	0.70625	0.47107	0.715686	0.947368	0.819728	0.786517	0.622249	0.737705	0.983193	0.910569	0.846154	0.622711	0.976744	0.410731	0.807425	0.981132	0.980645	0.852273	0.784226	0.629927	0.597183
783	0.774955	0.627462	0.679922	0.668317	0.752809	0.76875	0.475678	0.588235	0.900585	0.809524	0.764045	0.608802	0.704918	0.983193	0.902439	0.871795	0.659341	0.976744	0.418889	0.812065	0.949686	0.96129	0.880682	0.758929	0.624662	0.590515
784	0.76225	0.624648	0.684772	0.663366	0.670412	0.7125	0.462878	0.637255	0.912281	0.802721	0.7603	0.58802	0.709602	0.983193	0.910569	0.897436	0.67033	0.953488	0.409476	0.805104	0.924528	0.948387	0.920455	0.760417	0.617596	0.583322
785	0.793103	0.655599	0.666343	0.673267	0.76779	0.7875	0.450589	0.617647	0.900585	0.809524	0.726592	0.618582	0.693208	0.966387	0.926829	0.846154	0.703297	0.968992	0.42893	0.846868	0.974843	0.974194	0.829545	0.760417	0.628611	0.595168
786	0.738657	0.634215	0.688652	0.655941	0.726592	0.775	0.459805	0.607843	0.964912	0.792517	0.749064	0.638142	0.651054	0.983193	0.934959	0.854701	0.688645	0.968992	0.411986	0.814385	0.930818	0.96129	0.863636	0.756696	0.620714	0.58651
787	0.744102	0.638717	0.691562	0.653465	0.715356	0.75625	0.459805	0.607843	0.853801	0.802721	0.812734	0.619804	0.665105	0.957983	0.943089	0.837607	0.626374	0.968992	0.41732	0.837587	0.949686	0.980645	0.846591	0.776042	0.623069	0.589397
788	0.76588	0.638717	0.698351	0.685644	0.794007	0.7625	0.49616	0.627451	0.906433	0.823129	0.741573	0.625917	0.711944	0.983193	0.934959	0.863248	0.688645	0.976744	0.430499	0.814385	0.918239	0.980645	0.880682	0.760417	0.635746	0.602885
789	0.76225	0.637029	0.682832	0.668317	0.726592	0.66875	0.47363	0.578431	0.935673	0.836735	0.756554	0.617359	0.702576	0.97479	0.918699	0.905983	0.630037	0.968992	0.39567	0.844548	0.974843	0.974194	0.9375	0.768601	0.622445	0.589122
790	0.77314	0.644344	0.699321	0.668317	0.70412	0.74375	0.472094	0.598039	0.894737	0.785714	0.70412	0.610024	0.688525	0.983193	0.95122	0.871795	0.655678	0.96124	0.412614	0.814385	0.937107	0.987097	0.829545	0.751488	0.622099	0.58801
791	0.756806	0.629713	0.687682	0.683168	0.696629	0.75	0.464926	0.676471	0.894737	0.795918	0.719101	0.602689	0.704918	0.957983	0.918699	0.863248	0.699634	0.96124	0.405711	0.839907	0.924528	0.980645	0.897727	0.766369	0.620852	0.586814
792	0.798548	0.637029	0.688652	0.678218	0.730337	0.70625	0.486431	0.578431	0.953216	0.79932	0.805243	0.595355	0.669789	0.94958	0.910569	0.888889	0.626374	0.968992	0.422341	0.814385	0.949686	0.96129	0.835227	0.765625	0.627433	0.593752
793	0.798548	0.634778	0.677013	0.688119	0.730337	0.74375	0.474654	0.558824	0.918129	0.809524	0.801498	0.634474	0.693208	0.97479	0.926829	0.863248	0.67033	0.976744	0.408535	0.816705	0.924528	0.96129	0.903409	0.759673	0.625979	0.592545
794	0.77677	0.661227	0.655674	0.663366	0.771536	0.74375	0.478751	0.558824	0.906433	0.782313	0.790262	0.645477	0.690867	0.966387	0.910569	0.863248	0.663004	0.968992	0.415124	0.814385	0.893082	0.96129	0.846591	0.779018	0.628888	0.595794
795	0.774955	0.619021	0.688652	0.64604	0.737828	0.7125	0.442908	0.578431	0.935673	0.819728	0.715356	0.612469	0.629977	0.97479	0.894309	0.897436	0.648352	0.96124	0.415751	0.823666	0.918239	0.980645	0.903409	0.776786	0.617111	0.582702
796	0.778584	0.626337	0.681862	0.653465	0.730337	0.73125	0.464414	0.627451	0.865497	0.789116	0.779026	0.608802	0.702576	0.97479	0.918699	0.888889	0.648352	0.953488	0.429871	0.832947	0.924528	0.96129	0.892045	0.772321	0.625632	0.591583
797	0.784029	0.621272	0.674103	0.648515	0.741573	0.725	0.474654	0.54902	0.894737	0.836735	0.745318	0.607579	0.660422	0.966387	0.910569	0.880342	0.681319	0.96124	0.41481	0.828306	0.949686	0.980645	0.852273	0.774554	0.622099	0.588313
798	0.782214	0.638717	0.685742	0.663366	0.719101	0.7375	0.455709	0.637255	0.900585	0.816327	0.7603	0.610024	0.70726	0.991597	0.918699	0.803419	0.652015	0.984496	0.419831	0.823666	0.974843	0.948387	0.903409	0.780506	0.626048	0.592365
799	0.771325	0.631401	0.653734	0.64604	0.734082	0.7375	0.454685	0.529412	0.894737	0.840136	0.771536	0.579462	0.697892	0.97479	0.902439	0.888889	0.692308	0.976744	0.427675	0.814385	0.930818	0.954839	0.892045	0.776786	0.621614	0.587187
800	0.753176	0.653911	0.680892	0.658416	0.756554	0.76875	0.469022	0.637255	0.918129	0.782313	0.808989	0.627139	0.700234	0.97479	0.943089	0.854701	0.652015	0.968992	0.432382	0.828306	0.968553	0.993548	0.886364	0.756696	0.63159	0.597926
801	0.767695	0.630276	0.693501	0.648515	0.734082	0.81875	0.484895	0.647059	0.894737	0.802721	0.797753	0.623472	0.655738	0.983193	0.918699	0.871795	0.692308	0.976744	0.417634	0.816705	0.949686	0.96129	0.897727	0.767857	0.628472	0.595174
802	0.782214	0.636466	0.695441	0.675743	0.707865	0.75625	0.475166	0.54902	0.912281	0.826531	0.771536	0.619804	0.667447	0.991597	0.894309	0.82906	0.666667	0.976744	0.418575	0.846868	0.924528	0.974194	0.931818	0.771577	0.628611	0.595599
803	0.754991	0.637591	0.664403	0.648515	0.76779	0.75	0.470046	0.696078	0.888889	0.785714	0.790262	0.577017	0.697892	0.957983	0.95122	0.880342	0.604396	0.968992	0.410417	0.825986	0.943396	0.967742	0.869318	0.78125	0.62106	0.587132
804	0.76225	0.65166	0.677983	0.683168	0.756554	0.8	0.47107	0.529412	0.883041	0.829932	0.820225	0.5978	0.681499	0.983193	0.926829	0.871795	0.622711	0.953488	0.422968	0.809745	0.968553	0.954839	0.823864	0.766369	0.627018	0.593167
805	0.807623	0.634215	0.678952	0.65099	0.745318	0.7375	0.475678	0.54902	0.929825	0.792517	0.797753	0.606357	0.725995	0.97479	0.910569	0.923077	0.593407	0.968992	0.406338	0.832947	0.930818	0.987097	0.897727	0.758929	0.623762	0.590221
806	0.767695	0.624086	0.678952	0.658416	0.730337	0.725	0.469022	0.529412	0.888889	0.778912	0.722846	0.585575	0.700234	0.97479	0.926829	0.854701	0.652015	0.976744	0.414496	0.823666	0.90566	0.967742	0.892045	0.772321	0.618635	0.584561
807	0.754991	0.642656	0.643065	0.626238	0.782772	0.75	0.448541	0.627451	0.900585	0.829932	0.797753	0.602689	0.64637	0.991597	0.926829	0.863248	0.695971	0.984496	0.43144	0.823666	0.930818	0.980645	0.863636	0.769345	0.622723	0.588496
808	0.800363	0.640405	0.682832	0.660891	0.70412	0.73125	0.459805	0.568627	0.929825	0.826531	0.737828	0.616137	0.714286	0.991597	0.902439	0.82906	0.619048	0.953488	0.44054	0.842227	0.955975	0.954839	0.840909	0.761161	0.62868	0.594656
809	0.749546	0.624648	0.71872	0.705446	0.719101	0.75	0.487455	0.558824	0.918129	0.768707	0.764045	0.610024	0.648712	0.983193	0.926829	0.794872	0.666667	0.976744	0.4123	0.821346	0.962264	0.954839	0.863636	0.785714	0.626394	0.593104
810	0.764065	0.631401	0.70805	0.643564	0.782772	0.68125	0.485919	0.558824	0.923977	0.809524	0.76779	0.619804	0.674473	0.957983	0.869919	0.905983	0.666667	0.96124	0.408535	0.828306	0.974843	0.941935	0.903409	0.770089	0.626256	0.592776
811	0.77314	0.683737	0.672163	0.663366	0.707865	0.71875	0.460317	0.568627	0.935673	0.806122	0.696629	0.608802	0.672131	0.97479	0.934959	0.931624	0.681319	0.953488	0.402887	0.814385	0.949686	0.974194	0.875	0.756696	0.622653	0.588449
812	0.778584	0.643219	0.676043	0.643564	0.782772	0.7125	0.486431	0.607843	0.871345	0.789116	0.786517	0.633252	0.69555	0.97479	0.902439	0.846154	0.70696	0.968992	0.429871	0.786543	0.955975	0.974194	0.886364	0.761905	0.630828	0.597544
813	0.736842	0.63534	0.672163	0.663366	0.76779	0.74375	0.482335	0.578431	0.918129	0.795918	0.730337	0.643032	0.686183	0.966387	0.926829	0.837607	0.74359	0.984496	0.429558	0.812065	0.968553	0.948387	0.846591	0.756696	0.628265	0.594935
814	0.76951	0.635903	0.677983	0.653465	0.71161	0.75	0.467998	0.588235	0.894737	0.829932	0.782772	0.610024	0.63466	0.97479	0.943089	0.931624	0.673993	0.968992	0.425479	0.828306	0.962264	0.980645	0.880682	0.778274	0.626671	0.593354
815	0.789474	0.632527	0.684772	0.608911	0.737828	0.73125	0.458269	0.539216	0.830409	0.819728	0.775281	0.608802	0.700234	0.983193	0.934959	0.905983	0.659341	0.976744	0.419203	0.825986	0.937107	0.967742	0.920455	0.766369	0.622723	0.588533
816	0.756806	0.640405	0.70999	0.670792	0.707865	0.69375	0.479775	0.627451	0.883041	0.802721	0.790262	0.601467	0.700234	0.97479	0.95122	0.863248	0.677656	0.976744	0.434892	0.821346	0.974843	0.974194	0.892045	0.779762	0.63346	0.599952
817	0.780399	0.64547	0.646945	0.678218	0.749064	0.7375	0.472094	0.519608	0.935673	0.816327	0.737828	0.633252	0.662763	0.97479	0.910569	0.897436	0.67033	0.937984	0.411986	0.842227	0.962264	0.954839	0.909091	0.77753	0.625424	0.591792
818	0.756806	0.637029	0.681862	0.65099	0.70412	0.73125	0.461854	0.656863	0.918129	0.802721	0.76779	0.608802	0.676815	0.97479	0.926829	0.811966	0.721612	0.968992	0.406338	0.835267	0.974843	0.974194	0.840909	0.77753	0.621753	0.587575
819	0.760436	0.649409	0.697381	0.680693	0.737828	0.7375	0.477215	0.598039	0.923977	0.758503	0.715356	0.614914	0.702576	0.97479	0.943089	0.846154	0.619048	0.953488	0.413241	0.828306	0.949686	0.980645	0.886364	0.767113	0.626048	0.592336
820	0.740472	0.640968	0.696411	0.611386	0.719101	0.70625	0.455709	0.607843	0.888889	0.829932	0.775281	0.594132	0.686183	0.983193	0.943089	0.82906	0.652015	0.984496	0.437402	0.825986	0.930818	0.954839	0.903409	0.760417	0.624385	0.590116
821	0.796733	0.643782	0.676043	0.631188	0.775281	0.73125	0.473118	0.568627	0.900585	0.836735	0.737828	0.622249	0.697892	0.983193	0.910569	0.820513	0.688645	0.953488	0.414183	0.812065	0.974843	0.974194	0.920455	0.764137	0.626671	0.593078
822	0.785844	0.62296	0.702231	0.668317	0.700375	0.78125	0.460829	0.54902	0.918129	0.812925	0.700375	0.623472	0.637002	0.983193	0.918699	0.871795	0.655678	0.968992	0.442736	0.821346	0.886792	0.974194	0.869318	0.772321	0.627018	0.592625
823	0.742287	0.627462	0.659554	0.69802	0.70412	0.75	0.472606	0.558824	0.935673	0.819728	0.71161	0.59291	0.704918	0.97479	0.910569	0.837607	0.688645	0.953488	0.424537	0.832947	0.924528	0.96129	0.840909	0.764137	0.621476	0.587448
824	0.785844	0.643219	0.673133	0.658416	0.745318	0.75	0.458269	0.627451	0.906433	0.806122	0.749064	0.630807	0.679157	0.97479	0.894309	0.888889	0.626374	0.96124	0.421713	0.805104	0.91195	0.980645	0.852273	0.779762	0.625078	0.59129
825	0.753176	0.60664	0.677983	0.633663	0.76779	0.78125	0.483359	0.578431	0.900585	0.778912	0.741573	0.59291	0.688525	0.991597	0.943089	0.854701	0.659341	0.968992	0.411359	0.846868	0.962264	0.974194	0.886364	0.78869	0.621822	0.587932
826	0.754991	0.638717	0.665373	0.688119	0.692884	0.70625	0.461342	0.519608	0.918129	0.782313	0.745318	0.636919	0.667447	0.983193	0.918699	0.811966	0.630037	0.976744	0.403201	0.812065	0.962264	0.980645	0.914773	0.773065	0.618081	0.583888
827	0.76225	0.655599	0.665373	0.673267	0.749064	0.7875	0.459805	0.588235	0.923977	0.772109	0.779026	0.586797	0.662763	0.983193	0.918699	0.854701	0.659341	0.953488	0.413555	0.805104	0.918239	0.96129	0.875	0.782738	0.622238	0.588769
828	0.787659	0.643219	0.685742	0.64604	0.756554	0.74375	0.482847	0.588235	0.888889	0.812925	0.715356	0.619804	0.693208	0.966387	0.934959	0.863248	0.710623	0.953488	0.422027	0.812065	0.90566	0.974194	0.835227	0.789435	0.630412	0.597145
829	0.764065	0.638717	0.683802	0.665842	0.779026	0.75625	0.455197	0.54902	0.923977	0.809524	0.719101	0.595355	0.693208	0.966387	0.918699	0.880342	0.677656	0.968992	0.411045	0.788863	0.918239	0.993548	0.869318	0.775298	0.620783	0.586799
830	0.789474	0.653911	0.679922	0.643564	0.749064	0.68125	0.465438	0.568627	0.923977	0.867347	0.790262	0.623472	0.672131	0.957983	0.934959	0.863248	0.655678	0.945736	0.434578	0.846868	0.949686	0.974194	0.897727	0.770089	0.63256	0.599256
831	0.751361	0.651097	0.673133	0.623762	0.741573	0.73125	0.449053	0.588235	0.953216	0.829932	0.756554	0.636919	0.690867	0.983193	0.943089	0.863248	0.615385	0.945736	0.413241	0.825986	0.974843	0.967742	0.886364	0.761161	0.621753	0.587445
832	0.760436	0.652786	0.668283	0.678218	0.745318	0.725	0.480799	0.578431	0.906433	0.792517	0.722846	0.635697	0.69555	0.991597	0.943089	0.863248	0.688645	0.96124	0.423282	0.802784	0.955975	0.967742	0.892045	0.759673	0.62868	0.59518
833	0.76588	0.619021	0.685742	0.655941	0.719101	0.68125	0.478239	0.558824	0.888889	0.809524	0.737828	0.630807	0.709602	0.97479	0.943089	0.888889	0.659341	0.96124	0.433323	0.830626	0.943396	0.987097	0.880682	0.779762	0.628819	0.595346
834	0.753176	0.634778	0.676043	0.710396	0.775281	0.7375	0.47363	0.627451	0.883041	0.823129	0.76779	0.639364	0.709602	0.97479	0.910569	0.854701	0.681319	0.953488	0.424537	0.825986	0.949686	0.980645	0.892045	0.793155	0.632975	0.600304
835	0.771325	0.633652	0.677013	0.64604	0.779026	0.7625	0.479775	0.529412	0.912281	0.853741	0.715356	0.58313	0.702576	0.983193	0.894309	0.923077	0.655678	0.945736	0.422027	0.809745	0.943396	0.967742	0.903409	0.784226	0.626879	0.592953
836	0.787659	0.639842	0.71096	0.641089	0.749064	0.6875	0.466974	0.607843	0.94152	0.812925	0.734082	0.605134	0.690867	0.983193	0.934959	0.888889	0.611722	0.96124	0.428616	0.819026	0.924528	0.980645	0.897727	0.761905	0.627641	0.59356
837	0.778584	0.639842	0.677983	0.663366	0.749064	0.75625	0.465438	0.598039	0.900585	0.789116	0.737828	0.605134	0.681499	0.983193	0.918699	0.854701	0.655678	0.953488	0.421713	0.807425	0.943396	0.967742	0.880682	0.776042	0.624524	0.590509
838	0.754991	0.640968	0.681862	0.648515	0.771536	0.80625	0.469022	0.647059	0.883041	0.812925	0.726592	0.639364	0.662763	0.957983	0.926829	0.880342	0.721612	0.953488	0.426106	0.812065	0.962264	0.974194	0.869318	0.771577	0.629027	0.596003
839	0.760436	0.639842	0.685742	0.675743	0.756554	0.73125	0.449053	0.578431	0.900585	0.768707	0.76779	0.599022	0.709602	0.983193	0.910569	0.880342	0.619048	0.96124	0.41481	0.800464	0.987421	0.967742	0.863636	0.779018	0.621198	0.587261
840	0.754991	0.626337	0.71484	0.653465	0.752809	0.70625	0.46595	0.539216	0.912281	0.836735	0.775281	0.59291	0.674473	0.983193	0.918699	0.871795	0.728938	0.953488	0.42391	0.812065	0.955975	0.967742	0.869318	0.78869	0.62771	0.593793
841	0.747731	0.644344	0.694471	0.673267	0.689139	0.7	0.472094	0.627451	0.959064	0.792517	0.76779	0.625917	0.688525	0.97479	0.934959	0.888889	0.703297	0.953488	0.429871	0.812065	0.924528	0.967742	0.886364	0.764137	0.629373	0.595946
842	0.751361	0.652223	0.673133	0.653465	0.745318	0.70625	0.479775	0.598039	0.912281	0.809524	0.771536	0.596577	0.686183	0.957983	0.943089	0.837607	0.666667	0.96124	0.419831	0.832947	0.955975	0.987097	0.863636	0.779762	0.627503	0.594045
843	0.791289	0.650535	0.679922	0.643564	0.715356	0.78125	0.455709	0.676471	0.900585	0.833333	0.782772	0.621027	0.672131	0.97479	0.95122	0.931624	0.648352	0.968992	0.413241	0.835267	0.899371	0.96129	0.914773	0.773065	0.626533	0.59295
844	0.760436	0.638717	0.678952	0.621287	0.771536	0.70625	0.483359	0.588235	0.888889	0.795918	0.752809	0.617359	0.665105	0.966387	0.926829	0.905983	0.677656	0.976744	0.416379	0.835267	0.968553	0.987097	0.886364	0.778274	0.626671	0.592955
845	0.754991	0.619021	0.681862	0.628713	0.730337	0.71875	0.470046	0.637255	0.906433	0.795918	0.782772	0.579462	0.665105	0.983193	0.95122	0.91453	0.626374	0.953488	0.410104	0.819026	0.937107	0.967742	0.857955	0.773065	0.616973	0.582303
846	0.764065	0.646033	0.662464	0.670792	0.730337	0.8	0.470558	0.637255	0.918129	0.819728	0.7603	0.591687	0.674473	0.957983	0.934959	0.897436	0.663004	0.968992	0.422027	0.828306	0.899371	0.980645	0.875	0.782738	0.626671	0.593422
847	0.758621	0.625774	0.665373	0.678218	0.71161	0.74375	0.454173	0.578431	0.894737	0.823129	0.730337	0.610024	0.629977	0.957983	0.926829	0.888889	0.619048	0.937984	0.423282	0.823666	0.937107	0.980645	0.897727	0.770089	0.61815	0.583495
848	0.753176	0.627462	0.704171	0.665842	0.745318	0.7	0.466462	0.578431	0.906433	0.809524	0.797753	0.589242	0.683841	0.966387	0.894309	0.863248	0.663004	0.984496	0.410104	0.823666	0.955975	0.974194	0.886364	0.758929	0.620783	0.586467
849	0.749546	0.630838	0.646945	0.653465	0.696629	0.73125	0.470558	0.676471	0.923977	0.823129	0.707865	0.632029	0.669789	0.983193	0.926829	0.837607	0.648352	0.953488	0.409476	0.837587	0.930818	0.974194	0.903409	0.764137	0.618497	0.584118
850	0.76225	0.638717	0.670223	0.673267	0.808989	0.7625	0.472606	0.656863	0.883041	0.79932	0.76779	0.646699	0.667447	0.957983	0.926829	0.91453	0.644689	0.96124	0.419203	0.819026	0.955975	0.974194	0.909091	0.77753	0.629234	0.595927
851	0.782214	0.643219	0.679922	0.65099	0.749064	0.7125	0.459293	0.705882	0.906433	0.819728	0.782772	0.625917	0.683841	0.983193	0.918699	0.863248	0.684982	0.937984	0.416379	0.828306	0.955975	0.974194	0.840909	0.772321	0.626394	0.592316
852	0.760436	0.630276	0.687682	0.665842	0.674157	0.7375	0.466974	0.519608	0.900585	0.778912	0.790262	0.610024	0.651054	0.983193	0.926829	0.871795	0.589744	0.953488	0.412928	0.819026	0.943396	0.96129	0.863636	0.759673	0.61718	0.582684
853	0.751361	0.643219	0.692532	0.64604	0.756554	0.775	0.473118	0.588235	0.900585	0.761905	0.76779	0.57335	0.639344	0.966387	0.926829	0.880342	0.699634	0.96124	0.425479	0.830626	0.943396	0.948387	0.886364	0.77753	0.625286	0.591122
854	0.758621	0.640968	0.653734	0.670792	0.779026	0.725	0.482335	0.676471	0.871345	0.812925	0.76779	0.614914	0.688525	0.97479	0.934959	0.905983	0.655678	0.968992	0.40979	0.828306	0.918239	0.96129	0.892045	0.770089	0.624732	0.591689
855	0.77677	0.629713	0.667313	0.648515	0.764045	0.7375	0.47107	0.598039	0.836257	0.806122	0.737828	0.603912	0.672131	0.97479	0.926829	0.880342	0.663004	0.984496	0.420458	0.825986	0.962264	0.974194	0.9375	0.767857	0.623207	0.589395
856	0.778584	0.646033	0.657614	0.658416	0.752809	0.7375	0.466974	0.598039	0.912281	0.772109	0.741573	0.621027	0.679157	0.97479	0.926829	0.880342	0.663004	0.968992	0.416379	0.786543	0.937107	0.948387	0.857955	0.769345	0.621961	0.587915
857	0.77314	0.637591	0.684772	0.693069	0.771536	0.7625	0.476703	0.558824	0.923977	0.792517	0.775281	0.644254	0.714286	0.97479	0.902439	0.871795	0.655678	0.96124	0.415751	0.814385	0.899371	0.96129	0.909091	0.764137	0.628888	0.595764
858	0.780399	0.640968	0.685742	0.680693	0.745318	0.7625	0.454173	0.676471	0.918129	0.812925	0.71161	0.625917	0.665105	0.966387	0.943089	0.905983	0.630037	0.953488	0.43144	0.839907	0.918239	0.96129	0.926136	0.771577	0.628611	0.594865
859	0.778584	0.647721	0.679922	0.636139	0.771536	0.8	0.456733	0.539216	0.900585	0.795918	0.76779	0.607579	0.655738	0.983193	0.926829	0.888889	0.648352	0.968992	0.415124	0.805104	0.968553	0.967742	0.880682	0.755952	0.621476	0.587405
860	0.778584	0.62915	0.675073	0.628713	0.775281	0.71875	0.436252	0.578431	0.894737	0.789116	0.741573	0.647922	0.676815	0.966387	0.918699	0.91453	0.615385	0.96124	0.411045	0.814385	0.949686	0.967742	0.920455	0.761161	0.616973	0.582456
861	0.764065	0.623523	0.677013	0.693069	0.745318	0.70625	0.477215	0.578431	0.906433	0.809524	0.808989	0.608802	0.679157	0.983193	0.886179	0.880342	0.684982	0.953488	0.427675	0.825986	0.937107	0.929032	0.903409	0.765625	0.626671	0.592971
862	0.76588	0.635903	0.658584	0.65099	0.730337	0.7875	0.462366	0.558824	0.842105	0.795918	0.730337	0.617359	0.648712	0.983193	0.95122	0.811966	0.655678	0.976744	0.416693	0.812065	0.937107	0.954839	0.909091	0.770089	0.618912	0.584234
863	0.760436	0.63534	0.683802	0.65099	0.749064	0.70625	0.475678	0.539216	0.900585	0.806122	0.7603	0.607579	0.688525	0.966387	0.878049	0.82906	0.655678	0.953488	0.419203	0.825986	0.90566	0.987097	0.897727	0.762649	0.62293	0.589135
864	0.767695	0.631401	0.680892	0.663366	0.715356	0.7	0.461342	0.607843	0.923977	0.765306	0.786517	0.5978	0.674473	0.983193	0.902439	0.880342	0.6337	0.953488	0.416693	0.837587	0.91195	0.980645	0.897727	0.773065	0.620783	0.586674
865	0.774955	0.62915	0.672163	0.688119	0.779026	0.7875	0.479263	0.558824	0.912281	0.823129	0.808989	0.595355	0.660422	0.966387	0.96748	0.905983	0.67033	0.976744	0.422341	0.812065	0.91195	0.967742	0.840909	0.780506	0.627849	0.594433
866	0.774955	0.631964	0.70999	0.673267	0.790262	0.7625	0.459805	0.578431	0.918129	0.853741	0.737828	0.636919	0.674473	0.957983	0.934959	0.863248	0.630037	0.96124	0.410731	0.823666	0.962264	0.967742	0.892045	0.771577	0.626602	0.593336
867	0.784029	0.654474	0.678952	0.665842	0.71161	0.75	0.483871	0.568627	0.947368	0.802721	0.756554	0.661369	0.653396	0.97479	0.943089	0.888889	0.611722	0.96124	0.423282	0.800464	0.937107	0.96129	0.926136	0.781994	0.63249	0.599387
868	0.778584	0.635903	0.668283	0.675743	0.790262	0.74375	0.466974	0.54902	0.894737	0.819728	0.794007	0.607579	0.667447	0.97479	0.926829	0.863248	0.655678	0.945736	0.424223	0.809745	0.918239	0.967742	0.880682	0.772321	0.625494	0.591619
869	0.780399	0.612268	0.682832	0.668317	0.764045	0.7625	0.482335	0.588235	0.912281	0.819728	0.794007	0.625917	0.690867	0.957983	0.934959	0.888889	0.655678	0.968992	0.410417	0.821346	0.893082	0.993548	0.886364	0.774554	0.625424	0.592082
870	0.780399	0.649972	0.679922	0.584158	0.786517	0.66875	0.475166	0.588235	0.935673	0.816327	0.808989	0.641809	0.70726	0.983193	0.918699	0.854701	0.655678	0.976744	0.416379	0.837587	0.968553	0.948387	0.897727	0.75744	0.628334	0.594732
871	0.780399	0.647721	0.657614	0.675743	0.722846	0.725	0.470558	0.558824	0.906433	0.802721	0.722846	0.589242	0.693208	0.983193	0.918699	0.905983	0.630037	0.96124	0.411359	0.830626	0.949686	0.941935	0.892045	0.77381	0.621683	0.587461
872	0.780399	0.652223	0.673133	0.670792	0.696629	0.75	0.466462	0.54902	0.859649	0.829932	0.764045	0.605134	0.632319	0.97479	0.95122	0.880342	0.630037	0.968992	0.406966	0.812065	0.962264	0.967742	0.840909	0.771577	0.620367	0.586158
873	0.771325	0.640405	0.664403	0.628713	0.771536	0.76875	0.480287	0.617647	0.877193	0.785714	0.779026	0.605134	0.686183	0.966387	0.918699	0.854701	0.677656	0.96124	0.419203	0.819026	0.91195	0.967742	0.909091	0.770833	0.625286	0.591433
874	0.793103	0.642656	0.655674	0.663366	0.734082	0.75625	0.483359	0.529412	0.906433	0.829932	0.794007	0.632029	0.674473	0.983193	0.918699	0.880342	0.630037	0.930233	0.417007	0.858469	0.943396	0.948387	0.852273	0.784226	0.628957	0.595644
875	0.785844	0.640405	0.71484	0.683168	0.805243	0.775	0.456221	0.666667	0.883041	0.782313	0.756554	0.640587	0.655738	0.957983	0.902439	0.803419	0.70696	0.96124	0.418575	0.830626	0.937107	0.967742	0.880682	0.763393	0.628819	0.595614
876	0.793103	0.640405	0.682832	0.613861	0.752809	0.69375	0.466462	0.578431	0.894737	0.744898	0.808989	0.666259	0.665105	0.97479	0.95122	0.794872	0.567766	0.968992	0.409162	0.807425	0.924528	0.974194	0.943182	0.765625	0.621891	0.587909
877	0.76225	0.633652	0.673133	0.64604	0.764045	0.73125	0.484383	0.568627	0.918129	0.79932	0.764045	0.611247	0.679157	0.97479	0.918699	0.871795	0.692308	0.968992	0.412614	0.807425	0.930818	0.941935	0.886364	0.783482	0.625078	0.591681
878	0.760436	0.632527	0.679922	0.653465	0.752809	0.71875	0.47619	0.519608	0.94152	0.782313	0.775281	0.638142	0.681499	0.983193	0.934959	0.863248	0.641026	0.96124	0.427675	0.821346	0.924528	0.948387	0.892045	0.775298	0.627641	0.593762
879	0.760436	0.635903	0.690592	0.665842	0.741573	0.70625	0.478239	0.598039	0.935673	0.778912	0.790262	0.608802	0.69555	0.983193	0.95122	0.91453	0.600733	0.96124	0.41732	0.835267	0.943396	0.980645	0.880682	0.765625	0.625979	0.591941
880	0.782214	0.646033	0.665373	0.636139	0.775281	0.7625	0.456733	0.54902	0.888889	0.819728	0.782772	0.612469	0.667447	0.983193	0.918699	0.905983	0.677656	0.96124	0.421713	0.835267	0.943396	0.948387	0.886364	0.774554	0.625563	0.592088
881	0.760436	0.634215	0.673133	0.628713	0.745318	0.78125	0.460317	0.568627	0.865497	0.809524	0.764045	0.644254	0.653396	0.983193	0.95122	0.880342	0.630037	0.984496	0.40979	0.819026	0.943396	0.96129	0.880682	0.797619	0.62293	0.589398
882	0.778584	0.628588	0.669253	0.678218	0.76779	0.73125	0.444956	0.588235	0.929825	0.806122	0.741573	0.619804	0.662763	0.97479	0.95935	0.837607	0.659341	0.968992	0.412614	0.832947	0.918239	0.980645	0.914773	0.796131	0.622445	0.58881
883	0.785844	0.631964	0.680892	0.653465	0.786517	0.76875	0.474654	0.568627	0.900585	0.802721	0.741573	0.625917	0.651054	0.957983	0.943089	0.854701	0.666667	0.968992	0.416379	0.830626	0.924528	0.993548	0.880682	0.78125	0.626671	0.593028
884	0.76951	0.630276	0.669253	0.693069	0.741573	0.75	0.487455	0.578431	0.883041	0.812925	0.730337	0.599022	0.697892	0.97479	0.902439	0.863248	0.615385	0.953488	0.417007	0.823666	0.968553	0.948387	0.840909	0.77753	0.624385	0.590783
885	0.76225	0.643782	0.691562	0.688119	0.756554	0.78125	0.487967	0.627451	0.912281	0.778912	0.745318	0.646699	0.672131	0.97479	0.910569	0.837607	0.692308	0.976744	0.4123	0.812065	0.962264	0.96129	0.920455	0.779018	0.631451	0.598931
886	0.802178	0.633089	0.654704	0.665842	0.726592	0.75	0.463902	0.607843	0.853801	0.806122	0.726592	0.614914	0.662763	0.983193	0.95935	0.837607	0.622711	0.968992	0.422655	0.812065	0.937107	0.980645	0.880682	0.784226	0.622861	0.58886
887	0.77314	0.635903	0.702231	0.693069	0.737828	0.75	0.486431	0.539216	0.883041	0.782313	0.722846	0.624694	0.65808	0.97479	0.943089	0.91453	0.681319	0.976744	0.417634	0.805104	0.943396	0.941935	0.875	0.77753	0.628472	0.595067
888	0.77677	0.647721	0.680892	0.636139	0.715356	0.7625	0.477215	0.627451	0.929825	0.809524	0.749064	0.643032	0.700234	0.991597	0.902439	0.854701	0.695971	0.968992	0.416693	0.830626	0.918239	0.974194	0.852273	0.779018	0.629927	0.597299
889	0.787659	0.612268	0.673133	0.673267	0.7603	0.73125	0.470558	0.598039	0.865497	0.806122	0.749064	0.5978	0.653396	0.983193	0.943089	0.897436	0.652015	0.96124	0.427361	0.832947	0.91195	0.948387	0.920455	0.762649	0.622168	0.588121
890	0.778584	0.633652	0.675073	0.675743	0.76779	0.73125	0.454173	0.539216	0.912281	0.840136	0.700375	0.605134	0.667447	0.97479	0.943089	0.854701	0.615385	0.953488	0.418262	0.830626	0.930818	0.96129	0.863636	0.768601	0.620298	0.586088
891	0.76225	0.643782	0.687682	0.678218	0.805243	0.7625	0.453149	0.568627	0.912281	0.809524	0.737828	0.623472	0.662763	0.97479	0.926829	0.854701	0.6337	0.984496	0.43144	0.819026	0.924528	0.954839	0.909091	0.796875	0.630066	0.596334
892	0.724138	0.638154	0.648885	0.670792	0.808989	0.73125	0.492063	0.647059	0.929825	0.816327	0.7603	0.610024	0.70726	0.966387	0.934959	0.880342	0.688645	0.96124	0.429244	0.830626	0.955975	0.974194	0.909091	0.776786	0.631382	0.598356
893	0.760436	0.625211	0.659554	0.663366	0.70412	0.68125	0.481311	0.637255	0.912281	0.846939	0.749064	0.585575	0.704918	0.966387	0.918699	0.846154	0.615385	0.976744	0.43395	0.819026	0.943396	0.954839	0.914773	0.77753	0.625286	0.591156
894	0.754991	0.626899	0.692532	0.670792	0.734082	0.69375	0.472094	0.627451	0.912281	0.79932	0.775281	0.607579	0.655738	0.957983	0.918699	0.897436	0.666667	0.96124	0.422341	0.825986	0.90566	0.974194	0.909091	0.776042	0.624939	0.591112
895	0.814882	0.631964	0.697381	0.638614	0.749064	0.7625	0.472094	0.588235	0.894737	0.77551	0.734082	0.601467	0.69555	0.966387	0.902439	0.82906	0.659341	0.953488	0.415438	0.821346	0.924528	0.980645	0.920455	0.77753	0.625494	0.591882
896	0.794918	0.648284	0.672163	0.658416	0.722846	0.80625	0.458269	0.539216	0.906433	0.812925	0.775281	0.638142	0.676815	0.97479	0.902439	0.905983	0.648352	0.96124	0.424223	0.835267	0.943396	0.980645	0.869318	0.77753	0.628957	0.595451
897	0.747731	0.627462	0.683802	0.673267	0.700375	0.7125	0.459293	0.529412	0.906433	0.761905	0.782772	0.654034	0.620609	0.97479	0.894309	0.880342	0.630037	0.96124	0.42642	0.823666	0.968553	0.967742	0.869318	0.780506	0.622723	0.588486
898	0.749546	0.644344	0.672163	0.663366	0.741573	0.7375	0.486943	0.578431	0.865497	0.772109	0.76779	0.611247	0.688525	0.957983	0.95122	0.905983	0.688645	0.96124	0.422655	0.819026	0.930818	0.987097	0.909091	0.766369	0.627572	0.594125
899	0.782214	0.646033	0.702231	0.655941	0.685393	0.70625	0.473118	0.656863	0.900585	0.795918	0.764045	0.634474	0.690867	0.97479	0.902439	0.837607	0.666667	0.953488	0.410417	0.828306	0.918239	0.96129	0.931818	0.772321	0.627156	0.593589
900	0.76951	0.622397	0.684772	0.683168	0.786517	0.7125	0.47619	0.676471	0.894737	0.772109	0.749064	0.603912	0.651054	0.966387	0.886179	0.931624	0.67033	0.945736	0.424851	0.812065	0.955975	0.967742	0.886364	0.768601	0.62487	0.590824
901	0.742287	0.620146	0.677013	0.663366	0.722846	0.7375	0.482335	0.539216	0.923977	0.816327	0.820225	0.617359	0.709602	0.983193	0.934959	0.846154	0.684982	0.968992	0.434892	0.87007	0.981132	0.96129	0.880682	0.767857	0.630828	0.597802
902	0.803993	0.628588	0.628516	0.705446	0.756554	0.725	0.454173	0.637255	0.888889	0.772109	0.76779	0.57824	0.674473	0.966387	0.910569	0.846154	0.630037	0.968992	0.435833	0.839907	0.924528	0.974194	0.886364	0.760417	0.620575	0.586194
903	0.780399	0.627462	0.71387	0.678218	0.779026	0.6625	0.462878	0.54902	0.935673	0.809524	0.737828	0.623472	0.704918	0.983193	0.926829	0.871795	0.6337	0.968992	0.41732	0.835267	0.962264	0.980645	0.903409	0.769345	0.627225	0.59344
904	0.749546	0.632527	0.699321	0.675743	0.70412	0.75	0.472606	0.686275	0.912281	0.802721	0.771536	0.644254	0.669789	0.966387	0.894309	0.82906	0.644689	0.968992	0.433637	0.849188	0.937107	0.954839	0.886364	0.771577	0.630689	0.597599
905	0.76951	0.637591	0.677013	0.695545	0.745318	0.7375	0.496672	0.607843	0.912281	0.802721	0.734082	0.619804	0.690867	0.94958	0.910569	0.880342	0.703297	0.953488	0.420458	0.825986	0.930818	0.954839	0.926136	0.773065	0.631244	0.598154
906	0.740472	0.644344	0.681862	0.700495	0.775281	0.75	0.473118	0.627451	0.94152	0.840136	0.775281	0.600244	0.676815	0.97479	0.918699	0.863248	0.641026	0.968992	0.40728	0.828306	0.943396	0.96129	0.835227	0.759673	0.623554	0.589764
907	0.77314	0.631964	0.675073	0.675743	0.771536	0.7625	0.472094	0.519608	0.894737	0.789116	0.745318	0.608802	0.676815	0.983193	0.918699	0.863248	0.688645	0.96124	0.424537	0.819026	0.937107	0.974194	0.903409	0.756696	0.624662	0.590738
908	0.787659	0.656725	0.663434	0.655941	0.76779	0.75	0.461342	0.529412	0.923977	0.823129	0.734082	0.613692	0.653396	0.966387	0.902439	0.880342	0.630037	0.984496	0.430499	0.865429	0.937107	0.96129	0.920455	0.778274	0.629442	0.5961
909	0.767695	0.651097	0.663434	0.616337	0.749064	0.7	0.484895	0.607843	0.894737	0.826531	0.775281	0.614914	0.683841	0.97479	0.95122	0.905983	0.619048	0.953488	0.406966	0.825986	0.943396	0.954839	0.869318	0.74628	0.621406	0.587368
910	0.803993	0.642656	0.70902	0.685644	0.719101	0.73125	0.479263	0.568627	0.923977	0.816327	0.7603	0.621027	0.697892	0.966387	0.926829	0.854701	0.655678	0.96124	0.421713	0.842227	0.943396	0.96129	0.892045	0.759673	0.631728	0.598295
911	0.722323	0.643782	0.665373	0.673267	0.707865	0.75	0.481311	0.558824	0.888889	0.823129	0.812734	0.613692	0.688525	0.966387	0.926829	0.846154	0.619048	0.968992	0.423282	0.830626	0.962264	0.954839	0.886364	0.767113	0.625563	0.591935
912	0.716878	0.626337	0.687682	0.665842	0.700375	0.825	0.458781	0.529412	0.923977	0.836735	0.775281	0.606357	0.686183	0.97479	0.902439	0.871795	0.604396	0.968992	0.423596	0.814385	0.955975	0.948387	0.903409	0.775298	0.621753	0.587688
913	0.753176	0.646595	0.71193	0.693069	0.707865	0.775	0.483359	0.54902	0.894737	0.778912	0.749064	0.644254	0.688525	0.94958	0.910569	0.880342	0.608059	0.976744	0.419203	0.807425	0.91195	0.96129	0.909091	0.779762	0.630412	0.597315
914	0.751361	0.662915	0.673133	0.693069	0.707865	0.75625	0.466462	0.676471	0.906433	0.79932	0.797753	0.613692	0.651054	0.97479	0.902439	0.863248	0.659341	0.953488	0.417948	0.814385	0.968553	0.980645	0.863636	0.778274	0.627433	0.593744
915	0.749546	0.612831	0.680892	0.690594	0.782772	0.79375	0.461854	0.568627	0.918129	0.826531	0.737828	0.628362	0.681499	0.97479	0.934959	0.837607	0.6337	0.937984	0.423596	0.839907	0.943396	0.967742	0.897727	0.772321	0.624316	0.590415
916	0.751361	0.630276	0.696411	0.655941	0.737828	0.74375	0.469534	0.715686	0.918129	0.79932	0.779026	0.624694	0.641686	0.97479	0.926829	0.846154	0.659341	0.976744	0.417948	0.802784	0.924528	0.948387	0.914773	0.765625	0.623831	0.590003
917	0.77314	0.646595	0.685742	0.680693	0.749064	0.7625	0.467998	0.607843	0.935673	0.863946	0.771536	0.638142	0.728337	0.957983	0.894309	0.846154	0.652015	0.976744	0.417634	0.825986	0.955975	0.987097	0.909091	0.744792	0.629581	0.596159
918	0.796733	0.63534	0.675073	0.668317	0.7603	0.775	0.467998	0.529412	0.935673	0.836735	0.756554	0.628362	0.716628	0.966387	0.943089	0.854701	0.695971	0.968992	0.43144	0.823666	0.981132	0.948387	0.869318	0.776786	0.632698	0.59957
919	0.76588	0.637029	0.683802	0.658416	0.734082	0.6875	0.457757	0.607843	0.929825	0.802721	0.816479	0.618582	0.681499	0.983193	0.902439	0.888889	0.659341	0.945736	0.415751	0.846868	0.918239	0.987097	0.875	0.759673	0.623138	0.589298
920	0.782214	0.637029	0.669253	0.648515	0.771536	0.8125	0.472606	0.558824	0.888889	0.806122	0.737828	0.599022	0.667447	0.957983	0.878049	0.888889	0.659341	0.953488	0.417948	0.812065	0.955975	0.967742	0.875	0.793899	0.625286	0.591702
921	0.77314	0.652786	0.680892	0.655941	0.752809	0.7	0.47619	0.441176	0.906433	0.819728	0.756554	0.635697	0.662763	0.97479	0.934959	0.888889	0.699634	0.945736	0.415438	0.837587	0.937107	0.948387	0.886364	0.77381	0.628126	0.594259
922	0.800363	0.634778	0.682832	0.680693	0.775281	0.7625	0.464926	0.598039	0.912281	0.79932	0.7603	0.608802	0.679157	0.966387	0.934959	0.888889	0.637363	0.953488	0.413869	0.809745	0.943396	0.980645	0.926136	0.786458	0.626879	0.593741
923	0.77314	0.632527	0.698351	0.631188	0.70412	0.725	0.477727	0.558824	0.947368	0.77551	0.782772	0.632029	0.667447	0.97479	0.918699	0.863248	0.619048	0.953488	0.436147	0.837587	0.955975	0.987097	0.897727	0.769345	0.629719	0.596025
924	0.767695	0.621272	0.680892	0.700495	0.726592	0.78125	0.475678	0.598039	0.877193	0.806122	0.782772	0.59291	0.662763	0.94958	0.934959	0.888889	0.637363	0.984496	0.429244	0.814385	0.930818	0.948387	0.846591	0.763393	0.62397	0.589607
925	0.77314	0.641531	0.70805	0.660891	0.741573	0.7625	0.467486	0.54902	0.918129	0.829932	0.771536	0.617359	0.662763	0.97479	0.894309	0.880342	0.725275	0.96124	0.416065	0.849188	0.949686	0.96129	0.903409	0.773065	0.629581	0.596527
926	0.76951	0.634778	0.693501	0.660891	0.745318	0.725	0.488991	0.617647	0.906433	0.782313	0.741573	0.594132	0.686183	0.957983	0.934959	0.837607	0.663004	0.937984	0.410417	0.832947	0.981132	0.941935	0.903409	0.782738	0.626117	0.592863
927	0.784029	0.651097	0.686712	0.705446	0.745318	0.7625	0.478751	0.598039	0.888889	0.812925	0.775281	0.635697	0.681499	0.966387	0.902439	0.905983	0.666667	0.96124	0.433009	0.821346	0.955975	0.974194	0.863636	0.765625	0.634846	0.601374
928	0.754991	0.634215	0.681862	0.683168	0.734082	0.73125	0.464926	0.529412	0.888889	0.826531	0.779026	0.608802	0.725995	0.966387	0.918699	0.854701	0.655678	0.953488	0.424223	0.821346	0.981132	0.967742	0.869318	0.769345	0.626048	0.591784
929	0.771325	0.632527	0.673133	0.648515	0.730337	0.7875	0.457245	0.588235	0.900585	0.79932	0.741573	0.600244	0.644028	0.966387	0.95935	0.871795	0.648352	0.968992	0.422341	0.819026	0.962264	0.967742	0.897727	0.761161	0.620159	0.585129
930	0.800363	0.644344	0.666343	0.660891	0.737828	0.6875	0.499232	0.617647	0.918129	0.809524	0.726592	0.616137	0.65808	0.966387	0.910569	0.82906	0.652015	0.968992	0.42391	0.844548	0.937107	0.948387	0.892045	0.775298	0.630135	0.596688
931	0.77314	0.661227	0.702231	0.638614	0.749064	0.73125	0.471582	0.568627	0.900585	0.768707	0.764045	0.616137	0.686183	0.957983	0.95122	0.854701	0.688645	0.968992	0.4123	0.821346	0.949686	0.954839	0.892045	0.78125	0.628888	0.595932
932	0.749546	0.637591	0.672163	0.688119	0.70412	0.75	0.488479	0.607843	0.900585	0.792517	0.752809	0.59291	0.688525	0.97479	0.902439	0.897436	0.648352	0.968992	0.432382	0.823666	0.968553	0.96129	0.886364	0.781994	0.629373	0.595518
933	0.780399	0.634778	0.679922	0.658416	0.685393	0.7375	0.461342	0.598039	0.906433	0.836735	0.775281	0.617359	0.700234	0.94958	0.943089	0.905983	0.70696	0.96124	0.434892	0.809745	0.924528	0.974194	0.869318	0.768601	0.628403	0.59445
934	0.764065	0.628025	0.658584	0.683168	0.719101	0.7375	0.483871	0.568627	0.900585	0.816327	0.741573	0.643032	0.697892	0.97479	0.926829	0.837607	0.732601	0.976744	0.417007	0.825986	0.981132	0.948387	0.875	0.772321	0.627295	0.594233
935	0.77677	0.630838	0.667313	0.673267	0.76779	0.7625	0.465438	0.637255	0.894737	0.802721	0.737828	0.619804	0.679157	0.97479	0.934959	0.863248	0.644689	0.922481	0.421086	0.853828	0.90566	0.96129	0.903409	0.765625	0.624247	0.590451
936	0.787659	0.643219	0.674103	0.643564	0.741573	0.71875	0.467998	0.588235	0.888889	0.812925	0.756554	0.622249	0.679157	0.983193	0.918699	0.82906	0.666667	0.968992	0.424537	0.830626	0.962264	0.954839	0.886364	0.774554	0.627225	0.593583
937	0.780399	0.638154	0.677983	0.705446	0.741573	0.74375	0.467998	0.647059	0.923977	0.792517	0.775281	0.612469	0.725995	0.97479	0.926829	0.880342	0.688645	0.96124	0.426734	0.842227	0.968553	0.96129	0.886364	0.770833	0.63159	0.598379
938	0.784029	0.648846	0.684772	0.685644	0.719101	0.78125	0.477727	0.598039	0.923977	0.789116	0.749064	0.59291	0.681499	0.941176	0.943089	0.863248	0.6337	0.968992	0.424851	0.830626	0.924528	0.941935	0.846591	0.767857	0.627503	0.593502
939	0.791289	0.647721	0.669253	0.673267	0.730337	0.6875	0.467998	0.578431	0.894737	0.79932	0.76779	0.613692	0.648712	0.957983	0.894309	0.871795	0.655678	0.96124	0.423596	0.844548	0.918239	0.954839	0.852273	0.783482	0.626186	0.592335
940	0.725953	0.630838	0.680892	0.663366	0.741573	0.73125	0.449565	0.598039	0.906433	0.77551	0.737828	0.624694	0.674473	0.966387	0.910569	0.863248	0.721612	0.945736	0.429558	0.837587	0.924528	0.974194	0.886364	0.767857	0.622584	0.588343
941	0.764065	0.624086	0.689622	0.653465	0.76779	0.825	0.453149	0.578431	0.894737	0.809524	0.749064	0.622249	0.660422	0.983193	0.934959	0.897436	0.659341	0.96124	0.426106	0.860789	0.924528	0.967742	0.897727	0.770833	0.625494	0.591686
942	0.784029	0.639842	0.679922	0.653465	0.700375	0.75625	0.484895	0.539216	0.94152	0.853741	0.801498	0.590465	0.714286	0.966387	0.910569	0.837607	0.655678	0.945736	0.416065	0.823666	0.955975	0.948387	0.886364	0.800595	0.630135	0.596691
943	0.76951	0.63534	0.655674	0.663366	0.764045	0.76875	0.464926	0.637255	0.912281	0.789116	0.771536	0.617359	0.667447	0.966387	0.934959	0.923077	0.681319	0.968992	0.438971	0.784223	0.90566	0.967742	0.863636	0.766369	0.626463	0.592415
944	0.771325	0.65166	0.680892	0.695545	0.771536	0.78125	0.461854	0.588235	0.888889	0.785714	0.786517	0.625917	0.627635	0.983193	0.943089	0.91453	0.666667	0.968992	0.420772	0.858469	0.924528	0.96129	0.869318	0.779762	0.629512	0.596116
945	0.756806	0.656162	0.687682	0.685644	0.771536	0.79375	0.499232	0.558824	0.94152	0.829932	0.7603	0.612469	0.667447	0.983193	0.926829	0.888889	0.644689	0.968992	0.430813	0.846868	0.962264	0.96129	0.897727	0.769345	0.637063	0.604476
946	0.807623	0.657288	0.661494	0.673267	0.734082	0.71875	0.462366	0.568627	0.865497	0.812925	0.764045	0.590465	0.683841	0.966387	0.894309	0.854701	0.666667	0.984496	0.421086	0.828306	0.943396	0.954839	0.857955	0.773065	0.625286	0.591116
947	0.767695	0.634215	0.691562	0.628713	0.734082	0.7	0.475166	0.607843	0.894737	0.826531	0.7603	0.632029	0.655738	0.983193	0.926829	0.82906	0.666667	0.96124	0.420772	0.793503	0.937107	0.96129	0.875	0.779762	0.625424	0.591493
948	0.747731	0.652223	0.653734	0.670792	0.707865	0.75625	0.464926	0.627451	0.918129	0.765306	0.786517	0.639364	0.667447	0.97479	0.934959	0.871795	0.663004	0.968992	0.429871	0.814385	0.937107	0.974194	0.869318	0.784226	0.627988	0.59405
949	0.758621	0.627462	0.670223	0.707921	0.790262	0.75	0.470558	0.578431	0.918129	0.809524	0.741573	0.621027	0.662763	0.983193	0.95122	0.923077	0.666667	0.96124	0.422968	0.832947	0.949686	0.974194	0.857955	0.775298	0.627156	0.593482
950	0.738657	0.630838	0.680892	0.683168	0.685393	0.80625	0.497184	0.637255	0.912281	0.79932	0.730337	0.616137	0.660422	0.957983	0.926829	0.880342	0.710623	0.968992	0.43395	0.825986	0.962264	0.980645	0.892045	0.776042	0.631798	0.598494
951	0.76588	0.628025	0.689622	0.668317	0.756554	0.775	0.462878	0.656863	0.871345	0.79932	0.771536	0.619804	0.648712	0.966387	0.934959	0.931624	0.630037	0.976744	0.431126	0.842227	0.949686	0.954839	0.926136	0.767857	0.627503	0.593797
952	0.77677	0.640405	0.686712	0.648515	0.730337	0.74375	0.482335	0.676471	0.900585	0.806122	0.76779	0.611247	0.690867	0.97479	0.910569	0.888889	0.681319	0.945736	0.429244	0.814385	0.993711	0.954839	0.857955	0.787946	0.632283	0.599129
953	0.785844	0.628025	0.677013	0.683168	0.734082	0.76875	0.47619	0.558824	0.918129	0.816327	0.775281	0.623472	0.65808	0.983193	0.910569	0.888889	0.666667	0.96124	0.428616	0.832947	0.968553	0.980645	0.892045	0.796875	0.631936	0.598877
954	0.798548	0.628588	0.696411	0.695545	0.692884	0.74375	0.472606	0.637255	0.894737	0.77551	0.775281	0.612469	0.702576	0.966387	0.926829	0.854701	0.684982	0.968992	0.421086	0.842227	0.943396	0.941935	0.886364	0.791667	0.630343	0.597026
955	0.736842	0.655037	0.696411	0.690594	0.722846	0.775	0.46851	0.617647	0.918129	0.816327	0.722846	0.624694	0.688525	0.966387	0.943089	0.837607	0.677656	0.937984	0.423596	0.853828	0.943396	0.967742	0.892045	0.771577	0.630689	0.597274
956	0.767695	0.631964	0.676043	0.690594	0.730337	0.74375	0.473118	0.490196	0.912281	0.812925	0.76779	0.623472	0.681499	0.97479	0.910569	0.871795	0.659341	0.968992	0.432382	0.798144	0.955975	0.929032	0.943182	0.761161	0.627156	0.593507
957	0.758621	0.626337	0.668283	0.712871	0.7603	0.7	0.467998	0.558824	0.94152	0.819728	0.745318	0.623472	0.725995	0.957983	0.96748	0.854701	0.6337	0.984496	0.406024	0.807425	0.937107	0.96129	0.869318	0.782738	0.623	0.589489
958	0.789474	0.628588	0.668283	0.660891	0.764045	0.725	0.47107	0.666667	0.888889	0.829932	0.831461	0.636919	0.686183	0.97479	0.934959	0.905983	0.648352	0.937984	0.432695	0.823666	0.918239	0.954839	0.903409	0.770089	0.630759	0.597232
959	0.76588	0.622397	0.685742	0.680693	0.719101	0.725	0.473118	0.558824	0.918129	0.809524	0.771536	0.617359	0.672131	0.966387	0.934959	0.863248	0.622711	0.968992	0.416379	0.802784	0.962264	0.974194	0.875	0.764137	0.621822	0.587865
960	0.709619	0.63534	0.697381	0.658416	0.752809	0.7375	0.47107	0.637255	0.923977	0.816327	0.752809	0.605134	0.679157	0.966387	0.902439	0.897436	0.622711	0.968992	0.428616	0.802784	0.943396	0.96129	0.869318	0.78497	0.626117	0.592291
961	0.778584	0.652786	0.646945	0.683168	0.737828	0.725	0.472606	0.568627	0.912281	0.789116	0.715356	0.596577	0.681499	0.966387	0.918699	0.82906	0.663004	0.945736	0.443677	0.816705	0.899371	0.954839	0.892045	0.751488	0.625979	0.591379
962	0.782214	0.626337	0.700291	0.643564	0.745318	0.7375	0.476703	0.509804	0.935673	0.79932	0.749064	0.614914	0.711944	0.966387	0.902439	0.905983	0.666667	0.953488	0.431754	0.793503	0.924528	0.974194	0.852273	0.780506	0.629027	0.59541
963	0.764065	0.660101	0.686712	0.660891	0.734082	0.7375	0.471582	0.578431	0.923977	0.782313	0.782772	0.59291	0.653396	0.983193	0.910569	0.897436	0.663004	0.945736	0.40728	0.849188	0.937107	0.941935	0.857955	0.773065	0.624177	0.590478
964	0.778584	0.652786	0.683802	0.668317	0.734082	0.75	0.464414	0.617647	0.900585	0.802721	0.782772	0.625917	0.711944	0.97479	0.926829	0.854701	0.699634	0.953488	0.425792	0.821346	0.943396	0.954839	0.892045	0.768601	0.630966	0.597853
965	0.753176	0.64547	0.651794	0.668317	0.745318	0.725	0.471582	0.617647	0.912281	0.782313	0.741573	0.612469	0.641686	0.97479	0.910569	0.871795	0.644689	0.945736	0.430499	0.821346	0.924528	0.948387	0.863636	0.787202	0.62487	0.590713
966	0.742287	0.628588	0.675073	0.680693	0.786517	0.7375	0.460317	0.539216	0.912281	0.751701	0.764045	0.611247	0.665105	0.957983	0.886179	0.871795	0.659341	0.968992	0.418889	0.830626	0.962264	0.96129	0.886364	0.787202	0.622307	0.588382
967	0.751361	0.649972	0.686712	0.717822	0.752809	0.75625	0.462878	0.558824	0.900585	0.809524	0.719101	0.629584	0.681499	0.983193	0.934959	0.846154	0.655678	0.968992	0.425792	0.832947	0.924528	0.980645	0.897727	0.789435	0.631036	0.597658
968	0.767695	0.626899	0.672163	0.688119	0.719101	0.7	0.487967	0.568627	0.953216	0.812925	0.764045	0.603912	0.702576	0.966387	0.910569	0.888889	0.692308	0.96124	0.425792	0.830626	0.974843	0.967742	0.892045	0.793155	0.631105	0.598272
969	0.778584	0.631964	0.665373	0.688119	0.692884	0.79375	0.474654	0.686275	0.923977	0.812925	0.7603	0.602689	0.690867	0.97479	0.926829	0.897436	0.652015	0.968992	0.424223	0.816705	0.937107	0.96129	0.857955	0.758185	0.625078	0.591318
970	0.76951	0.646033	0.706111	0.658416	0.745318	0.69375	0.474654	0.627451	0.935673	0.785714	0.76779	0.633252	0.667447	0.97479	0.902439	0.880342	0.648352	0.976744	0.427989	0.821346	0.924528	0.96129	0.886364	0.775298	0.631174	0.597212
971	0.793103	0.646033	0.673133	0.655941	0.726592	0.71875	0.455197	0.617647	0.918129	0.823129	0.76779	0.635697	0.683841	0.966387	0.902439	0.91453	0.637363	0.945736	0.406652	0.835267	0.924528	0.974194	0.926136	0.763393	0.623	0.589231
972	0.756806	0.648846	0.685742	0.678218	0.745318	0.65625	0.467486	0.558824	0.918129	0.819728	0.752809	0.606357	0.704918	0.983193	0.902439	0.905983	0.644689	0.96124	0.411359	0.807425	0.993711	0.967742	0.892045	0.767113	0.624177	0.590432
973	0.771325	0.630276	0.675073	0.641089	0.745318	0.70625	0.471582	0.558824	0.906433	0.860544	0.734082	0.603912	0.686183	0.94958	0.95122	0.888889	0.677656	0.968992	0.423282	0.823666	0.949686	0.967742	0.909091	0.751488	0.623485	0.589398
974	0.751361	0.625211	0.694471	0.636139	0.715356	0.76875	0.450589	0.578431	0.877193	0.802721	0.76779	0.619804	0.688525	0.966387	0.894309	0.880342	0.608059	0.96124	0.423596	0.846868	0.937107	0.96129	0.914773	0.786458	0.62293	0.588266
975	0.760436	0.628588	0.679922	0.680693	0.771536	0.75	0.477727	0.578431	0.894737	0.802721	0.719101	0.606357	0.676815	0.957983	0.902439	0.846154	0.648352	0.976744	0.411986	0.835267	0.918239	0.948387	0.909091	0.782738	0.623554	0.589915
976	0.767695	0.658413	0.666343	0.636139	0.771536	0.725	0.47107	0.54902	0.912281	0.789116	0.786517	0.601467	0.728337	0.97479	0.934959	0.811966	0.688645	0.968992	0.429871	0.823666	0.993711	0.967742	0.897727	0.771577	0.63062	0.597184
977	0.774955	0.640968	0.689622	0.680693	0.719101	0.69375	0.463902	0.598039	0.953216	0.812925	0.722846	0.617359	0.662763	0.966387	0.918699	0.897436	0.659341	0.953488	0.404769	0.832947	0.949686	0.954839	0.857955	0.768601	0.621614	0.587847
978	0.787659	0.640968	0.637245	0.631188	0.756554	0.7125	0.495136	0.558824	0.894737	0.795918	0.756554	0.624694	0.672131	0.966387	0.918699	0.863248	0.637363	0.96124	0.424851	0.835267	0.955975	0.96129	0.892045	0.763393	0.626048	0.592199
979	0.76588	0.630276	0.648885	0.675743	0.7603	0.66875	0.467998	0.637255	0.883041	0.823129	0.771536	0.606357	0.679157	0.97479	0.910569	0.863248	0.652015	0.945736	0.411045	0.807425	0.937107	0.974194	0.909091	0.778274	0.62009	0.586235
980	0.780399	0.638154	0.683802	0.685644	0.741573	0.725	0.452637	0.617647	0.918129	0.843537	0.7603	0.584352	0.693208	0.966387	0.918699	0.897436	0.641026	0.976744	0.422968	0.830626	0.91195	0.941935	0.892045	0.765625	0.6239	0.589801
981	0.76951	0.646033	0.70805	0.690594	0.764045	0.7125	0.470046	0.568627	0.883041	0.806122	0.7603	0.614914	0.686183	0.97479	0.910569	0.871795	0.644689	0.945736	0.432068	0.839907	0.90566	0.980645	0.857955	0.765625	0.630759	0.597075
982	0.760436	0.634215	0.675073	0.663366	0.734082	0.7375	0.473118	0.666667	0.871345	0.812925	0.7603	0.630807	0.697892	0.97479	0.878049	0.91453	0.663004	0.953488	0.427361	0.851508	0.924528	0.922581	0.875	0.776042	0.628472	0.594949
983	0.758621	0.634778	0.677983	0.685644	0.71161	0.75625	0.455709	0.54902	0.918129	0.840136	0.745318	0.623472	0.693208	0.957983	0.902439	0.905983	0.630037	0.96124	0.418575	0.805104	0.899371	0.954839	0.857955	0.763393	0.620991	0.586469
984	0.76951	0.648846	0.71193	0.675743	0.775281	0.76875	0.486431	0.617647	0.894737	0.829932	0.779026	0.599022	0.672131	0.966387	0.902439	0.880342	0.626374	0.937984	0.436774	0.812065	0.918239	0.954839	0.897727	0.768601	0.634361	0.601037
985	0.785844	0.634778	0.675073	0.678218	0.741573	0.725	0.472606	0.627451	0.906433	0.802721	0.797753	0.606357	0.672131	0.966387	0.861789	0.846154	0.626374	0.953488	0.419831	0.842227	0.955975	0.954839	0.909091	0.765625	0.625078	0.591526
986	0.76951	0.648846	0.686712	0.658416	0.71161	0.73125	0.454173	0.598039	0.883041	0.802721	0.7603	0.574572	0.688525	0.94958	0.910569	0.880342	0.684982	0.937984	0.424851	0.816705	0.937107	0.987097	0.886364	0.774554	0.623554	0.589388
987	0.782214	0.652786	0.700291	0.680693	0.7603	0.6625	0.479263	0.627451	0.918129	0.809524	0.749064	0.614914	0.672131	0.97479	0.918699	0.888889	0.641026	0.930233	0.41481	0.828306	0.943396	0.980645	0.909091	0.776786	0.630066	0.596681
988	0.756806	0.643782	0.653734	0.643564	0.7603	0.73125	0.460317	0.617647	0.923977	0.802721	0.7603	0.625917	0.667447	0.966387	0.918699	0.863248	0.622711	0.96124	0.416065	0.832947	0.974843	0.967742	0.897727	0.78497	0.623277	0.589255
989	0.751361	0.657288	0.652764	0.673267	0.741573	0.70625	0.464414	0.617647	0.906433	0.789116	0.782772	0.622249	0.667447	0.97479	0.943089	0.880342	0.619048	0.945736	0.432068	0.814385	0.930818	0.954839	0.909091	0.771577	0.626602	0.592757
990	0.785844	0.640405	0.696411	0.675743	0.715356	0.70625	0.465438	0.607843	0.906433	0.833333	0.782772	0.628362	0.69555	0.97479	0.918699	0.923077	0.703297	0.953488	0.417948	0.844548	0.962264	0.922581	0.948864	0.761905	0.629858	0.596993
991	0.758621	0.637591	0.683802	0.64604	0.734082	0.71875	0.470046	0.539216	0.94152	0.789116	0.722846	0.625917	0.655738	0.966387	0.934959	0.91453	0.644689	0.992248	0.420144	0.798144	0.930818	0.96129	0.903409	0.768601	0.62293	0.588455
992	0.760436	0.643219	0.690592	0.680693	0.715356	0.7875	0.449053	0.617647	0.912281	0.806122	0.741573	0.634474	0.704918	0.983193	0.918699	0.888889	0.666667	0.945736	0.411672	0.795824	0.981132	0.980645	0.926136	0.785714	0.626048	0.592338
993	0.76225	0.628025	0.677013	0.660891	0.722846	0.76875	0.499744	0.617647	0.894737	0.795918	0.719101	0.611247	0.683841	0.97479	0.886179	0.905983	0.644689	0.976744	0.416693	0.828306	0.899371	0.974194	0.886364	0.778274	0.626325	0.59266
994	0.76225	0.634215	0.653734	0.648515	0.700375	0.76875	0.479775	0.558824	0.865497	0.833333	0.7603	0.634474	0.679157	0.957983	0.894309	0.940171	0.659341	0.937984	0.427675	0.819026	0.949686	0.96129	0.931818	0.779762	0.627295	0.593821
995	0.793103	0.620146	0.665373	0.675743	0.734082	0.76875	0.467486	0.578431	0.923977	0.782313	0.775281	0.636919	0.674473	0.97479	0.894309	0.871795	0.644689	0.96124	0.425792	0.814385	0.949686	0.96129	0.909091	0.770833	0.625216	0.591785
996	0.778584	0.630276	0.681862	0.64604	0.734082	0.78125	0.486431	0.558824	0.865497	0.819728	0.749064	0.59291	0.683841	0.983193	0.902439	0.905983	0.644689	0.976744	0.406024	0.819026	0.955975	0.974194	0.909091	0.794643	0.624939	0.591832
997	0.764065	0.631964	0.71387	0.628713	0.76779	0.7	0.474142	0.568627	0.894737	0.819728	0.782772	0.619804	0.653396	0.97479	0.918699	0.863248	0.600733	0.937984	0.425479	0.828306	0.924528	0.967742	0.903409	0.78125	0.627503	0.593743
998	0.733212	0.621835	0.688652	0.678218	0.666667	0.7625	0.487967	0.539216	0.877193	0.809524	0.782772	0.610024	0.735363	0.983193	0.910569	0.91453	0.644689	0.96124	0.424851	0.814385	0.955975	0.980645	0.880682	0.764881	0.626186	0.592721
999	0.778584	0.622397	0.671193	0.628713	0.726592	0.68125	0.478751	0.568627	0.883041	0.768707	0.737828	0.629584	0.714286	0.97479	0.926829	0.863248	0.692308	0.945736	0.434892	0.856148	0.930818	0.954839	0.909091	0.778274	0.628334	0.594889
1000	0.760436	0.625774	0.669253	0.655941	0.76779	0.74375	0.46595	0.578431	0.906433	0.789116	0.749064	0.584352	0.601874	0.966387	0.910569	0.888889	0.666667	0.96124	0.427047	0.828306	0.918239	0.974194	0.903409	0.763393	0.619189	0.584819
1001	0.760436	0.62296	0.664403	0.663366	0.779026	0.75625	0.479775	0.637255	0.877193	0.816327	0.737828	0.602689	0.686183	0.97479	0.918699	0.880342	0.659341	0.96124	0.427989	0.812065	0.930818	0.96129	0.909091	0.774554	0.625632	0.592024
1002	0.749546	0.620146	0.680892	0.636139	0.745318	0.70625	0.465438	0.509804	0.883041	0.795918	0.771536	0.596577	0.704918	0.966387	0.902439	0.897436	0.630037	0.96124	0.42893	0.795824	0.962264	0.967742	0.909091	0.78125	0.621891	0.587512
1003	0.774955	0.644344	0.703201	0.64604	0.779026	0.70625	0.469022	0.598039	0.94152	0.843537	0.771536	0.608802	0.648712	0.94958	0.910569	0.897436	0.692308	0.968992	0.411986	0.812065	0.968553	0.96129	0.892045	0.796131	0.629234	0.596245
1004	0.767695	0.640405	0.667313	0.663366	0.715356	0.69375	0.464414	0.568627	0.906433	0.846939	0.7603	0.614914	0.690867	0.97479	0.894309	0.82906	0.648352	0.953488	0.412928	0.807425	0.949686	0.967742	0.875	0.766369	0.620783	0.586492
1005	0.77314	0.644344	0.643065	0.658416	0.730337	0.7375	0.452125	0.598039	0.894737	0.789116	0.801498	0.643032	0.653396	0.97479	0.894309	0.897436	0.637363	0.96124	0.422027	0.835267	0.943396	0.954839	0.920455	0.779762	0.623692	0.590035
1006	0.76225	0.629713	0.684772	0.693069	0.745318	0.725	0.479263	0.578431	0.906433	0.806122	0.7603	0.625917	0.697892	0.97479	0.910569	0.846154	0.655678	0.976744	0.424851	0.837587	0.930818	0.948387	0.903409	0.781994	0.629858	0.596499
1007	0.764065	0.646033	0.676043	0.683168	0.737828	0.75	0.471582	0.656863	0.923977	0.833333	0.76779	0.630807	0.697892	0.966387	0.894309	0.871795	0.684982	0.976744	0.417007	0.830626	0.949686	0.974194	0.920455	0.754464	0.628611	0.595362
1008	0.754991	0.637029	0.680892	0.668317	0.734082	0.73125	0.475678	0.598039	0.918129	0.816327	0.764045	0.613692	0.644028	0.97479	0.918699	0.923077	0.6337	0.953488	0.410731	0.832947	0.949686	0.967742	0.903409	0.770833	0.623346	0.589772
1009	0.800363	0.626337	0.671193	0.643564	0.786517	0.7625	0.477727	0.539216	0.894737	0.826531	0.775281	0.619804	0.700234	0.966387	0.95122	0.854701	0.655678	0.96124	0.424537	0.823666	0.930818	0.954839	0.852273	0.763393	0.626948	0.59345
1010	0.77677	0.638717	0.704171	0.700495	0.76779	0.75	0.438812	0.627451	0.929825	0.751701	0.779026	0.619804	0.693208	0.97479	0.934959	0.871795	0.710623	0.976744	0.42642	0.814385	0.943396	0.974194	0.903409	0.782738	0.629304	0.595661
1011	0.747731	0.643219	0.677013	0.601485	0.741573	0.725	0.481823	0.607843	0.894737	0.795918	0.7603	0.622249	0.686183	0.983193	0.902439	0.91453	0.611722	0.96124	0.430499	0.837587	0.918239	0.954839	0.892045	0.775298	0.627433	0.593237
1012	0.778584	0.634215	0.697381	0.693069	0.700375	0.76875	0.482335	0.598039	0.877193	0.795918	0.76779	0.624694	0.686183	0.966387	0.869919	0.91453	0.641026	0.96124	0.424223	0.798144	0.943396	0.974194	0.920455	0.769345	0.629165	0.595472
1013	0.77314	0.641531	0.688652	0.638614	0.756554	0.75625	0.466974	0.598039	0.935673	0.833333	0.749064	0.624694	0.665105	0.92437	0.869919	0.854701	0.626374	0.96124	0.423282	0.809745	0.937107	0.948387	0.914773	0.790179	0.627572	0.593506
1014	0.76588	0.650535	0.703201	0.65099	0.734082	0.71875	0.480287	0.558824	0.912281	0.836735	0.786517	0.628362	0.676815	0.97479	0.934959	0.837607	0.695971	0.976744	0.429244	0.853828	0.955975	0.954839	0.914773	0.773065	0.635123	0.60198
1015	0.756806	0.649972	0.650824	0.65099	0.685393	0.71875	0.47619	0.598039	0.912281	0.785714	0.745318	0.634474	0.672131	0.97479	0.918699	0.871795	0.644689	0.976744	0.429558	0.816705	0.968553	0.948387	0.863636	0.756696	0.624247	0.590078
1016	0.76951	0.621835	0.676043	0.680693	0.726592	0.70625	0.484895	0.647059	0.871345	0.809524	0.764045	0.627139	0.672131	0.97479	0.918699	0.905983	0.626374	0.953488	0.421086	0.814385	0.91195	0.948387	0.886364	0.793155	0.62681	0.593552
1017	0.778584	0.65166	0.673133	0.685644	0.752809	0.8	0.460829	0.647059	0.912281	0.809524	0.779026	0.657702	0.679157	0.983193	0.894309	0.854701	0.611722	0.968992	0.425479	0.816705	0.949686	0.974194	0.909091	0.765625	0.630481	0.597051
1018	0.774955	0.640968	0.672163	0.660891	0.7603	0.7125	0.493088	0.637255	0.923977	0.809524	0.745318	0.618582	0.655738	0.983193	0.878049	0.871795	0.655678	0.945736	0.402259	0.849188	0.943396	0.974194	0.852273	0.774554	0.62487	0.59189
1019	0.793103	0.637029	0.680892	0.663366	0.696629	0.7125	0.485407	0.607843	0.865497	0.789116	0.790262	0.612469	0.625293	0.983193	0.918699	0.854701	0.6337	0.968992	0.429871	0.814385	0.937107	0.954839	0.852273	0.793899	0.628403	0.594614
1020	0.771325	0.618458	0.669253	0.64604	0.726592	0.71875	0.467486	0.54902	0.923977	0.816327	0.745318	0.619804	0.662763	0.957983	0.926829	0.846154	0.67033	0.968992	0.417007	0.837587	0.962264	0.967742	0.875	0.78497	0.621891	0.587892
1021	0.796733	0.656725	0.670223	0.665842	0.752809	0.7625	0.459293	0.568627	0.923977	0.795918	0.790262	0.618582	0.686183	0.94958	0.894309	0.888889	0.622711	0.96124	0.419831	0.821346	0.930818	0.948387	0.875	0.765625	0.626048	0.59211
1022	0.736842	0.637029	0.646945	0.658416	0.741573	0.76875	0.462878	0.598039	0.900585	0.809524	0.752809	0.628362	0.723653	0.97479	0.894309	0.931624	0.637363	0.968992	0.424537	0.828306	0.949686	0.967742	0.880682	0.771577	0.624177	0.590255
1023	0.751361	0.66179	0.701261	0.668317	0.707865	0.7375	0.459293	0.588235	0.923977	0.843537	0.749064	0.599022	0.632319	0.97479	0.926829	0.820513	0.604396	0.968992	0.433323	0.798144	0.949686	0.967742	0.892045	0.780506	0.62771	0.593378
1024	0.805808	0.647158	0.685742	0.638614	0.726592	0.71875	0.482847	0.539216	0.888889	0.816327	0.749064	0.672372	0.711944	0.97479	0.886179	0.863248	0.655678	0.968992	0.425479	0.821346	0.924528	0.980645	0.875	0.773065	0.63346	0.600558
1025	0.782214	0.617333	0.684772	0.690594	0.70412	0.675	0.472606	0.617647	0.888889	0.812925	0.779026	0.602689	0.693208	0.983193	0.918699	0.888889	0.659341	0.984496	0.425792	0.842227	0.943396	0.954839	0.875	0.780506	0.626602	0.592826
1026	0.764065	0.623523	0.677013	0.653465	0.70412	0.7875	0.458269	0.637255	0.906433	0.782313	0.707865	0.602689	0.690867	0.966387	0.902439	0.905983	0.663004	0.937984	0.436774	0.842227	0.943396	0.980645	0.886364	0.75372	0.622584	0.588273
1027	0.778584	0.631964	0.666343	0.631188	0.764045	0.7375	0.462878	0.598039	0.912281	0.829932	0.734082	0.628362	0.662763	0.97479	0.95122	0.923077	0.688645	0.937984	0.409476	0.832947	0.918239	0.954839	0.897727	0.755952	0.620436	0.586758
1028	0.76588	0.624648	0.687682	0.653465	0.749064	0.75	0.469534	0.578431	0.847953	0.823129	0.756554	0.616137	0.672131	0.957983	0.902439	0.846154	0.652015	0.953488	0.429558	0.844548	0.943396	0.987097	0.920455	0.78497	0.627572	0.593802
1029	0.77314	0.643782	0.702231	0.683168	0.752809	0.78125	0.475678	0.637255	0.947368	0.809524	0.76779	0.616137	0.681499	0.97479	0.918699	0.888889	0.630037	0.945736	0.419517	0.830626	0.955975	0.967742	0.886364	0.775298	0.631244	0.598064
1030	0.774955	0.65166	0.687682	0.705446	0.7603	0.725	0.484895	0.588235	0.871345	0.79932	0.696629	0.599022	0.648712	0.966387	0.910569	0.871795	0.67033	0.953488	0.421713	0.819026	0.937107	0.974194	0.892045	0.783482	0.629304	0.595866
1031	0.764065	0.625211	0.689622	0.621287	0.752809	0.825	0.491551	0.607843	0.877193	0.772109	0.749064	0.607579	0.704918	0.94958	0.886179	0.863248	0.673993	0.984496	0.429871	0.856148	0.949686	0.96129	0.943182	0.781994	0.631382	0.598122
1032	0.747731	0.635903	0.690592	0.658416	0.752809	0.775	0.473118	0.607843	0.912281	0.840136	0.722846	0.612469	0.676815	0.983193	0.869919	0.846154	0.67033	0.968992	0.419203	0.828306	0.955975	0.954839	0.880682	0.779018	0.626463	0.592669
1033	0.731397	0.618458	0.678952	0.65099	0.719101	0.6875	0.482335	0.54902	0.918129	0.860544	0.76779	0.641809	0.674473	0.966387	0.894309	0.91453	0.630037	0.968992	0.413241	0.823666	0.962264	0.967742	0.892045	0.770833	0.622792	0.589204
1034	0.76951	0.639842	0.681862	0.653465	0.730337	0.725	0.469534	0.490196	0.888889	0.833333	0.76779	0.649144	0.672131	0.97479	0.926829	0.863248	0.655678	0.96124	0.430185	0.816705	0.924528	0.96129	0.920455	0.766369	0.628403	0.594798
1035	0.758621	0.63928	0.674103	0.64604	0.707865	0.7125	0.479263	0.558824	0.923977	0.802721	0.779026	0.607579	0.681499	0.966387	0.934959	0.888889	0.688645	0.968992	0.433637	0.793503	0.937107	0.954839	0.880682	0.760417	0.626325	0.592216
1036	0.778584	0.654474	0.663434	0.668317	0.71161	0.65625	0.442908	0.607843	0.906433	0.819728	0.722846	0.619804	0.676815	0.94958	0.886179	0.905983	0.648352	0.96124	0.432068	0.800464	0.924528	0.935484	0.909091	0.778274	0.623623	0.589271
1037	0.747731	0.636466	0.668283	0.675743	0.745318	0.73125	0.46851	0.627451	0.883041	0.785714	0.741573	0.636919	0.672131	0.97479	0.934959	0.905983	0.641026	0.96124	0.416693	0.849188	0.949686	0.941935	0.892045	0.758929	0.62293	0.588977
1038	0.754991	0.623523	0.674103	0.707921	0.771536	0.75625	0.461342	0.637255	0.865497	0.77551	0.756554	0.636919	0.714286	0.97479	0.934959	0.837607	0.684982	0.945736	0.413869	0.788863	0.949686	0.974194	0.892045	0.78125	0.624039	0.590774
1039	0.794918	0.647721	0.677013	0.665842	0.782772	0.70625	0.475678	0.598039	0.918129	0.802721	0.782772	0.610024	0.655738	0.941176	0.886179	0.871795	0.641026	0.976744	0.412614	0.805104	0.930818	0.948387	0.892045	0.773065	0.625286	0.591531
1040	0.787659	0.655599	0.667313	0.680693	0.722846	0.7125	0.473118	0.598039	0.900585	0.789116	0.790262	0.627139	0.676815	0.983193	0.910569	0.837607	0.637363	0.96124	0.43395	0.819026	0.962264	0.967742	0.920455	0.763393	0.630759	0.596693
1041	0.791289	0.622397	0.690592	0.683168	0.741573	0.75	0.484895	0.598039	0.923977	0.823129	0.737828	0.624694	0.667447	0.97479	0.902439	0.905983	0.688645	0.976744	0.405083	0.844548	0.943396	0.948387	0.892045	0.778274	0.627018	0.59424
1042	0.758621	0.641531	0.676043	0.655941	0.756554	0.75	0.475678	0.598039	0.906433	0.809524	0.745318	0.627139	0.681499	0.97479	0.902439	0.91453	0.673993	0.953488	0.409476	0.830626	0.918239	0.967742	0.897727	0.763393	0.624316	0.590808
1043	0.754991	0.619021	0.670223	0.695545	0.737828	0.7125	0.47107	0.568627	0.888889	0.795918	0.722846	0.613692	0.686183	0.983193	0.934959	0.940171	0.673993	0.945736	0.417634	0.798144	0.949686	0.954839	0.875	0.767113	0.620575	0.586649
1044	0.753176	0.640968	0.71484	0.693069	0.771536	0.7375	0.459805	0.568627	0.894737	0.812925	0.764045	0.602689	0.697892	0.957983	0.926829	0.888889	0.692308	0.96124	0.437088	0.812065	0.949686	0.96129	0.914773	0.784226	0.633253	0.600008
1045	0.771325	0.649409	0.677013	0.670792	0.752809	0.7125	0.476703	0.647059	0.912281	0.782313	0.786517	0.635697	0.672131	0.97479	0.894309	0.888889	0.589744	0.96124	0.42391	0.830626	0.968553	0.941935	0.892045	0.770833	0.629027	0.595784
1046	0.735027	0.63928	0.666343	0.680693	0.722846	0.775	0.474654	0.578431	0.935673	0.826531	0.71161	0.596577	0.690867	0.966387	0.918699	0.91453	0.600733	0.976744	0.420772	0.812065	0.968553	0.941935	0.903409	0.780506	0.6239	0.590205
1047	0.764065	0.643219	0.664403	0.643564	0.715356	0.7125	0.46339	0.607843	0.900585	0.816327	0.719101	0.580685	0.622951	0.957983	0.918699	0.803419	0.677656	0.976744	0.438343	0.830626	0.918239	0.948387	0.892045	0.764137	0.621545	0.587264
1048	0.785844	0.620146	0.670223	0.65099	0.745318	0.73125	0.469534	0.558824	0.929825	0.792517	0.745318	0.629584	0.688525	0.97479	0.918699	0.837607	0.637363	0.984496	0.4123	0.832947	0.937107	0.974194	0.914773	0.764881	0.621337	0.587456
1049	0.778584	0.648846	0.680892	0.665842	0.775281	0.69375	0.455709	0.666667	0.906433	0.819728	0.782772	0.606357	0.679157	0.97479	0.894309	0.880342	0.67033	0.953488	0.424851	0.858469	0.962264	0.954839	0.886364	0.774554	0.628819	0.595725
1050	0.789474	0.646033	0.698351	0.680693	0.779026	0.7375	0.479775	0.578431	0.906433	0.812925	0.775281	0.619804	0.690867	0.983193	0.926829	0.905983	0.666667	0.96124	0.427675	0.828306	0.924528	0.974194	0.886364	0.78869	0.635954	0.603052
1051	0.784029	0.610017	0.681862	0.658416	0.685393	0.78125	0.471582	0.519608	0.912281	0.823129	0.764045	0.616137	0.676815	0.966387	0.894309	0.854701	0.644689	0.953488	0.425165	0.823666	0.937107	0.948387	0.886364	0.765625	0.621891	0.587698
1052	0.785844	0.653348	0.648885	0.633663	0.749064	0.66875	0.464414	0.588235	0.923977	0.802721	0.805243	0.616137	0.651054	0.966387	0.894309	0.897436	0.644689	0.945736	0.417948	0.821346	0.90566	0.916129	0.903409	0.77381	0.622307	0.587603
1053	0.767695	0.635903	0.667313	0.663366	0.741573	0.725	0.474654	0.490196	0.906433	0.819728	0.771536	0.630807	0.672131	0.97479	0.910569	0.905983	0.659341	0.96124	0.440853	0.842227	0.943396	0.948387	0.909091	0.77753	0.631313	0.597887
1054	0.744102	0.626899	0.666343	0.690594	0.692884	0.7125	0.480287	0.519608	0.912281	0.795918	0.7603	0.632029	0.702576	0.983193	0.918699	0.871795	0.695971	0.96124	0.429558	0.793503	0.943396	0.954839	0.875	0.790179	0.62771	0.594038
1055	0.780399	0.646595	0.687682	0.653465	0.764045	0.7375	0.475166	0.617647	0.906433	0.785714	0.797753	0.594132	0.679157	0.97479	0.837398	0.871795	0.644689	0.96124	0.442422	0.823666	0.955975	0.987097	0.897727	0.774554	0.63249	0.598842
1056	0.807623	0.637029	0.659554	0.707921	0.696629	0.7125	0.460317	0.598039	0.883041	0.768707	0.730337	0.584352	0.686183	0.97479	0.926829	0.880342	0.619048	0.976744	0.434892	0.825986	0.974843	0.967742	0.852273	0.779018	0.624732	0.590429
1057	0.774955	0.643219	0.677983	0.700495	0.730337	0.7	0.451101	0.647059	0.935673	0.802721	0.812734	0.590465	0.704918	0.957983	0.910569	0.880342	0.644689	0.96124	0.417948	0.816705	0.937107	0.967742	0.897727	0.770089	0.624039	0.590669
1058	0.780399	0.637591	0.685742	0.626238	0.734082	0.75	0.47619	0.529412	0.912281	0.806122	0.771536	0.622249	0.65808	0.966387	0.902439	0.880342	0.663004	0.968992	0.419517	0.835267	0.899371	0.96129	0.886364	0.799107	0.628057	0.594678
1059	0.767695	0.636466	0.682832	0.643564	0.752809	0.65625	0.478751	0.637255	0.900585	0.806122	0.756554	0.610024	0.688525	0.957983	0.878049	0.863248	0.663004	0.96124	0.428302	0.823666	0.943396	0.96129	0.897727	0.781994	0.628057	0.594506
1060	0.76951	0.63928	0.694471	0.655941	0.681648	0.80625	0.472606	0.607843	0.859649	0.795918	0.737828	0.623472	0.655738	0.97479	0.934959	0.863248	0.666667	0.953488	0.425479	0.819026	0.937107	0.980645	0.857955	0.776042	0.626671	0.592371
1061	0.747731	0.647721	0.683802	0.64604	0.734082	0.6875	0.472606	0.598039	0.900585	0.789116	0.779026	0.636919	0.674473	0.94958	0.934959	0.854701	0.684982	0.96124	0.427361	0.842227	0.930818	0.980645	0.943182	0.747768	0.627433	0.593788
1062	0.780399	0.655037	0.690592	0.658416	0.719101	0.73125	0.475678	0.617647	0.918129	0.829932	0.790262	0.594132	0.669789	0.966387	0.902439	0.863248	0.648352	0.968992	0.425792	0.832947	0.924528	0.922581	0.886364	0.771577	0.629373	0.59558
1063	0.749546	0.644344	0.678952	0.690594	0.756554	0.7375	0.451101	0.588235	0.865497	0.802721	0.745318	0.651589	0.681499	0.983193	0.926829	0.854701	0.644689	0.976744	0.430499	0.812065	0.91195	0.954839	0.892045	0.763393	0.625979	0.591815
1064	0.756806	0.625211	0.673133	0.717822	0.771536	0.69375	0.475678	0.637255	0.906433	0.833333	0.715356	0.602689	0.686183	0.957983	0.886179	0.854701	0.663004	0.968992	0.417634	0.837587	0.968553	0.935484	0.892045	0.771577	0.624454	0.590745
1065	0.760436	0.635903	0.683802	0.710396	0.737828	0.73125	0.474654	0.54902	0.888889	0.802721	0.794007	0.623472	0.690867	0.957983	0.910569	0.880342	0.681319	0.96124	0.433009	0.816705	0.943396	0.974194	0.869318	0.792411	0.632698	0.59938
1066	0.774955	0.63928	0.681862	0.611386	0.764045	0.71875	0.472606	0.666667	0.918129	0.826531	0.752809	0.612469	0.644028	0.97479	0.910569	0.905983	0.681319	0.96124	0.435206	0.825986	0.918239	0.948387	0.892045	0.765625	0.628057	0.59408
1067	0.771325	0.64547	0.671193	0.623762	0.700375	0.74375	0.442908	0.578431	0.847953	0.806122	0.741573	0.610024	0.69555	0.966387	0.894309	0.888889	0.641026	0.96124	0.432068	0.805104	0.918239	0.948387	0.869318	0.759673	0.619397	0.584167
1068	0.778584	0.633089	0.689622	0.665842	0.7603	0.6625	0.467998	0.666667	0.906433	0.809524	0.722846	0.630807	0.644028	0.97479	0.902439	0.888889	0.619048	0.945736	0.42391	0.823666	0.949686	0.967742	0.897727	0.761905	0.624385	0.590476
1069	0.796733	0.63928	0.70999	0.673267	0.790262	0.65	0.455709	0.529412	0.906433	0.806122	0.808989	0.629584	0.64637	0.97479	0.869919	0.897436	0.648352	0.953488	0.429558	0.777262	0.949686	0.954839	0.869318	0.762649	0.626671	0.592371
1070	0.749546	0.628588	0.691562	0.678218	0.756554	0.6875	0.469022	0.637255	0.918129	0.792517	0.76779	0.600244	0.662763	0.957983	0.918699	0.880342	0.663004	0.937984	0.422341	0.816705	0.962264	0.96129	0.880682	0.780506	0.624524	0.590177
1071	0.760436	0.611705	0.687682	0.628713	0.722846	0.725	0.459805	0.676471	0.929825	0.778912	0.749064	0.643032	0.665105	0.97479	0.934959	0.888889	0.641026	0.945736	0.418575	0.823666	0.937107	0.948387	0.914773	0.758185	0.619328	0.585228
1072	0.758621	0.643782	0.681862	0.673267	0.7603	0.7625	0.467486	0.588235	0.906433	0.785714	0.692884	0.59291	0.676815	0.966387	0.910569	0.880342	0.611722	0.96124	0.432068	0.821346	0.937107	0.929032	0.886364	0.786458	0.626117	0.591646
1073	0.76951	0.646595	0.661494	0.64604	0.745318	0.7125	0.475166	0.558824	0.877193	0.795918	0.734082	0.586797	0.660422	0.957983	0.910569	0.888889	0.673993	0.976744	0.416379	0.825986	0.981132	0.941935	0.880682	0.772321	0.621683	0.587063
1074	0.782214	0.60664	0.671193	0.712871	0.752809	0.73125	0.465438	0.607843	0.888889	0.819728	0.76779	0.630807	0.648712	0.97479	0.918699	0.888889	0.67033	0.976744	0.422341	0.788863	0.924528	0.980645	0.886364	0.770833	0.622653	0.588735
1075	0.749546	0.641531	0.693501	0.628713	0.734082	0.75625	0.476703	0.607843	0.906433	0.785714	0.786517	0.610024	0.665105	0.966387	0.878049	0.854701	0.692308	0.968992	0.410731	0.816705	0.955975	0.948387	0.880682	0.780506	0.624316	0.590597
1076	0.749546	0.658413	0.656644	0.643564	0.730337	0.6875	0.483871	0.607843	0.906433	0.802721	0.737828	0.595355	0.618267	0.97479	0.926829	0.91453	0.619048	0.96124	0.406652	0.844548	0.962264	0.948387	0.875	0.77381	0.620367	0.586018
1077	0.76225	0.644907	0.655674	0.648515	0.692884	0.7	0.47107	0.558824	0.865497	0.816327	0.764045	0.599022	0.64637	0.97479	0.910569	0.854701	0.589744	0.930233	0.415751	0.816705	0.962264	0.954839	0.897727	0.771577	0.617804	0.583176
1078	0.767695	0.627462	0.679922	0.673267	0.70412	0.75625	0.457245	0.676471	0.894737	0.79932	0.764045	0.616137	0.662763	0.966387	0.926829	0.880342	0.644689	0.930233	0.42642	0.828306	0.943396	0.967742	0.920455	0.779018	0.624454	0.590733
1079	0.771325	0.650535	0.699321	0.690594	0.779026	0.7	0.47363	0.647059	0.900585	0.816327	0.7603	0.614914	0.716628	0.966387	0.902439	0.82906	0.637363	0.968992	0.421713	0.823666	0.937107	0.948387	0.869318	0.77381	0.630966	0.598067
1080	0.780399	0.643219	0.701261	0.638614	0.764045	0.7375	0.477727	0.607843	0.923977	0.792517	0.7603	0.628362	0.672131	0.966387	0.934959	0.931624	0.593407	0.96124	0.42893	0.828306	0.918239	0.96129	0.835227	0.778274	0.63062	0.597033
1081	0.780399	0.633652	0.71387	0.641089	0.734082	0.74375	0.485919	0.558824	0.888889	0.77551	0.797753	0.59291	0.679157	0.983193	0.902439	0.863248	0.677656	0.96124	0.427361	0.795824	0.930818	0.967742	0.869318	0.770833	0.628334	0.594447
1082	0.76951	0.648846	0.689622	0.658416	0.756554	0.7375	0.473118	0.578431	0.883041	0.826531	0.782772	0.591687	0.665105	0.983193	0.902439	0.871795	0.663004	0.96124	0.428302	0.825986	0.968553	0.967742	0.863636	0.77381	0.629027	0.59523
1083	0.756806	0.637591	0.677983	0.683168	0.764045	0.70625	0.483359	0.647059	0.94152	0.809524	0.801498	0.610024	0.693208	0.966387	0.902439	0.91453	0.622711	0.96124	0.415124	0.807425	0.91195	0.922581	0.9375	0.75744	0.625494	0.591946
1084	0.738657	0.62915	0.660524	0.64604	0.752809	0.725	0.453661	0.558824	0.900585	0.816327	0.756554	0.586797	0.683841	0.966387	0.869919	0.863248	0.695971	0.945736	0.417634	0.814385	0.962264	0.948387	0.903409	0.772321	0.61718	0.582708
1085	0.735027	0.633652	0.662464	0.685644	0.737828	0.73125	0.488991	0.558824	0.900585	0.823129	0.726592	0.634474	0.674473	0.966387	0.926829	0.91453	0.684982	0.968992	0.437716	0.800464	0.968553	0.96129	0.863636	0.774554	0.630274	0.597025
1086	0.754991	0.631964	0.677013	0.693069	0.797753	0.78125	0.459293	0.509804	0.906433	0.755102	0.779026	0.621027	0.674473	0.97479	0.910569	0.931624	0.717949	0.937984	0.43144	0.809745	0.937107	0.974194	0.903409	0.77381	0.62778	0.593792
1087	0.778584	0.649409	0.685742	0.65099	0.726592	0.675	0.47363	0.617647	0.900585	0.795918	0.816479	0.608802	0.662763	0.966387	0.910569	0.871795	0.626374	0.945736	0.430499	0.839907	0.949686	0.948387	0.852273	0.779762	0.629165	0.595438
1088	0.742287	0.623523	0.668283	0.643564	0.741573	0.7125	0.477727	0.568627	0.912281	0.79932	0.7603	0.621027	0.64637	0.957983	0.894309	0.888889	0.641026	0.953488	0.438657	0.849188	0.930818	0.954839	0.903409	0.764137	0.624801	0.591019
1089	0.76225	0.637029	0.682832	0.700495	0.808989	0.725	0.483359	0.647059	0.894737	0.812925	0.782772	0.610024	0.639344	0.97479	0.910569	0.905983	0.6337	0.953488	0.428616	0.825986	0.968553	0.967742	0.903409	0.77381	0.631036	0.597785
1090	0.740472	0.646033	0.688652	0.683168	0.741573	0.75625	0.451101	0.598039	0.883041	0.792517	0.775281	0.59291	0.665105	0.983193	0.910569	0.905983	0.681319	0.984496	0.4123	0.809745	0.943396	0.967742	0.875	0.761905	0.620159	0.585786
1091	0.774955	0.640405	0.651794	0.655941	0.696629	0.65625	0.460829	0.558824	0.853801	0.792517	0.816479	0.616137	0.688525	0.966387	0.943089	0.871795	0.652015	0.968992	0.426734	0.823666	0.91195	0.967742	0.863636	0.783482	0.623207	0.58914
1092	0.758621	0.648284	0.679922	0.675743	0.71161	0.7125	0.455197	0.588235	0.877193	0.819728	0.749064	0.601467	0.655738	0.966387	0.926829	0.880342	0.67033	0.968992	0.414183	0.825986	0.930818	0.967742	0.920455	0.791667	0.623485	0.589692
1093	0.793103	0.629713	0.675073	0.648515	0.741573	0.7125	0.432156	0.568627	0.912281	0.812925	0.771536	0.594132	0.651054	0.97479	0.926829	0.888889	0.659341	0.968992	0.411045	0.844548	0.955975	0.967742	0.892045	0.770833	0.616626	0.582395
1094	0.774955	0.639842	0.684772	0.680693	0.700375	0.725	0.455709	0.617647	0.859649	0.816327	0.786517	0.59291	0.693208	0.97479	0.910569	0.897436	0.67033	0.976744	0.410417	0.823666	0.962264	0.967742	0.863636	0.78497	0.623069	0.589247
1095	0.796733	0.630838	0.646945	0.673267	0.745318	0.75	0.4383	0.627451	0.888889	0.816327	0.726592	0.603912	0.683841	0.983193	0.894309	0.863248	0.622711	0.945736	0.439285	0.805104	0.943396	0.954839	0.875	0.781994	0.622099	0.587575
1096	0.787659	0.630276	0.701261	0.653465	0.745318	0.70625	0.455709	0.588235	0.906433	0.809524	0.771536	0.641809	0.64637	0.97479	0.918699	0.880342	0.630037	0.953488	0.421086	0.87935	0.918239	0.974194	0.886364	0.779762	0.627087	0.593573
1097	0.756806	0.628588	0.678952	0.643564	0.7603	0.70625	0.46339	0.578431	0.871345	0.819728	0.764045	0.618582	0.700234	0.966387	0.918699	0.811966	0.688645	0.953488	0.407907	0.812065	0.930818	0.941935	0.863636	0.765625	0.618774	0.584698
1098	0.791289	0.633089	0.700291	0.665842	0.71161	0.79375	0.472606	0.656863	0.918129	0.809524	0.741573	0.630807	0.669789	0.957983	0.902439	0.880342	0.622711	0.968992	0.422027	0.809745	0.937107	0.974194	0.863636	0.778274	0.628265	0.594571
1099	0.794918	0.630276	0.684772	0.673267	0.756554	0.79375	0.460829	0.539216	0.871345	0.823129	0.790262	0.633252	0.679157	0.966387	0.918699	0.897436	0.59707	0.968992	0.415124	0.856148	0.924528	0.954839	0.897727	0.767113	0.625355	0.591658
1100	0.785844	0.627462	0.697381	0.643564	0.722846	0.71875	0.46595	0.470588	0.918129	0.802721	0.745318	0.623472	0.702576	0.966387	0.926829	0.811966	0.659341	0.968992	0.412614	0.795824	0.962264	0.967742	0.909091	0.785714	0.623554	0.589764
1101	0.782214	0.629713	0.685742	0.69802	0.775281	0.80625	0.453149	0.666667	0.929825	0.789116	0.730337	0.586797	0.716628	0.983193	0.910569	0.811966	0.655678	0.953488	0.428616	0.835267	0.924528	0.967742	0.909091	0.778274	0.627295	0.593488
1102	0.735027	0.641531	0.71969	0.715347	0.700375	0.76875	0.451613	0.598039	0.883041	0.792517	0.790262	0.591687	0.688525	0.957983	0.902439	0.888889	0.641026	0.96124	0.421086	0.844548	0.930818	0.954839	0.931818	0.78125	0.626671	0.592703
1103	0.76951	0.631964	0.676043	0.660891	0.719101	0.75625	0.454173	0.627451	0.888889	0.802721	0.794007	0.617359	0.674473	0.966387	0.934959	0.880342	0.663004	0.976744	0.43395	0.839907	0.930818	0.974194	0.880682	0.780506	0.627364	0.593403
1104	0.77314	0.631401	0.679922	0.685644	0.749064	0.71875	0.493088	0.578431	0.959064	0.785714	0.771536	0.608802	0.662763	0.966387	0.910569	0.803419	0.692308	0.953488	0.421713	0.837587	0.962264	0.941935	0.869318	0.765625	0.627918	0.594502
1105	0.784029	0.65785	0.71096	0.695545	0.7603	0.75625	0.470046	0.617647	0.912281	0.782313	0.812734	0.607579	0.644028	0.97479	0.902439	0.82906	0.692308	0.976744	0.423282	0.809745	0.955975	0.96129	0.920455	0.775298	0.632975	0.599739
1106	0.76951	0.632527	0.688652	0.64604	0.786517	0.73125	0.47619	0.558824	0.888889	0.819728	0.71161	0.606357	0.69555	0.94958	0.861789	0.863248	0.593407	0.953488	0.415124	0.800464	0.955975	0.954839	0.880682	0.776042	0.622099	0.587914
1107	0.791289	0.656725	0.663434	0.678218	0.719101	0.76875	0.486943	0.607843	0.883041	0.840136	0.756554	0.625917	0.711944	0.97479	0.894309	0.863248	0.652015	0.945736	0.428302	0.802784	0.924528	0.954839	0.863636	0.761905	0.631382	0.597467
1108	0.76225	0.648284	0.699321	0.653465	0.7603	0.7875	0.458269	0.578431	0.918129	0.785714	0.764045	0.603912	0.714286	0.983193	0.926829	0.794872	0.663004	0.984496	0.422341	0.832947	0.943396	0.948387	0.880682	0.770089	0.627295	0.593684
1109	0.767695	0.624648	0.685742	0.668317	0.749064	0.7375	0.482335	0.588235	0.947368	0.751701	0.752809	0.617359	0.655738	0.983193	0.869919	0.854701	0.641026	0.96124	0.421713	0.819026	0.924528	0.967742	0.892045	0.769345	0.62397	0.589819
1110	0.796733	0.625211	0.700291	0.631188	0.790262	0.73125	0.462878	0.598039	0.912281	0.823129	0.771536	0.627139	0.667447	0.966387	0.878049	0.846154	0.600733	0.96124	0.425479	0.814385	0.937107	0.993548	0.903409	0.782738	0.627156	0.593078
1111	0.76588	0.649972	0.684772	0.710396	0.764045	0.79375	0.461854	0.598039	0.94152	0.795918	0.696629	0.611247	0.615925	0.97479	0.894309	0.91453	0.626374	0.930233	0.414496	0.798144	0.924528	0.993548	0.897727	0.790179	0.624732	0.590948
1112	0.754991	0.64547	0.702231	0.683168	0.734082	0.78125	0.471582	0.558824	0.923977	0.795918	0.764045	0.595355	0.683841	0.983193	0.894309	0.820513	0.659341	0.968992	0.431126	0.835267	0.968553	0.96129	0.869318	0.782738	0.630897	0.596928
1113	0.767695	0.65166	0.679922	0.693069	0.689139	0.74375	0.448541	0.598039	0.877193	0.802721	0.719101	0.603912	0.679157	0.97479	0.918699	0.837607	0.67033	0.968992	0.412614	0.802784	0.949686	0.96129	0.909091	0.787946	0.62203	0.587479
1114	0.784029	0.643782	0.701261	0.673267	0.726592	0.75625	0.469534	0.539216	0.906433	0.816327	0.794007	0.612469	0.660422	0.966387	0.926829	0.846154	0.593407	0.968992	0.426734	0.807425	0.962264	0.96129	0.903409	0.762649	0.627433	0.593209
1115	0.754991	0.631401	0.684772	0.660891	0.764045	0.7875	0.465438	0.666667	0.871345	0.802721	0.737828	0.624694	0.639344	0.97479	0.886179	0.863248	0.571429	0.930233	0.411045	0.835267	0.981132	0.980645	0.926136	0.767857	0.620644	0.586615
1116	0.791289	0.655599	0.675073	0.670792	0.771536	0.71875	0.480799	0.637255	0.906433	0.768707	0.76779	0.589242	0.669789	0.983193	0.902439	0.897436	0.659341	0.96124	0.415751	0.807425	0.943396	0.96129	0.857955	0.784226	0.62771	0.594278
1117	0.793103	0.631964	0.674103	0.65099	0.749064	0.79375	0.472606	0.558824	0.918129	0.768707	0.790262	0.5978	0.688525	0.966387	0.918699	0.905983	0.663004	0.953488	0.436147	0.830626	0.943396	0.96129	0.852273	0.78125	0.629512	0.595965
1118	0.76225	0.631401	0.685742	0.653465	0.737828	0.7875	0.445469	0.54902	0.935673	0.792517	0.722846	0.606357	0.674473	0.983193	0.902439	0.888889	0.637363	0.937984	0.42391	0.825986	0.91195	0.948387	0.903409	0.773065	0.620436	0.585999
1119	0.784029	0.65785	0.70999	0.665842	0.685393	0.75625	0.454685	0.686275	0.894737	0.758503	0.775281	0.589242	0.70726	0.97479	0.902439	0.863248	0.641026	0.953488	0.411986	0.825986	0.968553	0.96129	0.914773	0.776042	0.625771	0.591767
1120	0.767695	0.642656	0.690592	0.695545	0.756554	0.8	0.467486	0.598039	0.912281	0.77551	0.805243	0.589242	0.665105	0.966387	0.902439	0.82906	0.6337	0.953488	0.405397	0.835267	0.924528	0.954839	0.892045	0.779762	0.623346	0.589037
1121	0.771325	0.631964	0.662464	0.680693	0.7603	0.80625	0.459805	0.558824	0.871345	0.758503	0.752809	0.603912	0.674473	0.94958	0.902439	0.923077	0.648352	0.930233	0.422655	0.828306	0.949686	0.967742	0.886364	0.763393	0.620991	0.586636
1122	0.771325	0.650535	0.701261	0.64604	0.786517	0.725	0.477727	0.54902	0.912281	0.802721	0.779026	0.612469	0.639344	0.957983	0.902439	0.837607	0.641026	0.96124	0.422341	0.823666	0.949686	0.974194	0.903409	0.784226	0.629858	0.596288
1123	0.753176	0.638717	0.677013	0.700495	0.745318	0.725	0.473118	0.617647	0.94152	0.816327	0.741573	0.630807	0.686183	0.957983	0.902439	0.940171	0.673993	0.976744	0.402887	0.784223	0.943396	0.974194	0.920455	0.77381	0.624247	0.59084
1124	0.76225	0.630276	0.649855	0.690594	0.715356	0.76875	0.483359	0.617647	0.918129	0.782313	0.737828	0.639364	0.65808	0.991597	0.894309	0.837607	0.637363	0.968992	0.408221	0.837587	0.937107	0.929032	0.920455	0.771577	0.621891	0.588076
1125	0.774955	0.629713	0.678952	0.641089	0.726592	0.74375	0.474142	0.598039	0.888889	0.802721	0.756554	0.624694	0.669789	0.966387	0.910569	0.854701	0.655678	0.968992	0.441481	0.830626	0.924528	0.954839	0.909091	0.761161	0.628057	0.5941
1126	0.738657	0.635903	0.668283	0.64604	0.722846	0.73125	0.459805	0.568627	0.918129	0.79932	0.726592	0.57824	0.704918	0.966387	0.902439	0.880342	0.637363	0.976744	0.413555	0.823666	0.949686	0.967742	0.920455	0.774554	0.617873	0.583127
1127	0.780399	0.668542	0.71193	0.685644	0.7603	0.78125	0.460829	0.568627	0.883041	0.85034	0.764045	0.634474	0.618267	0.97479	0.918699	0.854701	0.619048	0.953488	0.413555	0.828306	0.918239	0.987097	0.892045	0.762649	0.629027	0.59528
1128	0.77314	0.628025	0.688652	0.683168	0.745318	0.8	0.488991	0.578431	0.94152	0.809524	0.794007	0.645477	0.641686	0.966387	0.902439	0.854701	0.578755	0.96124	0.435519	0.825986	0.930818	0.941935	0.840909	0.761161	0.630343	0.596788
1129	0.760436	0.657288	0.674103	0.608911	0.741573	0.78125	0.481823	0.54902	0.906433	0.823129	0.752809	0.622249	0.662763	0.957983	0.910569	0.871795	0.622711	0.976744	0.414496	0.802784	0.949686	0.974194	0.914773	0.779018	0.626186	0.59218
1130	0.803993	0.621835	0.688652	0.685644	0.771536	0.7625	0.46851	0.647059	0.900585	0.840136	0.749064	0.633252	0.665105	0.97479	0.894309	0.863248	0.652015	0.968992	0.419517	0.830626	0.943396	0.96129	0.897727	0.779762	0.628819	0.595918
1131	0.76225	0.661227	0.697381	0.636139	0.730337	0.71875	0.47107	0.598039	0.877193	0.772109	0.737828	0.5978	0.70726	0.97479	0.886179	0.880342	0.611722	0.96124	0.436461	0.805104	0.930818	0.96129	0.875	0.764137	0.62778	0.593211
1132	0.791289	0.632527	0.673133	0.655941	0.730337	0.7375	0.474654	0.568627	0.94152	0.812925	0.764045	0.602689	0.660422	0.966387	0.902439	0.871795	0.677656	0.953488	0.422968	0.832947	0.943396	0.96129	0.914773	0.773065	0.626117	0.592404
1133	0.771325	0.644344	0.668283	0.626238	0.730337	0.78125	0.478239	0.558824	0.871345	0.79932	0.749064	0.619804	0.667447	0.97479	0.910569	0.820513	0.630037	0.953488	0.433009	0.812065	0.943396	0.967742	0.897727	0.790923	0.628265	0.594813
1134	0.791289	0.643219	0.695441	0.683168	0.719101	0.78125	0.476703	0.539216	0.935673	0.829932	0.805243	0.59291	0.693208	0.97479	0.869919	0.811966	0.608059	0.953488	0.425792	0.830626	0.987421	0.96129	0.892045	0.783482	0.631313	0.598127
1135	0.760436	0.652223	0.682832	0.653465	0.749064	0.74375	0.46595	0.568627	0.935673	0.806122	0.741573	0.574572	0.679157	0.97479	0.910569	0.871795	0.644689	0.96124	0.427047	0.832947	0.949686	0.954839	0.897727	0.774554	0.625979	0.591798
1136	0.782214	0.660664	0.695441	0.688119	0.741573	0.7625	0.487455	0.598039	0.906433	0.819728	0.786517	0.625917	0.686183	0.957983	0.894309	0.846154	0.630037	0.976744	0.436461	0.798144	0.937107	0.967742	0.863636	0.779762	0.637271	0.604059
1137	0.778584	0.655599	0.688652	0.665842	0.764045	0.71875	0.477727	0.637255	0.894737	0.79932	0.775281	0.5978	0.651054	0.97479	0.861789	0.871795	0.615385	0.96124	0.427989	0.844548	0.937107	0.980645	0.920455	0.767113	0.629719	0.595971
1138	0.764065	0.622397	0.691562	0.700495	0.782772	0.75	0.471582	0.54902	0.900585	0.778912	0.779026	0.601467	0.625293	0.966387	0.918699	0.863248	0.641026	0.976744	0.433637	0.795824	0.962264	0.980645	0.897727	0.779018	0.626533	0.59256
1139	0.749546	0.63928	0.669253	0.668317	0.737828	0.75	0.483359	0.607843	0.906433	0.823129	0.771536	0.623472	0.648712	0.97479	0.894309	0.820513	0.655678	0.968992	0.420458	0.793503	0.943396	0.96129	0.920455	0.786458	0.62681	0.593334
1140	0.800363	0.647721	0.666343	0.683168	0.741573	0.74375	0.479263	0.588235	0.906433	0.785714	0.71161	0.633252	0.709602	0.97479	0.943089	0.91453	0.637363	0.953488	0.415124	0.839907	0.949686	0.980645	0.926136	0.774554	0.629927	0.596501
1141	0.798548	0.650535	0.703201	0.65099	0.752809	0.7375	0.486431	0.588235	0.894737	0.751701	0.741573	0.605134	0.651054	0.966387	0.902439	0.854701	0.575092	0.930233	0.425792	0.812065	0.918239	0.980645	0.886364	0.765625	0.627018	0.593187
1142	0.740472	0.651097	0.703201	0.710396	0.752809	0.7625	0.488991	0.558824	0.888889	0.806122	0.790262	0.617359	0.667447	0.97479	0.926829	0.905983	0.652015	0.96124	0.431126	0.830626	0.962264	0.954839	0.931818	0.779018	0.636231	0.60305
1143	0.771325	0.649972	0.699321	0.658416	0.76779	0.74375	0.477215	0.568627	0.900585	0.765306	0.782772	0.603912	0.69555	0.97479	0.910569	0.897436	0.655678	0.953488	0.418575	0.839907	0.918239	0.967742	0.846591	0.761905	0.627641	0.593809
1144	0.771325	0.633652	0.679922	0.695545	0.749064	0.70625	0.467998	0.627451	0.883041	0.79932	0.752809	0.594132	0.653396	0.966387	0.902439	0.897436	0.619048	0.984496	0.421086	0.795824	0.974843	0.954839	0.880682	0.781994	0.623277	0.588793
1145	0.76951	0.640968	0.701261	0.665842	0.756554	0.73125	0.499744	0.647059	0.865497	0.809524	0.737828	0.596577	0.669789	0.97479	0.910569	0.820513	0.666667	0.96124	0.428616	0.839907	0.924528	0.96129	0.914773	0.776786	0.632629	0.599572
1146	0.76588	0.634215	0.691562	0.683168	0.749064	0.75625	0.481823	0.54902	0.947368	0.792517	0.805243	0.590465	0.683841	0.983193	0.894309	0.871795	0.655678	0.968992	0.418889	0.830626	0.91195	0.967742	0.897727	0.782738	0.628472	0.594715
1147	0.756806	0.622397	0.688652	0.636139	0.71161	0.81875	0.497184	0.666667	0.883041	0.789116	0.790262	0.610024	0.63466	0.97479	0.886179	0.854701	0.652015	0.968992	0.430499	0.793503	0.930818	0.948387	0.914773	0.761905	0.625979	0.592102
1148	0.780399	0.644344	0.680892	0.683168	0.745318	0.7125	0.474654	0.627451	0.865497	0.785714	0.737828	0.595355	0.641686	0.966387	0.918699	0.863248	0.608059	0.96124	0.421086	0.809745	0.962264	0.941935	0.897727	0.760417	0.622307	0.587535
1149	0.784029	0.656725	0.721629	0.643564	0.715356	0.7625	0.47619	0.519608	0.877193	0.802721	0.764045	0.607579	0.65808	0.957983	0.894309	0.871795	0.6337	0.96124	0.425792	0.821346	0.943396	0.980645	0.869318	0.761161	0.628957	0.594927
1150	0.767695	0.642656	0.704171	0.638614	0.749064	0.76875	0.482335	0.598039	0.918129	0.785714	0.756554	0.613692	0.653396	0.966387	0.910569	0.871795	0.637363	0.953488	0.424851	0.823666	0.943396	0.974194	0.897727	0.78869	0.630412	0.596666
1151	0.780399	0.65166	0.71872	0.665842	0.7603	0.7375	0.463902	0.637255	0.912281	0.789116	0.790262	0.619804	0.662763	0.983193	0.886179	0.837607	0.663004	0.968992	0.428616	0.830626	0.918239	0.967742	0.948864	0.765625	0.632144	0.598547
1152	0.760436	0.619584	0.681862	0.675743	0.741573	0.7875	0.466462	0.637255	0.853801	0.795918	0.707865	0.610024	0.655738	0.983193	0.902439	0.91453	0.666667	0.953488	0.433323	0.823666	0.91195	0.96129	0.857955	0.767113	0.623207	0.58885
1153	0.780399	0.640405	0.667313	0.70297	0.812734	0.78125	0.477215	0.656863	0.923977	0.744898	0.786517	0.602689	0.681499	0.966387	0.878049	0.854701	0.593407	0.953488	0.410104	0.809745	0.918239	0.967742	0.875	0.768601	0.623415	0.589798
1154	0.735027	0.632527	0.656644	0.653465	0.726592	0.75625	0.475678	0.509804	0.912281	0.792517	0.726592	0.579462	0.665105	0.966387	0.926829	0.82906	0.622711	0.96124	0.410417	0.812065	0.949686	0.980645	0.897727	0.787946	0.616903	0.581805
1155	0.787659	0.634778	0.689622	0.653465	0.752809	0.7625	0.452637	0.54902	0.906433	0.802721	0.730337	0.586797	0.697892	0.983193	0.894309	0.863248	0.648352	0.984496	0.411045	0.798144	0.90566	0.980645	0.875	0.781994	0.62009	0.585438
1156	0.758621	0.640968	0.667313	0.683168	0.771536	0.725	0.47619	0.598039	0.894737	0.812925	0.734082	0.612469	0.690867	0.97479	0.918699	0.91453	0.666667	0.96124	0.406966	0.816705	0.937107	0.954839	0.914773	0.775298	0.624108	0.59071
1157	0.791289	0.658413	0.691562	0.665842	0.737828	0.76875	0.46339	0.676471	0.912281	0.806122	0.749064	0.589242	0.676815	0.983193	0.918699	0.846154	0.59707	0.968992	0.427361	0.835267	0.962264	0.967742	0.903409	0.770089	0.629165	0.595391
1158	0.756806	0.630276	0.678952	0.673267	0.741573	0.75	0.474654	0.460784	0.888889	0.77551	0.745318	0.591687	0.660422	0.97479	0.910569	0.837607	0.67033	0.953488	0.429558	0.814385	0.937107	0.974194	0.869318	0.783482	0.623762	0.589507
1159	0.77314	0.654474	0.672163	0.678218	0.7603	0.7875	0.469022	0.617647	0.906433	0.789116	0.741573	0.590465	0.665105	0.966387	0.910569	0.811966	0.615385	0.96124	0.420144	0.863109	0.924528	0.948387	0.840909	0.768601	0.624593	0.590425
1160	0.76225	0.646595	0.699321	0.65099	0.786517	0.725	0.467998	0.54902	0.929825	0.809524	0.734082	0.589242	0.660422	0.966387	0.861789	0.880342	0.663004	0.96124	0.411672	0.830626	0.918239	0.96129	0.880682	0.776042	0.623346	0.589011
1161	0.756806	0.658413	0.682832	0.693069	0.707865	0.69375	0.463902	0.558824	0.918129	0.79932	0.794007	0.621027	0.655738	0.966387	0.886179	0.82906	0.648352	0.976744	0.417007	0.835267	0.968553	0.967742	0.886364	0.770833	0.625909	0.592068
1162	0.791289	0.648846	0.676043	0.683168	0.752809	0.70625	0.488991	0.607843	0.871345	0.806122	0.771536	0.599022	0.676815	0.966387	0.886179	0.897436	0.6337	0.945736	0.434892	0.821346	0.943396	0.96129	0.897727	0.778274	0.63256	0.598785
1163	0.76951	0.644344	0.666343	0.653465	0.752809	0.73125	0.474142	0.598039	0.894737	0.833333	0.745318	0.619804	0.667447	0.966387	0.886179	0.846154	0.630037	0.968992	0.420458	0.814385	0.937107	0.96129	0.897727	0.786458	0.626117	0.592471
1164	0.749546	0.643782	0.679922	0.717822	0.797753	0.7125	0.461342	0.558824	0.929825	0.795918	0.756554	0.622249	0.683841	0.966387	0.910569	0.91453	0.688645	0.968992	0.420458	0.809745	0.955975	0.967742	0.869318	0.779762	0.628195	0.594417
1165	0.754991	0.641531	0.678952	0.65099	0.764045	0.7625	0.478751	0.627451	0.918129	0.809524	0.752809	0.606357	0.651054	0.97479	0.894309	0.811966	0.630037	0.976744	0.415751	0.805104	0.962264	0.948387	0.903409	0.773065	0.623692	0.589851
1166	0.794918	0.667417	0.675073	0.673267	0.730337	0.74375	0.492063	0.519608	0.894737	0.795918	0.805243	0.616137	0.648712	0.983193	0.869919	0.897436	0.666667	0.945736	0.406966	0.798144	0.899371	0.954839	0.823864	0.787946	0.628472	0.594892
1167	0.789474	0.658413	0.689622	0.626238	0.726592	0.75	0.458269	0.627451	0.912281	0.77551	0.696629	0.617359	0.674473	0.97479	0.894309	0.837607	0.586081	0.953488	0.416693	0.821346	0.949686	0.96129	0.897727	0.755952	0.621268	0.586301
1168	0.753176	0.633652	0.684772	0.675743	0.741573	0.75625	0.455709	0.568627	0.947368	0.795918	0.76779	0.610024	0.676815	0.966387	0.894309	0.863248	0.655678	0.937984	0.427675	0.807425	0.943396	0.948387	0.920455	0.767857	0.623762	0.589372
1169	0.793103	0.622397	0.670223	0.643564	0.808989	0.7375	0.466462	0.598039	0.929825	0.741497	0.70412	0.580685	0.688525	0.983193	0.861789	0.897436	0.677656	0.96124	0.406966	0.821346	0.943396	0.96129	0.892045	0.747024	0.61531	0.580781
1170	0.744102	0.660664	0.678952	0.653465	0.794007	0.7625	0.457245	0.666667	0.918129	0.792517	0.70412	0.579462	0.625293	0.966387	0.878049	0.820513	0.644689	0.976744	0.424223	0.800464	0.949686	0.96129	0.943182	0.75372	0.620644	0.585816
1171	0.77677	0.719752	0.685742	0.717822	0.76779	0.79375	0.469022	0.598039	0.900585	0.809524	0.737828	0.595355	0.604215	0.94958	0.869919	0.863248	0.652015	0.953488	0.435833	0.823666	0.943396	0.929032	0.880682	0.784226	0.638448	0.604825
1172	0.753176	0.671919	0.674103	0.65099	0.734082	0.825	0.480287	0.568627	0.935673	0.795918	0.764045	0.56846	0.644028	0.983193	0.894309	0.854701	0.630037	0.96124	0.432068	0.835267	0.937107	0.948387	0.909091	0.756696	0.62778	0.593186
1173	0.77314	0.67417	0.698351	0.653465	0.749064	0.7875	0.491039	0.509804	0.912281	0.782313	0.737828	0.57824	0.641686	0.966387	0.886179	0.820513	0.644689	0.96124	0.427989	0.823666	0.955975	0.974194	0.875	0.78125	0.631867	0.597762
1174	0.745917	0.66798	0.684772	0.633663	0.737828	0.74375	0.487967	0.617647	0.900585	0.778912	0.730337	0.595355	0.651054	0.97479	0.886179	0.846154	0.600733	0.922481	0.440853	0.795824	0.930818	0.974194	0.909091	0.772321	0.629512	0.595007
1175	0.784029	0.66179	0.686712	0.65099	0.730337	0.7375	0.456733	0.529412	0.918129	0.77551	0.71161	0.610024	0.629977	0.97479	0.869919	0.871795	0.666667	0.976744	0.436147	0.807425	0.943396	0.948387	0.869318	0.768601	0.625909	0.590952
1176	0.729583	0.688239	0.690592	0.64604	0.71161	0.75	0.483359	0.588235	0.918129	0.785714	0.70412	0.570905	0.64637	0.983193	0.869919	0.846154	0.648352	0.976744	0.425792	0.809745	0.924528	0.967742	0.897727	0.775298	0.627641	0.593097
1177	0.785844	0.673044	0.684772	0.638614	0.771536	0.79375	0.470046	0.656863	0.883041	0.782313	0.752809	0.591687	0.648712	0.966387	0.910569	0.897436	0.677656	0.96124	0.410417	0.809745	0.962264	0.954839	0.897727	0.77753	0.627364	0.593696
1178	0.77677	0.684299	0.694471	0.668317	0.756554	0.7875	0.463902	0.519608	0.894737	0.782313	0.737828	0.586797	0.665105	0.97479	0.878049	0.854701	0.586081	0.953488	0.420772	0.839907	0.949686	0.941935	0.903409	0.769345	0.62771	0.593491
1179	0.751361	0.687113	0.665373	0.685644	0.756554	0.70625	0.47363	0.647059	0.871345	0.806122	0.756554	0.556235	0.686183	0.983193	0.853659	0.82906	0.710623	0.953488	0.428616	0.837587	0.968553	0.96129	0.903409	0.78497	0.631798	0.597783
1180	0.745917	0.668542	0.690592	0.665842	0.749064	0.775	0.474654	0.617647	0.918129	0.792517	0.756554	0.600244	0.662763	0.97479	0.902439	0.803419	0.6337	0.945736	0.430499	0.828306	0.987421	0.954839	0.857955	0.77753	0.630828	0.596724

## Sheet: K-nearest-neighbor
Number of features	Lymph Node CD122+ CD8 T	Lymph Node CD4 T	Lymph Node CD8 T	Lymph Node Ifit3-high B	Lymph Node Ifit3-high CD4 T	Lymph Node Ifit3-high CD8 T	Lymph Node Mature B	Lymph Node Transitional B	Lymph Node Tregs	Spleen B1 B	Spleen CD122+ CD8 T	Spleen CD4 T	Spleen CD8 T	Spleen cDC2s	Spleen Cycling B/T cells	Spleen ICOS-high Tregs	Spleen Ifit3-high B	Spleen Ly6-high mono	Spleen Mature B	Spleen MZ B	Spleen Neutrophils	Spleen NK	Spleen NKT	Spleen Transitional B	ACC	MCC
1	0.067151	0.244795	0.098933	0.136139	0.329588	0.08125	0.130056	0.098039	0.345029	0.057823	0.048689	0.248166	0.044496	0.327731	0.056911	0.384615	0.007326	0.077519	0.096956	0.00464	0.031447	0.032258	0.028409	0.09003	0.128507	0.075405
2	0.473684	0.379291	0.491756	0.116337	0.494382	0.50625	0.12084	0.107843	0.532164	0.146259	0.52809	0.47555	0.519906	0.478992	0.219512	0.504274	0.084249	0.217054	0.106056	0.118329	0.18239	0.135484	0.3125	0.075893	0.251126	0.215613
3	0.878403	0.669668	0.815713	0.522277	0.876404	0.88125	0.328213	0.470588	0.912281	0.510204	0.921348	0.803178	0.868852	0.840336	0.512195	0.940171	0.43956	0.643411	0.204267	0.477958	0.628931	0.651613	0.727273	0.389881	0.52345	0.495133
4	0.940109	0.706809	0.867119	0.668317	0.951311	0.99375	0.425499	0.647059	0.964912	0.646259	0.981273	0.853301	0.960187	0.89916	0.691057	0.974359	0.556777	0.751938	0.211798	0.661253	0.767296	0.780645	0.835227	0.529018	0.595012	0.571877
5	0.952813	0.768149	0.884578	0.806931	0.977528	1	0.469022	0.77451	0.976608	0.768707	1	0.889976	0.971897	0.92437	0.853659	1	0.754579	0.837209	0.226859	0.761021	0.842767	0.851613	0.948864	0.618304	0.644822	0.624697
6	0.978221	0.77659	0.918526	0.962871	0.992509	1	0.564772	0.970588	0.994152	0.938776	0.992509	0.910758	0.990632	1	0.97561	1	0.956044	0.976744	0.268277	0.941995	0.987421	0.980645	1	0.792411	0.714583	0.69943
7	0.981851	0.783343	0.909796	0.94802	0.992509	1	0.592934	0.980392	0.994152	0.935374	1	0.91687	0.983607	1	0.96748	1	0.967033	0.976744	0.271729	0.916473	1	0.987097	0.994318	0.78497	0.718185	0.70293
8	0.978221	0.778278	0.912706	0.960396	0.996255	1	0.600614	0.970588	1	0.97619	0.996255	0.937653	0.981265	1	0.99187	1	0.981685	0.992248	0.26765	0.960557	0.993711	0.987097	1	0.80878	0.724212	0.710163
9	0.994555	0.783343	0.928225	0.962871	1	1	0.626728	1	1	0.982993	0.996255	0.93154	0.98829	1	0.99187	1	0.985348	1	0.30091	0.974478	0.993711	0.993548	1	0.869792	0.744094	0.729763
10	0.985481	0.779403	0.937924	0.960396	1	1	0.606759	1	1	0.993197	1	0.94621	0.992974	1	1	1	0.996337	1	0.306558	0.981439	1	0.987097	1	0.853423	0.742639	0.727759
11	0.983666	0.807541	0.932105	0.980198	0.996255	1	0.63236	1	1	0.993197	1	0.963325	0.995316	1	1	1	0.985348	1	0.32915	0.986079	1	1	1	0.851935	0.755525	0.741196
12	0.987296	0.813168	0.939864	0.982673	0.996255	1	0.637481	1	1	0.993197	1	0.957213	0.995316	1	1	1	0.996337	1	0.323502	0.981439	1	1	1	0.863839	0.757257	0.742961
13	0.990926	0.797974	0.931135	0.985149	1	1	0.643113	1	1	0.993197	0.996255	0.942543	0.992974	1	1	1	0.992674	1	0.317226	0.986079	0.993711	1	1	0.877232	0.754693	0.740916
14	0.990926	0.798537	0.925315	0.982673	0.996255	1	0.646185	1	1	1	1	0.948655	0.985948	1	1	1	0.996337	1	0.338877	0.986079	0.993711	1	1	0.907738	0.76266	0.748622
15	0.994555	0.793472	0.936954	0.992574	0.996255	1	0.65489	1	1	0.996599	1	0.95599	0.990632	1	1	1	1	1	0.337622	0.983759	1	1	1	0.893601	0.763422	0.749531
16	0.976407	0.794598	0.939864	0.982673	1	1	0.660522	1	1	0.993197	1	0.95599	0.98829	0.991597	1	1	1	1	0.333543	0.988399	1	1	1	0.88244	0.761621	0.747669
17	0.99274	0.810917	0.943744	0.985149	1	1	0.664619	1	1	0.996599	1	0.959658	0.990632	1	1	1	0.996337	1	0.373392	0.99536	1	1	1	0.907738	0.776862	0.763175
18	0.987296	0.797974	0.932105	0.985149	1	1	0.674347	1	1	0.996599	1	0.95599	0.990632	1	1	1	1	1	0.371195	0.993039	1	1	1	0.890625	0.773259	0.759289
19	0.989111	0.81767	0.935015	0.982673	1	1	0.678443	1	1	0.993197	1	0.964548	0.997658	1	1	1	1	1	0.395042	0.988399	1	1	1	0.932292	0.786076	0.772626
20	0.985481	0.806415	0.948594	0.99505	1	1	0.686124	1	1	1	1	0.959658	0.992974	0.991597	1	1	0.996337	1	0.394415	0.990719	1	1	1	0.927827	0.786006	0.772595
21	0.985481	0.810917	0.945684	0.99505	1	1	0.676907	1	1	0.993197	1	0.94621	0.995316	1	1	1	1	1	0.390022	0.99768	1	1	1	0.906994	0.781711	0.767978
22	0.989111	0.814294	0.939864	0.99505	0.996255	1	0.678955	1	1	0.996599	1	0.949878	0.995316	1	1	1	1	1	0.391591	1	1	1	1	0.916667	0.783651	0.770035
23	0.985481	0.815982	0.934045	0.99505	1	1	0.686636	1	1	1	1	0.963325	0.997658	1	1	1	1	1	0.392218	0.993039	1	1	1	0.917411	0.785313	0.771839
24	0.99274	0.812606	0.934045	0.99505	1	1	0.682028	1	1	0.996599	1	0.957213	0.990632	1	1	1	0.992674	1	0.392532	0.988399	1	1	1	0.912946	0.783304	0.769566
25	0.99637	0.813168	0.931135	0.992574	1	1	0.681004	1	1	1	1	0.958435	0.98829	1	1	1	1	1	0.397866	0.993039	1	1	1	0.922619	0.785521	0.772059
26	0.994555	0.801913	0.939864	0.99505	1	1	0.6851	1	1	0.989796	1	0.959658	0.995316	1	1	1	1	1	0.372451	0.990719	1	1	1	0.927083	0.780118	0.766638
27	0.990926	0.803602	0.943744	0.99505	1	1	0.675883	1	1	1	0.996255	0.968215	0.992974	1	1	1	0.992674	1	0.375275	0.990719	1	1	1	0.920387	0.779633	0.765872
28	0.990926	0.819358	0.938894	0.997525	0.996255	1	0.709165	1	1	1	1	0.973105	0.997658	1	1	1	1	1	0.385943	0.993039	1	1	1	0.918155	0.788569	0.775657
29	0.990926	0.804164	0.930165	0.992574	1	1	0.695341	1	1	0.996599	1	0.953545	0.992974	1	1	1	1	1	0.377785	0.993039	1	1	1	0.925595	0.781711	0.768406
30	0.987296	0.806415	0.926285	0.990099	1	1	0.69022	1	1	1	1	0.957213	0.992974	1	1	1	1	1	0.374647	0.99536	1	1	1	0.926339	0.780533	0.76726
31	0.99274	0.813168	0.950533	0.997525	1	1	0.690732	1	1	1	1	0.957213	1	1	1	1	1	1	0.411672	0.99768	1	1	1	0.926339	0.792033	0.778788
32	0.994555	0.807541	0.942774	0.987624	1	1	0.68254	1	1	1	1	0.963325	1	1	1	1	0.996337	1	0.410104	0.99768	1	1	1	0.929315	0.789678	0.776497
33	0.987296	0.809792	0.941804	0.990099	1	1	0.697901	1	1	1	1	0.959658	0.995316	1	1	1	0.996337	1	0.406966	0.99768	1	1	1	0.920387	0.789886	0.7768
34	0.985481	0.828362	0.953443	0.99505	0.996255	1	0.694316	1	1	0.996599	1	0.977995	0.997658	1	1	1	1	1	0.408221	0.99768	1	1	1	0.939732	0.795705	0.782927
35	0.994555	0.812043	0.935984	1	0.996255	1	0.690732	1	1	0.993197	1	0.964548	1	1	1	1	1	1	0.414183	0.99536	1	1	1	0.929315	0.791964	0.778861
36	0.99274	0.803039	0.936954	0.99505	1	1	0.694316	1	1	0.996599	1	0.964548	0.995316	1	1	1	0.992674	1	0.413555	1	1	1	1	0.928571	0.790994	0.777614
37	0.989111	0.810355	0.945684	0.99505	1	1	0.696365	1	1	1	1	0.969438	0.997658	1	1	1	0.996337	1	0.414183	0.99768	1	1	1	0.926339	0.793003	0.780156
38	0.989111	0.797411	0.934045	0.992574	1	1	0.69278	1	1	1	1	0.966993	0.98829	1	1	1	0.996337	1	0.415124	1	1	1	1	0.927827	0.790024	0.776646
39	0.990926	0.806415	0.948594	0.992574	1	1	0.686636	1	1	1	1	0.962103	0.98829	1	1	1	1	1	0.410104	1	1	1	1	0.938988	0.791133	0.778054
40	0.990926	0.814294	0.956353	0.992574	1	1	0.701485	1	1	0.996599	1	0.958435	0.992974	1	1	1	1	1	0.413241	0.99768	1	1	1	0.93006	0.794319	0.781438
41	0.998185	0.809229	0.942774	0.992574	1	0.99375	0.688684	1	1	1	1	0.96577	0.992974	1	1	1	0.996337	1	0.406966	0.990719	1	1	1	0.93378	0.790371	0.777211
42	0.99274	0.802476	0.944714	0.99505	1	1	0.69278	1	1	0.989796	1	0.949878	0.995316	1	1	1	0.996337	1	0.410104	0.99768	1	1	1	0.938244	0.79044	0.77727
43	0.981851	0.814856	0.948594	0.997525	0.996255	1	0.706093	1	1	1	1	0.962103	0.990632	1	1	1	1	1	0.414496	1	1	1	1	0.919643	0.793765	0.780824
44	0.994555	0.809229	0.950533	0.987624	1	1	0.68766	1	1	0.996599	1	0.969438	0.990632	1	1	1	1	1	0.408535	0.99536	1	1	1	0.921875	0.790094	0.776937
45	0.99274	0.808666	0.935984	0.992574	1	1	0.69278	1	1	1	0.996255	0.962103	0.98829	1	1	1	1	0.992248	0.408848	0.99768	1	1	1	0.927083	0.789816	0.776609
46	0.994555	0.813168	0.940834	0.992574	1	1	0.68766	1	1	0.996599	1	0.96577	0.992974	1	1	1	1	1	0.396297	1	1	1	1	0.942708	0.789262	0.776445
47	0.99274	0.812606	0.935015	0.99505	1	1	0.693804	1	1	1	1	0.969438	0.995316	1	1	1	1	1	0.39818	0.99768	1	1	1	0.935268	0.789609	0.776793
48	0.99274	0.814856	0.951503	0.997525	1	1	0.700973	1	1	1	1	0.969438	0.995316	1	1	1	0.996337	1	0.394729	0.99536	1	1	1	0.9375	0.79141	0.778916
49	0.990926	0.816545	0.945684	0.990099	1	1	0.679467	1	1	1	0.996255	0.964548	0.995316	1	1	1	1	1	0.391905	0.99768	1	1	1	0.927827	0.786283	0.773402
50	0.99274	0.822735	0.942774	0.99505	1	1	0.693292	1	1	1	1	0.962103	0.995316	1	1	1	1	1	0.39316	0.99768	1	1	1	0.930804	0.789401	0.776429
51	0.99637	0.806978	0.943744	0.987624	1	1	0.703533	1	1	1	0.996255	0.96088	0.997658	1	1	1	0.992674	1	0.394729	0.99768	1	1	1	0.93378	0.789262	0.776555
52	0.987296	0.810355	0.945684	0.997525	1	1	0.703021	1	1	1	1	0.96088	0.990632	1	1	1	1	1	0.392218	0.993039	1	1	1	0.946429	0.790163	0.77767
53	0.989111	0.818233	0.943744	0.997525	1	1	0.693292	1	1	1	1	0.962103	0.995316	1	1	1	1	1	0.390022	1	1	1	1	0.938244	0.788916	0.776442
54	0.990926	0.809792	0.950533	0.992574	1	1	0.695853	1	1	1	1	0.95599	0.992974	1	1	1	1	1	0.392532	0.99768	1	1	1	0.927083	0.787669	0.77478
55	0.99274	0.824986	0.938894	0.992574	1	1	0.691756	1	1	1	1	0.966993	1	1	1	1	1	1	0.392532	0.993039	1	1	1	0.940476	0.790163	0.777546
56	0.99274	0.813168	0.945684	0.990099	1	1	0.709677	1	1	1	1	0.96088	0.992974	1	1	1	1	1	0.390963	0.99536	1	1	1	0.942708	0.790925	0.778627
57	0.99274	0.816545	0.948594	0.990099	1	1	0.696365	1	1	1	1	0.95599	1	1	1	1	1	1	0.392532	0.99536	1	1	1	0.935268	0.789331	0.776796
58	0.99274	0.827237	0.939864	0.992574	1	1	0.691756	1	1	0.996599	1	0.954768	0.990632	1	1	1	1	1	0.39316	0.99536	1	1	1	0.93378	0.789054	0.776413
59	0.99274	0.828925	0.954413	1	1	1	0.707629	1	1	1	1	0.968215	0.992974	1	1	1	0.996337	1	0.388453	0.990719	1	1	1	0.917411	0.790786	0.778382
60	0.99274	0.818796	0.945684	0.997525	1	1	0.701997	1	1	0.996599	1	0.96088	0.995316	1	1	1	1	1	0.388767	1	1	1	1	0.936756	0.789886	0.777512
61	0.994555	0.808666	0.944714	0.99505	1	1	0.699949	1	1	1	1	0.958435	0.997658	1	1	1	1	1	0.387826	0.99768	1	1	1	0.925595	0.786976	0.774242
62	0.990926	0.805853	0.935984	1	1	1	0.699437	1	1	1	1	0.9511	1	1	1	1	1	1	0.388139	0.99768	1	1	1	0.921875	0.785313	0.77244
63	0.989111	0.808104	0.944714	0.99505	1	1	0.709165	1	1	1	0.996255	0.954768	1	1	1	1	1	1	0.387826	0.99768	1	1	1	0.931548	0.788292	0.775803
64	0.990926	0.800788	0.940834	0.99505	1	1	0.703533	1	1	1	1	0.966993	0.990632	1	1	1	0.996337	1	0.391591	0.99536	1	1	1	0.93006	0.787461	0.774859
65	0.99274	0.829488	0.943744	0.990099	1	1	0.698413	1	1	0.996599	1	0.948655	0.997658	0.991597	1	1	1	1	0.394415	0.993039	1	1	1	0.933036	0.790371	0.777793
66	0.990926	0.815419	0.936954	0.997525	1	1	0.703533	1	1	1	1	0.962103	1	1	1	1	1	1	0.390963	0.99536	1	1	1	0.94494	0.790371	0.778202
67	0.99637	0.809229	0.933075	0.997525	1	1	0.697901	1	1	1	1	0.953545	0.995316	1	1	1	1	1	0.391277	0.993039	1	1	1	0.928571	0.78663	0.773646
68	0.994555	0.808104	0.949564	0.997525	1	1	0.719918	1	1	1	1	0.962103	0.997658	1	1	1	1	1	0.392846	0.99536	1	1	1	0.9375	0.79238	0.780253
69	0.990926	0.824423	0.952473	0.992574	1	1	0.685612	1	1	1	1	0.953545	0.997658	1	1	1	1	1	0.397553	0.99536	1	1	1	0.935268	0.790024	0.777108
70	0.983666	0.826111	0.952473	0.997525	1	1	0.714798	1	1	1	1	0.957213	0.997658	1	1	1	0.996337	1	0.395042	1	1	1	1	0.936756	0.793904	0.781586
71	0.99637	0.822172	0.938894	0.992574	1	1	0.696877	1	1	1	0.996255	0.959658	0.995316	1	1	1	0.996337	1	0.396611	1	1	1	1	0.927083	0.789816	0.777112
72	0.989111	0.801913	0.944714	0.992574	1	1	0.699949	1	1	0.996599	1	0.948655	0.990632	1	1	1	1	1	0.390963	1	1	1	0.994318	0.939732	0.787045	0.774426
73	0.989111	0.816545	0.948594	0.997525	1	1	0.707117	1	1	0.996599	1	0.969438	1	1	1	1	1	1	0.392218	1	1	1	1	0.934524	0.791548	0.779374
74	0.99637	0.809229	0.942774	1	1	1	0.701485	1	1	0.996599	1	0.968215	0.997658	1	1	1	0.996337	1	0.395356	1	1	1	1	0.938244	0.790648	0.778224
75	0.987296	0.812043	0.947624	0.99505	0.996255	1	0.687148	1	1	0.996599	1	0.966993	0.992974	1	1	1	1	1	0.391591	1	1	1	1	0.9375	0.787807	0.774953
76	0.994555	0.812043	0.950533	0.992574	1	1	0.684076	1	1	1	1	0.971883	0.997658	1	1	1	0.996337	1	0.39818	0.993039	1	1	1	0.942708	0.790024	0.777454
77	0.994555	0.826674	0.933075	0.992574	1	1	0.694316	1	1	1	1	0.957213	0.997658	1	1	1	0.996337	1	0.39065	0.99768	1	1	1	0.943452	0.789678	0.776782
78	0.994555	0.804727	0.938894	0.99505	1	1	0.699949	1	1	0.993197	1	0.96088	1	1	1	1	0.996337	1	0.39065	0.99768	1	1	1	0.9375	0.787807	0.775002
79	0.99637	0.810355	0.937924	0.992574	1	1	0.698925	1	1	1	1	0.96577	0.992974	1	1	1	0.996337	1	0.396925	0.99768	1	1	1	0.932292	0.789401	0.776345
80	0.99637	0.818233	0.941804	0.997525	1	1	0.698413	1	1	1	1	0.962103	0.997658	1	1	1	1	1	0.395356	1	1	1	1	0.936756	0.790856	0.77803
81	0.99274	0.810355	0.941804	0.997525	0.996255	1	0.704045	1	1	1	1	0.974328	1	0.991597	1	1	1	1	0.396611	0.99768	1	1	1	0.94494	0.792103	0.779486
82	0.987296	0.804727	0.943744	0.99505	1	1	0.707117	1	1	1	0.996255	0.953545	0.992974	1	1	1	1	1	0.391591	1	1	1	1	0.949405	0.789747	0.777126
83	0.989111	0.820484	0.960233	0.990099	1	1	0.703533	1	1	1	1	0.953545	0.98829	1	1	1	1	1	0.391905	0.99768	1	1	1	0.940476	0.79141	0.778814
84	0.994555	0.825549	0.943744	0.99505	1	1	0.703533	1	1	1	0.996255	0.963325	0.995316	0.991597	1	1	1	1	0.386884	0.99768	1	1	1	0.928571	0.789609	0.776903
85	0.994555	0.826111	0.952473	0.99505	1	1	0.700461	1	1	0.996599	1	0.964548	0.995316	1	1	1	1	1	0.404769	0.99768	1	1	1	0.945685	0.795566	0.78303
86	0.994555	0.821609	0.955383	0.985149	1	1	0.702509	1	1	1	1	0.966993	0.997658	1	1	1	0.996337	1	0.407593	1	1	1	1	0.931548	0.794804	0.78202
87	0.998185	0.821609	0.938894	1	1	1	0.705069	1	1	1	1	0.958435	0.990632	1	1	1	1	1	0.415751	0.99768	1	1	1	0.934524	0.795913	0.783279
88	0.99274	0.81148	0.945684	0.997525	1	1	0.697901	1	1	1	1	0.968215	0.997658	1	1	1	1	1	0.404142	1	1	1	1	0.93006	0.791756	0.778779
89	1	0.808666	0.945684	1	1	1	0.705069	1	1	1	1	0.968215	0.995316	1	1	1	1	1	0.412614	0.99536	1	1	1	0.949405	0.79619	0.783801
90	0.998185	0.819358	0.946654	0.997525	1	1	0.707117	1	1	1	1	0.971883	0.997658	1	1	1	1	1	0.410417	0.99536	1	1	1	0.936012	0.796259	0.783737
91	0.994555	0.815982	0.942774	0.997525	1	1	0.705069	1	1	1	1	0.966993	0.997658	1	1	1	1	1	0.414183	1	1	1	1	0.951637	0.797298	0.784858
92	0.998185	0.808104	0.953443	0.99505	1	1	0.703021	1	1	1	1	0.954768	0.995316	1	1	1	1	1	0.411045	0.99768	1	1	1	0.942708	0.794527	0.781863
93	0.987296	0.810355	0.944714	0.99505	1	1	0.698925	1	1	1	1	0.969438	0.997658	1	1	1	0.996337	1	0.412928	0.993039	1	1	1	0.939732	0.794042	0.781189
94	0.998185	0.822172	0.934045	1	0.996255	1	0.711214	1	1	1	1	0.969438	1	1	1	1	1	1	0.413241	0.99768	1	1	1	0.933036	0.796605	0.783863
95	1	0.83399	0.941804	0.992574	1	1	0.699949	1	1	0.996599	1	0.96088	0.992974	1	1	1	1	1	0.414496	0.99768	1	1	1	0.94122	0.797298	0.784595
96	0.990926	0.830613	0.956353	0.997525	1	1	0.687148	1	1	1	1	0.966993	0.992974	1	1	1	0.996337	1	0.412928	0.993039	1	1	1	0.943452	0.796051	0.783075
97	0.994555	0.833427	0.947624	0.99505	1	1	0.702509	1	1	0.996599	1	0.953545	0.992974	1	1	1	1	1	0.413241	0.99768	1	1	1	0.934524	0.796536	0.783751
98	1	0.818233	0.938894	0.987624	1	1	0.709165	1	1	1	0.996255	0.964548	0.990632	1	1	1	0.996337	1	0.4123	0.99536	1	1	1	0.941964	0.795843	0.783195
99	0.994555	0.815982	0.933075	0.99505	1	1	0.697901	1	1	0.996599	0.996255	0.964548	0.997658	1	1	1	1	1	0.409476	0.99768	1	1	1	0.938988	0.793003	0.780269
100	0.998185	0.818796	0.952473	0.997525	0.996255	1	0.701997	1	1	0.993197	1	0.966993	0.992974	1	1	1	1	1	0.412928	0.99536	1	1	1	0.942708	0.796467	0.783725
101	0.998185	0.810355	0.946654	0.990099	1	1	0.698413	1	1	1	1	0.969438	0.995316	1	1	1	1	1	0.41481	1	1	1	1	0.934524	0.794527	0.781689
102	0.989111	0.810355	0.943744	0.992574	1	1	0.701485	1	1	1	1	0.953545	1	1	1	1	1	1	0.411359	0.99768	1	1	1	0.941964	0.793557	0.78087
103	0.994555	0.819921	0.951503	0.997525	1	1	0.706605	1	1	0.996599	1	0.968215	0.995316	1	1	1	1	1	0.416065	0.99768	1	1	0.994318	0.946429	0.798337	0.786031
104	0.990926	0.829488	0.946654	0.99505	0.996255	1	0.711726	1	1	0.996599	1	0.963325	0.992974	1	1	1	1	1	0.408221	0.99536	1	1	1	0.939732	0.796883	0.7844
105	0.994555	0.818233	0.946654	0.997525	1	1	0.716334	1	1	0.993197	1	0.964548	1	1	1	1	1	1	0.408848	0.99536	1	1	1	0.949405	0.797645	0.785675
106	0.998185	0.821609	0.934045	0.99505	1	1	0.693804	1	1	0.996599	1	0.96088	0.992974	1	1	1	1	1	0.407593	0.99536	1	1	1	0.950893	0.793696	0.781152
107	0.989111	0.827237	0.938894	1	1	1	0.72043	1	1	0.996599	1	0.968215	0.997658	1	1	1	1	1	0.410417	0.99536	1	1	1	0.943452	0.798614	0.786555
108	0.99637	0.821047	0.944714	0.992574	0.996255	1	0.703021	1	1	1	1	0.959658	0.995316	1	1	1	0.992674	1	0.404769	0.993039	1	1	1	0.940476	0.793696	0.781124
109	0.989111	0.8278	0.934045	1	1	1	0.712238	1	1	1	1	0.97066	0.997658	1	1	1	1	1	0.408535	1	1	1	1	0.938988	0.796744	0.784351
110	0.983666	0.827237	0.940834	0.99505	1	1	0.707117	1	1	1	1	0.979218	0.997658	1	1	1	1	1	0.40728	1	1	1	1	0.945685	0.796952	0.784906
111	0.990926	0.813731	0.943744	0.997525	1	1	0.718894	1	1	1	1	0.964548	0.995316	0.991597	1	1	1	1	0.408848	0.993039	1	1	1	0.949405	0.796952	0.784822
112	0.99274	0.828362	0.950533	0.99505	1	1	0.69278	1	1	0.993197	1	0.953545	0.997658	1	1	1	1	1	0.406338	0.99536	1	1	1	0.948661	0.794527	0.782048
113	0.990926	0.831739	0.945684	0.997525	1	1	0.702509	1	1	1	1	0.957213	0.995316	0.991597	1	1	1	1	0.408848	0.99768	1	1	1	0.931548	0.795151	0.782483
114	0.99637	0.821047	0.944714	0.997525	1	1	0.707117	1	1	1	1	0.963325	0.995316	1	1	1	0.996337	1	0.409162	0.99536	1	1	1	0.938988	0.795636	0.783068
115	0.994555	0.820484	0.943744	0.997525	1	1	0.72299	1	1	1	1	0.966993	0.985948	1	1	1	1	1	0.403201	0.99768	1	1	1	0.944196	0.796813	0.784632
116	0.994555	0.82386	0.949564	0.992574	1	1	0.706605	1	1	1	1	0.959658	0.995316	1	1	1	1	1	0.40979	0.99768	1	1	1	0.935268	0.795774	0.783317
117	0.99274	0.817107	0.943744	0.997525	1	1	0.710701	1	1	1	1	0.969438	0.997658	1	1	1	1	1	0.4123	1	1	1	1	0.946429	0.797437	0.785004
118	1	0.830613	0.942774	1	1	1	0.714798	1	1	1	1	0.957213	0.992974	1	1	1	0.996337	1	0.406966	1	1	1	1	0.926339	0.795982	0.783752
119	0.99637	0.826674	0.951503	0.99505	1	1	0.71275	1	1	0.996599	1	0.971883	1	1	1	1	1	1	0.408848	0.99536	1	1	1	0.9375	0.797922	0.785633
120	0.987296	0.832864	0.937924	0.99505	1	1	0.711726	1	1	1	1	0.97066	0.997658	0.991597	1	1	1	1	0.40728	0.993039	1	1	1	0.928571	0.795843	0.783549
121	0.987296	0.826674	0.938894	0.99505	1	1	0.700973	1	1	0.996599	1	0.954768	0.98829	1	1	1	0.996337	1	0.410417	1	1	1	1	0.946429	0.795012	0.782436
122	0.987296	0.810917	0.949564	0.997525	1	1	0.710701	1	1	0.996599	1	0.97555	1	1	1	1	1	1	0.407593	1	1	1	1	0.949405	0.796467	0.784388
123	0.989111	0.836241	0.938894	1	1	1	0.711726	1	1	1	1	0.95599	0.992974	1	1	1	1	1	0.403828	0.99768	1	1	1	0.93378	0.795497	0.783121
124	0.994555	0.818233	0.941804	0.997525	1	1	0.706093	1	1	1	1	0.959658	0.995316	1	1	1	1	1	0.406966	1	1	1	1	0.934524	0.793973	0.781382
125	0.990926	0.826111	0.943744	0.99505	1	1	0.698925	1	1	1	1	0.966993	0.995316	1	1	1	1	1	0.405397	0.99768	1	1	1	0.94494	0.794874	0.782507
126	0.998185	0.812043	0.947624	0.99505	1	1	0.709165	1	1	0.996599	1	0.969438	0.997658	1	1	1	0.996337	1	0.401318	0.99536	1	1	1	0.940476	0.793765	0.781513
127	0.99637	0.818796	0.943744	1	1	1	0.701485	1	1	1	1	0.949878	0.992974	0.991597	1	1	1	1	0.40069	0.99768	1	1	1	0.936756	0.791756	0.779159
128	0.994555	0.832302	0.950533	0.992574	1	1	0.697901	1	1	0.989796	1	0.9511	0.997658	0.991597	1	1	1	1	0.401632	1	1	1	1	0.942708	0.793973	0.781411
129	0.990926	0.82386	0.936954	0.997525	0.996255	1	0.699437	1	1	0.996599	1	0.958435	0.997658	1	1	1	1	1	0.405397	0.99768	1	1	1	0.940476	0.79328	0.780728
130	0.994555	0.836241	0.948594	0.997525	0.996255	1	0.69278	1	0.994152	1	1	0.962103	0.997658	1	1	1	1	1	0.404456	0.993039	1	1	1	0.938244	0.794527	0.782128
131	0.99274	0.826111	0.941804	0.997525	1	0.99375	0.708141	1	1	0.996599	1	0.97066	0.995316	1	1	1	1	1	0.406338	0.99768	1	1	1	0.933036	0.795289	0.782645
132	0.989111	0.828362	0.945684	0.99505	1	1	0.707629	1	1	1	1	0.964548	0.997658	1	1	1	1	1	0.401004	0.99536	1	1	1	0.934524	0.794319	0.78186
133	0.994555	0.828925	0.942774	0.99505	1	1	0.706093	1	1	1	1	0.964548	0.992974	1	1	1	0.996337	1	0.398808	0.99768	1	1	1	0.936756	0.793765	0.781261
134	0.99274	0.823298	0.937924	0.992574	1	1	0.727087	1	1	1	1	0.969438	0.995316	1	1	1	1	1	0.400063	1	1	1	1	0.9375	0.796259	0.784402
135	0.994555	0.821609	0.946654	0.99505	1	1	0.707629	1	1	0.996599	1	0.962103	0.992974	1	1	1	1	1	0.400377	0.99768	1	1	1	0.940476	0.793904	0.781639
136	0.981851	0.815419	0.939864	0.997525	1	1	0.705069	1	1	1	1	0.971883	0.995316	1	1	1	1	1	0.399435	1	1	1	1	0.938988	0.79231	0.780028
137	0.987296	0.813731	0.954413	0.99505	1	1	0.716334	1	1	1	1	0.966993	0.997658	1	1	1	1	1	0.401945	0.99768	1	1	1	0.939732	0.795151	0.782905
138	0.99637	0.818796	0.950533	0.990099	1	1	0.705069	1	1	0.996599	1	0.966993	0.997658	1	1	1	0.996337	1	0.402887	1	1	1	1	0.952381	0.795497	0.78342
139	0.990926	0.824423	0.948594	1	1	1	0.708141	1	1	1	1	0.953545	1	1	1	1	1	1	0.403828	0.99768	1	1	1	0.9375	0.794735	0.782347
140	0.99637	0.822172	0.937924	1	1	1	0.702509	1	1	1	1	0.95599	0.995316	1	1	1	1	1	0.401318	0.99768	1	1	0.994318	0.94494	0.793211	0.780975
141	0.99637	0.812606	0.952473	0.99505	0.996255	1	0.699949	1	1	1	1	0.97066	0.992974	1	1	1	1	1	0.40728	1	1	1	1	0.945685	0.794804	0.782444
142	0.99274	0.832302	0.944714	0.997525	1	1	0.700973	1	1	1	1	0.963325	0.995316	1	1	1	1	1	0.400063	1	1	1	1	0.951637	0.795428	0.783263
143	0.989111	0.826111	0.944714	1	1	1	0.71275	1	1	1	1	0.96577	0.995316	1	1	1	1	1	0.399121	1	1	1	1	0.932292	0.794319	0.782189
144	0.989111	0.818233	0.946654	0.99505	1	1	0.695341	1	1	1	1	0.974328	0.995316	1	1	1	1	1	0.399121	0.99768	1	1	1	0.942708	0.79238	0.779949
145	0.990926	0.812606	0.946654	0.99505	1	1	0.700461	1	1	1	1	0.973105	0.995316	1	1	1	0.992674	1	0.40728	0.99768	1	1	1	0.947173	0.794458	0.781992
146	0.994555	0.821047	0.934045	0.997525	0.996255	1	0.712238	1	1	1	1	0.968215	0.997658	1	1	1	1	1	0.406024	1	1	1	1	0.943452	0.795705	0.783492
147	0.99274	0.81148	0.952473	0.99505	1	1	0.716846	1	1	1	1	0.97066	0.990632	0.991597	1	1	1	1	0.394415	1	1	1	1	0.947917	0.794112	0.782033
148	0.990926	0.82386	0.943744	1	0.996255	1	0.714286	1	1	1	1	0.97066	0.992974	1	1	1	1	1	0.402573	0.99536	1	1	1	0.945685	0.796259	0.784124
149	0.99274	0.838492	0.940834	0.997525	1	1	0.708653	1	1	1	1	0.959658	0.995316	1	1	1	1	1	0.393473	1	1	1	1	0.945685	0.794735	0.782638
150	0.99274	0.838492	0.947624	0.997525	1	1	0.718894	1	1	1	1	0.968215	0.992974	1	1	1	1	1	0.395356	1	1	1	1	0.950149	0.797852	0.786203
151	0.99637	0.809792	0.942774	0.99505	1	1	0.710701	1	1	1	1	0.9511	0.990632	1	1	1	0.996337	1	0.398808	0.99768	1	1	1	0.955357	0.793003	0.780915
152	0.990926	0.814294	0.948594	0.99505	1	1	0.715822	1	1	0.996599	1	0.957213	1	1	1	1	1	1	0.392846	1	1	1	1	0.955357	0.793834	0.781853
153	0.990926	0.819358	0.953443	0.99505	1	1	0.705069	1	1	0.996599	1	0.968215	0.997658	0.991597	1	1	1	1	0.394101	1	1	1	1	0.949405	0.793557	0.781576
154	0.990926	0.814856	0.949564	0.987624	1	1	0.705069	1	1	1	1	0.97555	0.992974	1	1	1	1	1	0.399121	0.99536	1	1	1	0.945685	0.793557	0.78132
155	0.989111	0.816545	0.943744	0.997525	1	1	0.703021	1	1	0.996599	1	0.968215	0.997658	1	1	1	0.996337	1	0.39065	0.993039	1	1	1	0.938988	0.790301	0.777909
156	1	0.8278	0.934045	0.990099	1	1	0.700973	1	1	1	1	0.959658	0.997658	1	1	1	1	1	0.395984	0.99768	1	1	1	0.94494	0.792449	0.780231
157	0.99274	0.815419	0.958293	0.99505	1	1	0.72043	1	1	1	1	0.963325	0.997658	1	1	1	1	1	0.392532	0.993039	1	1	1	0.952381	0.795151	0.783214
158	0.994555	0.818233	0.947624	0.997525	1	1	0.710701	1	1	1	1	0.966993	0.995316	1	1	1	1	1	0.394101	0.99768	1	1	1	0.944196	0.793419	0.781257
159	0.99637	0.823298	0.945684	1	1	1	0.712238	1	1	1	1	0.954768	0.990632	1	1	1	1	1	0.395356	0.99536	1	1	1	0.942708	0.793488	0.780952
160	0.99274	0.825549	0.944714	0.997525	1	1	0.71275	1	1	1	1	0.954768	0.997658	1	1	1	1	1	0.392846	1	1	1	1	0.953869	0.794389	0.782516
161	0.998185	0.818233	0.946654	0.997525	1	1	0.706605	1	1	1	1	0.959658	0.992974	0.991597	1	1	1	1	0.396297	0.99536	1	1	1	0.939732	0.79238	0.780181
162	0.994555	0.825549	0.947624	0.992574	1	1	0.708141	1	1	1	1	0.958435	0.997658	1	1	1	1	1	0.394729	1	1	1	1	0.950149	0.794181	0.782152
163	0.99637	0.812043	0.940834	0.987624	1	1	0.707629	1	1	1	1	0.96577	0.995316	1	1	1	1	1	0.389081	0.99536	1	1	1	0.946429	0.790509	0.77814
164	0.99637	0.818233	0.935015	0.992574	1	1	0.714798	1	1	1	1	0.957213	1	1	1	1	1	1	0.393473	0.99536	1	1	1	0.936012	0.791618	0.779137
165	0.998185	0.812606	0.948594	0.99505	0.996255	1	0.696365	1	1	1	1	0.964548	0.997658	1	1	1	1	1	0.395984	1	1	1	1	0.94494	0.79134	0.778685
166	0.994555	0.812043	0.943744	0.990099	1	1	0.713774	1	1	0.996599	1	0.966993	0.995316	1	1	1	1	1	0.39818	0.99768	1	1	1	0.947173	0.793696	0.781486
167	0.985481	0.822172	0.938894	0.992574	1	1	0.710189	1	1	1	1	0.958435	0.995316	1	1	1	1	1	0.394415	0.99768	1	1	1	0.940476	0.791964	0.779824
168	0.994555	0.818233	0.934045	1	1	1	0.701485	1	1	1	1	0.952323	0.990632	1	1	1	1	1	0.39567	1	1	1	1	0.950893	0.79134	0.77886
169	0.998185	0.814856	0.943744	0.99505	1	1	0.707117	1	1	0.996599	1	0.974328	0.992974	1	1	1	1	1	0.397239	0.99536	1	1	1	0.944196	0.793211	0.780823
170	0.99274	0.831739	0.941804	0.99505	1	1	0.703021	1	1	1	1	0.97555	0.997658	1	1	1	1	1	0.399121	1	1	1	1	0.936756	0.794527	0.781909
171	0.994555	0.812606	0.943744	0.990099	1	1	0.716846	1	1	1	1	0.974328	0.997658	1	1	1	1	1	0.396925	0.99768	1	1	1	0.953125	0.795012	0.783038
172	0.998185	0.818796	0.939864	0.990099	1	1	0.707117	1	1	1	1	0.962103	1	1	1	1	1	1	0.394415	0.99768	1	1	1	0.938244	0.791756	0.77951
173	0.987296	0.81767	0.945684	0.99505	1	1	0.713774	1	1	1	1	0.962103	1	1	1	1	1	1	0.399121	1	1	1	1	0.940476	0.793973	0.781713
174	0.998185	0.815982	0.944714	0.997525	1	1	0.704557	1	1	1	0.996255	0.964548	1	1	1	1	1	1	0.393473	1	1	1	1	0.939732	0.791687	0.779482
175	0.99637	0.815419	0.943744	0.992574	1	1	0.724526	1	1	1	0.996255	0.966993	0.997658	1	1	1	1	1	0.394729	0.99768	1	1	1	0.939732	0.794319	0.782384
176	0.99637	0.814856	0.947624	0.99505	1	1	0.718382	1	1	1	0.996255	0.966993	1	0.991597	1	1	1	1	0.392218	0.99768	1	1	1	0.942708	0.793488	0.78133
177	0.990926	0.821047	0.955383	0.992574	0.996255	1	0.710701	1	1	1	1	0.966993	0.997658	1	1	1	0.996337	1	0.39567	0.99536	1	1	1	0.938244	0.793696	0.781573
178	0.99274	0.826674	0.952473	0.99505	1	1	0.710701	1	1	1	1	0.969438	0.997658	1	1	1	1	1	0.390336	1	1	1	1	0.943452	0.794042	0.781999
179	0.99637	0.822735	0.954413	0.997525	1	1	0.710189	1	1	1	1	0.971883	0.997658	1	1	1	1	1	0.391591	1	1	1	1	0.945685	0.794458	0.782418
180	0.989111	0.815982	0.949564	0.997525	1	1	0.716846	1	1	1	1	0.97066	1	1	1	1	0.996337	1	0.393787	1	1	1	1	0.947917	0.794527	0.782417
181	0.99274	0.829488	0.935984	0.992574	1	1	0.72299	1	1	1	1	0.96577	0.995316	1	1	1	1	1	0.398808	1	1	1	1	0.939732	0.796051	0.783814
182	0.99637	0.824423	0.932105	1	1	1	0.698413	1	1	1	1	0.963325	0.997658	1	1	1	1	1	0.393787	1	1	1	1	0.946429	0.791618	0.779365
183	0.994555	0.818233	0.940834	1	1	1	0.714286	1	1	1	1	0.962103	0.997658	1	1	1	1	1	0.39567	1	1	1	1	0.951637	0.794389	0.782274
184	0.987296	0.822172	0.951503	0.992574	1	1	0.708653	1	1	1	1	0.966993	0.995316	1	1	1	1	1	0.39316	0.99768	1	1	1	0.94494	0.793349	0.781164
185	0.994555	0.822735	0.939864	0.992574	1	1	0.713262	1	1	1	1	0.95599	0.997658	1	1	1	1	1	0.398494	1	1	1	1	0.93378	0.793142	0.780787
186	0.989111	0.8278	0.948594	1	1	1	0.713774	1	1	1	1	0.96088	0.990632	1	1	1	0.996337	1	0.393787	0.988399	1	1	1	0.933036	0.793003	0.780733
187	0.99274	0.817107	0.950533	1	1	1	0.704045	1	1	1	1	0.959658	1	1	1	1	1	1	0.396297	1	1	1	1	0.944196	0.792865	0.780564
188	0.99637	0.828362	0.935015	0.997525	1	1	0.702509	1	1	1	1	0.969438	0.997658	1	1	1	1	1	0.388453	0.99768	1	1	1	0.954613	0.792657	0.780593
189	0.99274	0.828925	0.937924	0.992574	1	1	0.710189	1	1	1	1	0.963325	1	1	1	1	1	1	0.395356	1	1	1	1	0.943452	0.793973	0.781972
190	0.989111	0.821047	0.940834	0.997525	0.996255	1	0.704557	1	1	1	1	0.954768	0.992974	1	1	1	1	1	0.391905	0.993039	1	1	1	0.946429	0.790994	0.778512
191	0.99637	0.831739	0.942774	1	1	1	0.71787	1	1	1	1	0.962103	0.997658	0.991597	1	1	1	1	0.395356	0.993039	1	1	1	0.947917	0.796051	0.784153
192	0.989111	0.81148	0.943744	0.997525	1	1	0.713262	1	1	1	1	0.964548	0.995316	1	1	1	1	1	0.397866	1	1	1	1	0.938988	0.792726	0.780311
193	0.994555	0.830051	0.942774	0.99505	1	1	0.703021	1	1	1	1	0.97066	0.997658	1	1	1	1	1	0.392846	0.99768	1	1	1	0.953869	0.794319	0.782351
194	0.99637	0.823298	0.954413	1	1	1	0.714798	1	1	1	0.996255	0.97066	0.992974	1	1	1	1	1	0.387512	0.99768	1	1	1	0.940476	0.793488	0.781471
195	0.994555	0.826674	0.957323	0.99505	1	1	0.705581	1	1	1	1	0.964548	0.995316	1	1	1	0.992674	1	0.392218	0.988399	1	1	1	0.947917	0.793765	0.781731
196	0.998185	0.831739	0.940834	0.99505	1	1	0.718894	1	1	1	1	0.974328	0.995316	1	1	1	1	1	0.394729	1	1	1	1	0.945685	0.796536	0.784916
197	0.994555	0.817107	0.951503	0.985149	1	1	0.728623	1	1	1	1	0.959658	0.997658	1	1	1	1	1	0.39818	0.99536	1	1	1	0.943452	0.796051	0.784233
198	0.99637	0.831176	0.948594	0.997525	1	1	0.718382	1	1	1	1	0.964548	0.995316	1	1	1	1	1	0.393787	0.99536	1	1	1	0.951637	0.796605	0.784831
199	0.994555	0.81767	0.948594	0.987624	1	1	0.714286	1	1	1	1	0.96088	0.995316	1	1	1	1	1	0.394101	1	1	1	1	0.943452	0.79328	0.781332
200	0.99274	0.82386	0.953443	1	1	1	0.71275	1	1	1	1	0.96577	0.990632	1	1	1	1	1	0.391905	1	1	1	1	0.944196	0.794181	0.782214
201	0.998185	0.818796	0.945684	0.992574	1	1	0.716334	1	1	1	1	0.954768	0.995316	1	1	1	1	1	0.393473	0.990719	1	1	1	0.941964	0.792865	0.780651
202	0.994555	0.824986	0.952473	0.997525	1	1	0.719918	1	1	1	1	0.969438	0.992974	1	1	1	1	1	0.390336	0.99768	1	1	0.994318	0.947917	0.795359	0.783358
203	0.998185	0.819921	0.936954	0.992574	1	1	0.709165	1	1	1	1	0.958435	0.992974	1	1	1	1	1	0.392218	0.99768	1	1	1	0.946429	0.791895	0.779911
204	0.99274	0.827237	0.948594	0.997525	0.996255	1	0.709165	1	1	1	1	0.96088	0.997658	1	1	1	1	1	0.392532	1	1	1	1	0.938244	0.793142	0.781151
205	1	0.832864	0.952473	0.99505	1	1	0.713262	1	1	1	1	0.954768	0.997658	1	1	1	1	1	0.392846	1	1	1	1	0.938988	0.794735	0.783049
206	0.998185	0.818796	0.949564	0.99505	1	1	0.696877	1	1	0.996599	1	0.962103	0.995316	1	1	1	1	1	0.389394	1	1	1	1	0.94122	0.790232	0.778253
207	0.994555	0.815419	0.938894	0.990099	1	1	0.723502	1	1	1	1	0.976773	0.997658	1	1	1	1	1	0.388453	1	1	1	1	0.951637	0.794112	0.782605
208	0.989111	0.804164	0.957323	0.997525	1	1	0.713774	1	1	1	1	0.97066	1	1	1	1	1	1	0.388767	1	1	1	1	0.948661	0.792241	0.780432
209	0.994555	0.819358	0.935015	0.99505	1	1	0.709165	1	1	1	1	0.949878	0.992974	1	1	1	1	1	0.390336	0.993039	1	1	1	0.938244	0.789816	0.777508
210	0.998185	0.81767	0.949564	0.99505	1	1	0.718382	1	1	1	1	0.969438	0.995316	1	1	1	1	1	0.396925	1	1	1	1	0.947917	0.795774	0.784126
211	0.998185	0.826674	0.931135	1	1	1	0.712238	1	1	1	1	0.964548	0.98829	1	1	1	1	1	0.394415	1	1	1	1	0.936012	0.792726	0.78061
212	0.99274	0.831739	0.957323	0.992574	1	1	0.72043	1	1	1	1	0.964548	0.997658	1	1	1	0.996337	1	0.395984	1	1	1	1	0.942708	0.79709	0.78527
213	0.990926	0.825549	0.938894	1	1	1	0.710189	1	1	1	1	0.968215	0.995316	1	1	1	1	1	0.396297	0.99536	1	1	1	0.949405	0.794527	0.782642
214	0.99274	0.82386	0.940834	1	1	1	0.717358	1	1	1	1	0.959658	0.997658	1	1	1	1	1	0.390336	0.99768	1	1	1	0.950893	0.793973	0.782106
215	0.99274	0.815982	0.938894	0.997525	1	1	0.706093	1	1	1	1	0.96088	0.995316	1	1	1	1	1	0.389708	0.99768	1	1	1	0.949405	0.790994	0.778721
216	0.994555	0.813731	0.948594	0.99505	1	1	0.715822	1	1	1	1	0.964548	1	1	1	1	1	1	0.392218	0.99536	1	1	0.994318	0.947173	0.79328	0.781517
217	0.994555	0.823298	0.943744	1	1	1	0.737839	1	1	1	1	0.97066	1	1	1	1	1	1	0.392218	0.99536	1	1	1	0.926339	0.795705	0.783932
218	0.99637	0.827237	0.941804	0.990099	1	1	0.713262	1	1	1	1	0.957213	0.997658	1	1	1	1	1	0.394415	1	1	1	1	0.946429	0.794181	0.782028
219	0.994555	0.814294	0.941804	1	1	1	0.711726	1	1	0.996599	1	0.968215	0.995316	1	1	1	1	1	0.393787	1	1	1	1	0.953125	0.793557	0.781792
220	0.99637	0.830051	0.944714	0.997525	1	1	0.701997	1	1	1	1	0.973105	0.997658	1	1	1	0.996337	1	0.39065	0.99768	1	1	1	0.947917	0.793488	0.781392
221	0.99637	0.822735	0.941804	1	1	1	0.71275	1	1	1	1	0.968215	0.995316	1	1	1	1	1	0.385629	1	1	1	1	0.944196	0.792241	0.780332
222	0.998185	0.821609	0.961203	0.997525	1	1	0.71531	1	1	0.996599	1	0.959658	0.997658	1	1	1	1	1	0.388139	1	1	1	1	0.947173	0.794181	0.782309
223	0.989111	0.814294	0.942774	0.997525	1	1	0.719918	1	1	1	1	0.96088	0.997658	1	1	1	1	1	0.392218	1	1	1	1	0.950893	0.793627	0.781775
224	0.99274	0.810355	0.952473	0.992574	1	1	0.729135	1	1	1	1	0.97555	0.997658	1	1	1	1	1	0.391277	0.99768	1	1	1	0.945685	0.795151	0.783488
225	0.99637	0.822735	0.954413	1	1	1	0.723502	1	1	1	1	0.966993	0.997658	1	1	1	1	1	0.393787	1	1	1	1	0.950893	0.797021	0.785398
226	0.994555	0.826111	0.949564	1	1	1	0.699949	1	1	1	1	0.973105	1	1	1	1	1	1	0.389081	1	1	1	1	0.946429	0.792795	0.780852
227	0.989111	0.819921	0.953443	0.997525	1	1	0.713262	1	1	1	1	0.958435	0.997658	1	1	1	1	1	0.39567	1	1	1	1	0.94494	0.79425	0.782386
228	0.99274	0.818796	0.955383	0.992574	1	1	0.716846	1	1	1	1	0.96577	0.995316	1	1	1	1	1	0.388453	1	1	1	1	0.945685	0.793557	0.782005
229	0.99637	0.819358	0.940834	0.99505	1	1	0.72299	1	1	1	0.996255	0.957213	0.997658	1	1	1	1	1	0.386257	1	1	1	1	0.939732	0.792103	0.780538
230	0.99274	0.81148	0.953443	0.992574	0.996255	1	0.71531	1	1	1	1	0.969438	0.995316	1	1	1	1	1	0.389394	0.99768	1	1	1	0.948661	0.792865	0.780996
231	0.99637	0.825549	0.943744	0.997525	0.996255	1	0.706093	1	1	0.996599	1	0.968215	0.995316	1	1	1	1	1	0.389394	0.99768	1	1	1	0.948661	0.792795	0.780879
232	0.990926	0.829488	0.952473	0.992574	1	1	0.720942	1	1	1	1	0.97066	0.992974	1	1	1	0.996337	1	0.390963	1	1	1	1	0.953869	0.796605	0.784911
233	0.99274	0.819921	0.954413	1	0.996255	1	0.711726	1	1	1	1	0.963325	0.997658	1	1	1	1	1	0.396611	1	1	1	1	0.942708	0.794527	0.782503
234	0.99274	0.824423	0.950533	0.99505	1	1	0.711214	1	1	1	1	0.974328	0.98829	1	1	1	1	1	0.390022	0.99768	1	1	1	0.953125	0.794458	0.782576
235	1	0.819921	0.945684	0.997525	1	1	0.711726	1	1	1	0.996255	0.977995	0.995316	1	1	1	1	1	0.385315	1	1	1	1	0.941964	0.79231	0.780376
236	0.99274	0.826111	0.945684	1	1	1	0.72043	1	1	1	1	0.9511	1	1	1	1	1	1	0.38657	1	1	1	1	0.947917	0.793557	0.781765
237	0.990926	0.804164	0.947624	0.992574	1	1	0.719918	1	1	1	1	0.968215	0.992974	1	1	1	1	1	0.391277	1	1	1	1	0.949405	0.792587	0.780756
238	0.989111	0.819358	0.945684	0.99505	1	1	0.719918	1	1	0.996599	1	0.96577	0.992974	1	1	1	1	1	0.391905	0.99536	1	1	1	0.947917	0.793973	0.782093
239	0.99637	0.823298	0.947624	1	1	1	0.709677	1	1	1	1	0.971883	0.995316	1	1	1	1	1	0.388767	0.993039	1	1	1	0.955357	0.794042	0.782171
240	0.99274	0.822735	0.949564	1	1	1	0.718382	1	1	0.996599	1	0.959658	0.992974	1	1	1	1	1	0.39316	1	1	1	1	0.954613	0.795428	0.78375
241	0.99637	0.819921	0.936954	0.997525	1	1	0.703021	1	1	1	1	0.973105	1	1	1	1	1	1	0.388139	0.99536	1	1	1	0.950149	0.791548	0.779392
242	0.990926	0.828362	0.954413	0.997525	1	1	0.718894	1	1	0.996599	1	0.962103	0.997658	1	1	1	1	1	0.392218	1	1	1	1	0.945685	0.795636	0.783797
243	0.994555	0.81148	0.941804	0.990099	1	1	0.709165	1	1	1	1	0.974328	0.995316	1	1	1	1	1	0.390336	0.99768	1	1	1	0.953125	0.792172	0.780107
244	0.99637	0.806415	0.942774	1	1	1	0.718894	1	1	1	1	0.963325	0.995316	1	1	1	1	1	0.39065	1	1	1	1	0.953869	0.792865	0.781171
245	0.994555	0.822735	0.940834	0.997525	1	1	0.719406	1	1	1	1	0.958435	1	1	1	1	1	1	0.38406	1	1	1	0.994318	0.94494	0.792172	0.780412
246	0.99637	0.823298	0.951503	0.992574	1	1	0.714798	1	1	1	1	0.97066	0.990632	1	1	1	1	1	0.387198	1	1	1	1	0.950149	0.793973	0.782286
247	0.99637	0.833427	0.946654	0.997525	1	1	0.719918	1	1	1	1	0.958435	0.992974	1	1	1	1	1	0.399121	0.993039	1	1	1	0.938988	0.796467	0.784475
248	0.989111	0.818233	0.950533	1	0.996255	1	0.718894	1	1	1	1	0.968215	0.997658	1	1	1	0.996337	1	0.391591	0.99768	1	1	1	0.946429	0.79425	0.782607
249	0.998185	0.817107	0.940834	0.997525	1	1	0.713262	1	1	1	1	0.954768	0.997658	1	1	1	1	1	0.389394	0.99768	1	1	1	0.939732	0.791202	0.779187
250	0.994555	0.824986	0.944714	0.99505	1	1	0.713262	1	1	0.996599	1	0.966993	0.992974	1	1	1	1	1	0.396297	0.993039	1	1	1	0.947917	0.794874	0.783171
251	0.987296	0.818796	0.936954	0.992574	1	1	0.712238	1	1	1	1	0.964548	0.992974	1	1	1	0.996337	1	0.388139	0.993039	1	1	1	0.958333	0.792103	0.780199
252	0.99274	0.81148	0.954413	0.990099	1	1	0.718382	1	1	1	1	0.964548	0.997658	1	1	1	0.996337	1	0.391277	1	1	1	1	0.947917	0.793488	0.781734
253	0.994555	0.831176	0.953443	0.992574	1	1	0.720942	1	1	1	0.996255	0.968215	0.995316	1	1	1	1	1	0.388139	1	1	1	1	0.953869	0.796328	0.784868
254	0.989111	0.820484	0.944714	0.990099	1	1	0.71275	1	1	1	1	0.962103	1	1	1	1	1	1	0.389708	0.990719	1	1	1	0.953869	0.792934	0.780908
255	0.989111	0.828362	0.940834	0.99505	1	1	0.71275	1	1	1	1	0.968215	0.992974	1	1	1	1	1	0.390963	1	1	1	1	0.953869	0.794458	0.782554
256	0.994555	0.81767	0.956353	1	0.996255	1	0.715822	1	1	1	1	0.962103	0.992974	1	1	1	1	1	0.390963	0.99768	1	1	1	0.94494	0.793696	0.781802
257	0.994555	0.814856	0.955383	1	1	1	0.720942	1	1	1	1	0.958435	1	1	1	1	1	1	0.393787	1	1	1	1	0.946429	0.794874	0.782885
258	0.990926	0.810355	0.940834	0.997525	1	1	0.724526	1	1	0.996599	1	0.969438	0.997658	1	1	1	1	1	0.39316	1	1	1	1	0.953125	0.794527	0.78289
259	0.99274	0.828362	0.951503	0.997525	1	1	0.71531	1	1	1	1	0.966993	0.997658	1	1	1	1	1	0.389394	0.99536	1	1	1	0.952381	0.79522	0.783432
260	0.99637	0.834553	0.955383	0.992574	1	1	0.704045	1	1	1	1	0.962103	0.997658	1	1	1	1	1	0.391905	0.99768	1	1	1	0.953125	0.795151	0.783212
261	0.998185	0.808666	0.954413	0.997525	1	1	0.720942	1	1	1	1	0.969438	0.992974	1	1	1	1	1	0.390022	1	1	1	1	0.946429	0.793696	0.78177
262	0.989111	0.823298	0.942774	1	1	1	0.711214	1	1	1	1	0.957213	1	1	1	1	1	1	0.395042	0.99768	1	1	1	0.944196	0.793419	0.781402
263	0.99274	0.814856	0.944714	0.99505	1	1	0.71531	1	1	1	1	0.97066	0.98829	1	1	1	1	1	0.390963	1	1	1	1	0.943452	0.792587	0.78052
264	0.99637	0.814856	0.948594	1	1	1	0.707117	1	1	1	1	0.96088	0.995316	1	1	1	1	1	0.395042	0.99536	1	1	1	0.958333	0.793834	0.78173
265	0.994555	0.821609	0.950533	0.997525	1	1	0.718894	1	1	1	1	0.96088	0.990632	1	1	1	1	1	0.39316	0.99768	1	1	1	0.936012	0.793696	0.781991
266	0.994555	0.823298	0.949564	0.997525	1	1	0.714286	1	1	0.996599	1	0.96577	0.997658	1	1	1	1	1	0.391277	1	1	1	1	0.939732	0.793627	0.781853
267	0.989111	0.808104	0.947624	0.99505	1	1	0.713774	1	1	1	1	0.971883	0.995316	0.991597	1	1	0.996337	1	0.390022	1	1	1	1	0.947917	0.791964	0.780216
268	0.994555	0.804727	0.946654	0.990099	1	1	0.72555	1	1	0.993197	0.996255	0.958435	0.997658	1	1	1	1	1	0.392218	0.99536	1	1	1	0.952381	0.793142	0.78126
269	0.985481	0.835115	0.948594	0.99505	0.996255	1	0.701997	1	1	1	1	0.966993	0.997658	1	1	1	1	1	0.389708	0.99768	1	1	1	0.947917	0.793349	0.781313
270	0.990926	0.820484	0.928225	0.997525	1	1	0.711214	1	1	0.996599	1	0.974328	0.997658	1	1	1	1	1	0.387198	1	1	1	1	0.948661	0.791618	0.779664
271	0.994555	0.810917	0.932105	1	1	1	0.708141	1	1	1	1	0.96577	0.98829	1	1	1	1	1	0.389081	0.99768	1	1	1	0.948661	0.790163	0.778101
272	0.994555	0.806415	0.959263	0.99505	1	1	0.708141	1	1	1	1	0.968215	0.995316	1	1	1	0.996337	1	0.38406	0.99768	1	1	1	0.950893	0.790786	0.778832
273	0.99637	0.818233	0.938894	0.997525	1	1	0.714798	1	1	1	1	0.96577	0.992974	1	1	1	0.996337	1	0.392532	0.99768	1	1	1	0.948661	0.79328	0.781715
274	0.99637	0.835678	0.942774	0.997525	1	1	0.719918	1	1	1	1	0.966993	0.995316	1	1	1	0.996337	1	0.389081	0.99768	1	1	1	0.951637	0.796051	0.784639
275	0.99274	0.810355	0.958293	0.99505	1	1	0.725038	1	1	1	0.996255	0.963325	0.995316	0.991597	1	1	0.996337	1	0.385943	0.990719	1	1	1	0.945685	0.792726	0.781052
276	0.994555	0.816545	0.943744	0.992574	1	1	0.715822	1	1	1	1	0.974328	0.995316	1	1	1	1	1	0.388453	1	1	1	1	0.944196	0.792726	0.780786
277	0.990926	0.812606	0.946654	1	1	1	0.704045	1	1	1	1	0.969438	0.990632	1	1	1	1	1	0.39316	0.99768	1	1	1	0.94494	0.791548	0.779502
278	0.998185	0.824423	0.950533	0.99505	1	1	0.714286	1	1	1	1	0.959658	0.990632	0.991597	1	1	1	1	0.389708	0.99768	1	1	0.994318	0.938244	0.792726	0.780635
279	1	0.808104	0.941804	0.992574	1	1	0.709165	1	1	0.996599	1	0.952323	1	1	1	1	1	1	0.387512	0.99768	1	1	1	0.94122	0.789124	0.77679
280	0.99274	0.826674	0.949564	0.997525	1	1	0.706605	1	1	1	1	0.968215	1	1	1	1	0.996337	1	0.390022	0.99768	1	1	1	0.940476	0.792865	0.780943
281	0.998185	0.809792	0.946654	0.997525	1	1	0.712238	1	1	1	1	0.963325	0.992974	1	1	1	1	1	0.385315	0.99768	1	1	1	0.950893	0.791063	0.779355
282	0.987296	0.822172	0.949564	0.99505	1	1	0.722478	1	1	0.996599	1	0.958435	0.995316	1	1	1	0.996337	1	0.38406	1	1	1	1	0.945685	0.792657	0.780897
283	0.987296	0.813731	0.949564	0.997525	1	1	0.713774	1	1	1	1	0.97555	0.995316	1	1	1	0.996337	1	0.383433	1	1	1	1	0.950149	0.791825	0.780124
284	0.99274	0.824986	0.936954	1	0.996255	1	0.713774	1	1	1	1	0.968215	0.997658	1	1	1	1	1	0.378412	1	1	1	1	0.949405	0.791063	0.779436
285	0.99637	0.817107	0.947624	0.997525	1	1	0.715822	1	1	0.996599	1	0.963325	1	1	1	1	1	1	0.383119	0.99536	1	1	1	0.935268	0.790578	0.778664
286	0.99274	0.810917	0.941804	0.997525	1	1	0.717358	1	1	1	1	0.96577	0.995316	1	1	1	1	1	0.387198	1	1	1	1	0.945685	0.791548	0.779744
287	1	0.820484	0.945684	0.99505	1	1	0.736303	1	1	1	1	0.958435	0.997658	1	1	1	1	1	0.378726	1	1	1	1	0.938988	0.792934	0.781531
288	0.99637	0.81148	0.948594	0.99505	1	1	0.709677	1	1	1	1	0.96088	0.995316	1	1	1	1	1	0.389394	1	1	1	1	0.947917	0.791548	0.77973
289	0.994555	0.820484	0.943744	0.997525	1	1	0.720942	1	1	1	1	0.959658	0.997658	1	1	1	1	1	0.388453	1	1	1	1	0.938988	0.792795	0.780899
290	0.990926	0.814294	0.946654	1	1	1	0.708653	1	1	0.996599	1	0.962103	1	1	1	1	1	1	0.385629	1	1	1	1	0.950893	0.791133	0.779372
291	0.99274	0.824423	0.950533	0.985149	0.992509	1	0.719918	1	1	1	1	0.957213	0.997658	1	1	1	1	1	0.395356	1	1	1	1	0.942708	0.794804	0.783022
292	0.99637	0.808666	0.948594	1	1	1	0.719918	1	1	1	1	0.973105	0.995316	1	1	1	1	1	0.382805	1	1	1	1	0.953869	0.792518	0.780961
293	0.998185	0.818233	0.945684	0.992574	1	1	0.723502	1	1	1	1	0.963325	0.997658	1	1	1	1	1	0.385629	0.993039	1	1	1	0.945685	0.793003	0.781366
294	0.989111	0.820484	0.951503	0.997525	1	1	0.713262	1	1	1	1	0.949878	0.997658	1	1	1	1	1	0.387826	0.99768	1	1	1	0.938988	0.79134	0.77933
295	0.99637	0.821047	0.954413	0.99505	0.996255	1	0.722478	1	1	1	1	0.964548	0.995316	1	1	1	0.996337	1	0.392532	0.99768	1	1	1	0.944196	0.79522	0.783554
296	0.994555	0.812043	0.949564	1	1	1	0.716334	1	1	1	1	0.966993	0.995316	1	1	1	1	1	0.391905	0.99768	1	1	1	0.951637	0.793834	0.782159
297	0.99274	0.831176	0.941804	1	1	1	0.729135	1	1	1	1	0.959658	0.997658	1	1	1	1	1	0.382805	0.99768	1	1	1	0.944196	0.79425	0.782674
298	0.994555	0.829488	0.948594	1	1	1	0.703533	1	1	0.996599	1	0.966993	1	1	1	1	1	1	0.388139	0.99768	1	1	1	0.947917	0.793072	0.781303
299	0.998185	0.804164	0.940834	1	0.996255	1	0.706093	1	1	1	1	0.974328	0.995316	1	1	1	1	1	0.388139	0.990719	1	1	1	0.947917	0.789955	0.777877
300	0.99274	0.81767	0.942774	0.99505	1	1	0.721454	1	1	1	1	0.969438	0.997658	1	1	1	1	1	0.390022	1	1	1	1	0.950149	0.79425	0.782598
301	0.99637	0.814856	0.950533	0.997525	1	1	0.721454	1	1	1	1	0.97066	1	1	1	1	1	1	0.389708	1	1	1	1	0.947173	0.794458	0.782861
302	0.994555	0.825549	0.944714	0.997525	1	1	0.709677	1	1	1	1	0.97066	0.997658	1	1	1	0.996337	1	0.387198	0.99536	1	1	1	0.939732	0.792172	0.780333
303	0.994555	0.815419	0.949564	0.99505	1	1	0.72043	1	1	1	1	0.973105	0.997658	1	1	1	1	1	0.390022	1	1	1	1	0.951637	0.794735	0.783236
304	0.994555	0.816545	0.942774	0.997525	0.996255	1	0.708653	1	1	1	1	0.974328	0.992974	1	1	1	0.996337	1	0.387826	0.993039	1	1	1	0.949405	0.791756	0.779729
305	0.99637	0.81767	0.951503	0.99505	1	1	0.709677	1	1	1	1	0.958435	0.997658	1	1	1	1	1	0.387512	1	1	1	1	0.953125	0.792518	0.780968
306	0.998185	0.814856	0.936954	0.99505	1	1	0.724014	1	1	0.993197	1	0.963325	0.997658	1	1	1	1	1	0.385943	1	1	1	1	0.944196	0.792103	0.78031
307	0.989111	0.809792	0.945684	0.992574	1	1	0.712238	1	1	1	1	0.966993	0.997658	1	1	1	1	1	0.387198	1	1	1	1	0.957589	0.791964	0.780054
308	0.99274	0.822172	0.942774	1	1	1	0.710189	1	1	1	1	0.96577	0.992974	0.991597	1	1	1	1	0.381236	1	1	1	1	0.94122	0.790232	0.778212
309	0.998185	0.815982	0.958293	1	1	1	0.711214	1	1	1	1	0.959658	0.992974	1	1	1	1	1	0.392846	0.99536	1	1	1	0.947173	0.793627	0.781608
310	0.99274	0.805853	0.946654	0.99505	1	1	0.714286	1	1	1	1	0.963325	0.995316	1	1	1	1	1	0.38155	1	1	1	1	0.945685	0.789401	0.77741
311	0.990926	0.812043	0.947624	1	1	1	0.714286	1	1	0.996599	1	0.948655	1	1	1	1	0.996337	1	0.382178	0.99536	1	1	1	0.946429	0.789539	0.777552
312	0.989111	0.832302	0.935015	0.992574	1	1	0.719406	1	1	1	1	0.958435	0.997658	0.991597	1	1	1	1	0.392532	0.993039	1	1	1	0.950893	0.794735	0.782937
313	0.994555	0.8278	0.942774	0.997525	1	1	0.717358	1	1	1	1	0.969438	0.992974	0.991597	1	1	1	1	0.384374	0.99768	1	1	1	0.952381	0.793765	0.782018
314	0.994555	0.81148	0.946654	0.99505	1	1	0.71531	1	1	1	1	0.966993	0.995316	1	1	1	1	1	0.382805	0.99536	1	1	1	0.948661	0.790925	0.779226
315	0.994555	0.818796	0.945684	0.99505	1	1	0.722478	1	1	1	1	0.966993	0.995316	1	1	1	1	1	0.385629	0.99768	1	1	0.994318	0.936756	0.792241	0.78022
316	0.994555	0.822172	0.943744	0.997525	1	1	0.727599	1	1	1	1	0.964548	0.997658	1	1	1	1	1	0.383746	0.99768	1	1	1	0.948661	0.793973	0.782591
317	0.994555	0.815982	0.946654	0.992574	1	1	0.724526	1	1	1	1	0.962103	0.985948	0.991597	1	1	0.992674	1	0.385943	0.99768	1	1	1	0.950893	0.792865	0.781266
318	1	0.822735	0.948594	0.997525	1	1	0.71275	1	1	1	1	0.973105	0.997658	0.991597	1	1	1	1	0.390336	0.99536	1	1	1	0.94494	0.794042	0.782352
319	0.99274	0.819358	0.947624	0.997525	1	1	0.711214	1	1	1	1	0.968215	0.992974	1	1	1	1	1	0.385002	0.99536	1	1	1	0.935268	0.790648	0.778688
320	0.994555	0.819921	0.957323	0.99505	1	1	0.705581	1	1	1	1	0.96088	0.992974	0.991597	1	1	1	1	0.392532	0.99536	1	1	1	0.946429	0.792865	0.780924
321	0.99274	0.815982	0.953443	0.997525	1	1	0.722478	1	1	1	1	0.957213	1	1	1	1	1	1	0.384374	0.99768	1	1	1	0.955357	0.793557	0.782152
322	0.99637	0.825549	0.948594	0.99505	1	1	0.714798	1	1	0.993197	1	0.966993	0.997658	1	1	1	1	1	0.388453	0.99768	1	1	1	0.947917	0.793973	0.782405
323	0.994555	0.817107	0.948594	0.992574	1	1	0.706605	1	1	1	0.996255	0.952323	0.997658	0.991597	1	1	1	1	0.385002	0.99768	1	1	1	0.950149	0.790301	0.778496
324	0.99637	0.824986	0.945684	0.997525	1	1	0.716846	1	1	1	0.996255	0.96577	0.992974	1	1	1	1	1	0.385629	1	1	1	1	0.943452	0.792934	0.781161
325	0.99274	0.824423	0.953443	0.992574	1	1	0.704557	1	1	1	1	0.96088	0.992974	1	1	1	1	1	0.383433	0.99536	1	1	1	0.938988	0.790232	0.778235
326	0.998185	0.828925	0.941804	0.997525	1	1	0.707117	1	1	1	1	0.96088	0.997658	1	1	1	1	1	0.386257	1	1	1	1	0.9375	0.79141	0.779457
327	0.994555	0.826674	0.949564	0.997525	1	1	0.714286	1	1	1	1	0.966993	1	1	1	1	1	1	0.383119	0.99768	1	1	1	0.939732	0.79238	0.780715
328	0.998185	0.815419	0.955383	0.99505	1	1	0.704045	1	1	1	1	0.96577	0.997658	1	1	1	1	1	0.384688	1	1	1	1	0.952381	0.791548	0.779513
329	0.99637	0.819921	0.950533	0.99505	1	1	0.710701	1	0.994152	1	1	0.966993	0.995316	1	1	1	1	1	0.385002	0.99536	1	1	1	0.943452	0.791618	0.779796
330	0.998185	0.815982	0.938894	0.992574	1	1	0.701485	1	1	1	1	0.958435	1	1	1	1	1	1	0.391905	0.99768	1	1	1	0.957589	0.791687	0.779616
331	0.994555	0.813168	0.947624	1	1	1	0.721454	1	1	0.996599	1	0.957213	0.995316	1	1	1	1	1	0.388139	0.99536	1	1	1	0.950893	0.792934	0.781067
332	0.994555	0.805853	0.951503	1	1	1	0.708653	1	1	1	1	0.97555	0.997658	1	1	1	1	1	0.378412	0.99536	1	1	1	0.946429	0.789193	0.777481
333	0.994555	0.84018	0.935984	0.997525	1	1	0.721454	1	1	1	1	0.97066	0.995316	1	1	1	1	1	0.383746	0.99768	1	1	1	0.947917	0.795012	0.783699
334	0.99637	0.82386	0.948594	0.99505	1	1	0.710701	1	1	1	1	0.969438	0.997658	1	1	1	1	1	0.385002	0.99768	1	1	1	0.951637	0.793072	0.781544
335	0.99637	0.822735	0.947624	0.997525	1	1	0.706093	1	1	1	1	0.958435	0.995316	1	1	1	0.996337	1	0.385629	0.99768	1	1	1	0.941964	0.790786	0.778671
336	0.998185	0.824423	0.947624	0.990099	1	1	0.716846	1	1	1	1	0.969438	0.997658	1	1	1	1	1	0.385629	0.99536	1	1	1	0.943452	0.793142	0.781655
337	0.99274	0.812043	0.955383	0.99505	1	1	0.706093	1	1	1	1	0.971883	0.995316	1	1	1	1	1	0.38657	1	1	1	1	0.94122	0.790856	0.778879
338	0.99637	0.830051	0.956353	0.99505	1	1	0.707117	1	1	1	1	0.968215	1	1	1	1	1	1	0.385002	0.99768	1	1	1	0.94494	0.79328	0.781781
339	0.994555	0.832864	0.953443	0.99505	1	1	0.713262	1	1	0.996599	1	0.962103	0.997658	1	1	1	1	1	0.380922	0.99536	1	1	1	0.94494	0.792726	0.781042
340	0.99274	0.825549	0.953443	0.992574	1	1	0.711726	1	1	0.996599	1	0.971883	1	1	1	1	1	1	0.390022	0.99536	1	1	1	0.951637	0.794735	0.783143
341	1	0.832864	0.949564	0.992574	1	1	0.71787	1	1	1	1	0.966993	1	1	1	1	0.996337	1	0.384374	0.99536	1	1	1	0.944196	0.79425	0.782626
342	0.994555	0.82386	0.951503	1	1	1	0.714286	1	1	1	1	0.963325	0.995316	1	1	1	1	1	0.386257	0.99536	1	1	1	0.942708	0.792795	0.781056
343	0.994555	0.813731	0.943744	0.997525	0.996255	1	0.734255	1	1	0.996599	1	0.969438	0.997658	1	1	1	1	1	0.387512	1	1	1	1	0.947173	0.794735	0.783192
344	0.99637	0.822735	0.949564	0.997525	1	1	0.711214	1	1	1	1	0.966993	0.98829	1	1	1	1	1	0.383119	1	1	1	1	0.947173	0.791964	0.780387
345	0.99637	0.81767	0.940834	0.99505	1	1	0.719918	1	1	1	1	0.953545	0.995316	1	1	1	1	1	0.387512	0.99768	1	1	1	0.9375	0.791271	0.779332
346	0.994555	0.81767	0.944714	1	1	1	0.71531	1	1	1	1	0.974328	0.997658	1	1	1	1	1	0.38406	1	1	1	1	0.94494	0.792241	0.780409
347	0.994555	0.828925	0.950533	1	1	1	0.707629	1	1	1	1	0.95599	0.997658	1	1	1	1	1	0.385943	1	1	1	1	0.94122	0.792033	0.780028
348	1	0.818796	0.955383	0.997525	1	1	0.720942	1	1	1	1	0.96088	0.995316	1	1	1	0.996337	1	0.388139	1	1	1	1	0.942708	0.793834	0.782131
349	0.99637	0.8278	0.939864	0.99505	1	1	0.709677	1	1	1	1	0.966993	0.995316	1	1	1	1	1	0.385943	0.99768	1	1	1	0.943452	0.792033	0.780145
350	0.990926	0.832864	0.941804	0.997525	1	1	0.713774	1	1	1	1	0.958435	0.997658	1	1	1	1	1	0.387198	1	1	1	1	0.959821	0.794666	0.783221
351	0.994555	0.816545	0.951503	1	1	1	0.708141	1	1	1	1	0.973105	0.997658	1	1	1	1	1	0.381864	0.99536	1	1	1	0.953869	0.791756	0.780203
352	0.998185	0.819358	0.945684	0.992574	1	1	0.719918	1	1	1	1	0.96088	1	1	1	1	0.996337	1	0.395042	0.99768	1	1	1	0.956101	0.795705	0.78404
353	0.99637	0.814294	0.948594	0.992574	1	1	0.71787	1	1	0.996599	1	0.964548	0.992974	1	1	1	1	1	0.386257	1	1	1	1	0.949405	0.792449	0.780879
354	0.998185	0.815419	0.942774	0.987624	1	1	0.72555	1	1	1	1	0.966993	0.997658	1	1	1	1	1	0.388767	0.99536	1	1	1	0.950149	0.793973	0.782332
355	0.99274	0.818233	0.944714	0.997525	1	1	0.721966	1	1	0.996599	1	0.95599	0.997658	1	1	1	1	1	0.382491	1	1	1	1	0.942708	0.79141	0.779669
356	0.99274	0.819921	0.947624	0.99505	1	1	0.72043	1	1	1	1	0.957213	0.992974	1	1	1	1	1	0.383119	1	1	1	1	0.947173	0.792103	0.780774
357	0.994555	0.822735	0.934045	0.992574	0.996255	1	0.709165	1	1	1	1	0.968215	0.990632	1	1	1	1	1	0.389708	0.99536	1	1	1	0.944196	0.791479	0.779565
358	0.994555	0.817107	0.941804	1	1	1	0.710189	1	1	1	1	0.969438	0.98829	1	1	1	1	1	0.380295	1	1	1	1	0.942708	0.789678	0.777855
359	1	0.817107	0.945684	1	1	1	0.721454	1	1	1	1	0.959658	1	1	1	1	1	1	0.384688	1	1	1	1	0.944196	0.792587	0.780948
360	0.990926	0.827237	0.938894	1	1	1	0.703533	1	1	1	1	0.977995	0.997658	1	1	1	1	1	0.388453	1	1	1	1	0.938244	0.791825	0.779885
361	0.994555	0.81148	0.957323	0.992574	1	1	0.726062	1	1	0.996599	1	0.971883	0.98829	1	1	1	1	1	0.388139	0.99536	1	1	1	0.952381	0.794596	0.783154
362	0.99274	0.812606	0.946654	0.99505	1	1	0.723502	1	1	1	1	0.971883	0.997658	1	1	1	1	1	0.38155	1	1	1	1	0.957589	0.793142	0.78189
363	0.990926	0.81767	0.955383	0.997525	1	1	0.72299	1	1	1	1	0.957213	1	1	1	1	1	1	0.385002	0.99536	1	1	1	0.947173	0.793211	0.781717
364	0.994555	0.817107	0.944714	0.99505	1	1	0.720942	1	1	1	0.996255	0.976773	1	1	1	1	1	1	0.389394	1	1	1	1	0.946429	0.79425	0.782817
365	0.99274	0.827237	0.945684	0.997525	1	1	0.707117	1	1	1	1	0.979218	0.997658	1	1	1	1	1	0.383119	0.99536	1	1	1	0.953125	0.792934	0.781499
366	0.994555	0.810355	0.963143	0.997525	1	0.99375	0.712238	1	1	1	1	0.962103	1	1	1	1	1	1	0.383746	1	1	1	1	0.950893	0.791964	0.780306
367	0.99274	0.821609	0.959263	0.997525	1	1	0.72555	1	1	1	1	0.971883	0.992974	1	1	1	1	1	0.389708	0.99768	1	1	1	0.946429	0.796051	0.784875
368	0.99274	0.814856	0.956353	0.992574	1	1	0.701485	1	1	0.996599	1	0.969438	0.995316	1	1	1	1	1	0.384688	0.99768	1	1	1	0.950149	0.790717	0.778861
369	0.99637	0.818233	0.958293	0.997525	1	1	0.726575	1	1	1	1	0.969438	0.98829	1	1	1	1	1	0.385002	0.99768	1	1	1	0.951637	0.795012	0.783845
370	0.994555	0.817107	0.939864	0.99505	1	1	0.730159	1	1	1	1	0.96577	0.997658	1	1	1	1	1	0.382178	0.99768	1	1	1	0.955357	0.793696	0.782377
371	0.99637	0.817107	0.947624	0.99505	1	1	0.707117	1	1	1	1	0.96577	0.995316	1	1	1	1	1	0.380609	0.99768	1	1	1	0.94494	0.789816	0.777956
372	0.99274	0.821047	0.944714	1	1	1	0.732719	1	1	1	1	0.971883	0.990632	1	1	1	1	1	0.381236	0.99768	1	1	1	0.950893	0.794458	0.783076
373	0.994555	0.81767	0.946654	0.997525	0.996255	1	0.709677	1	1	1	1	0.968215	0.992974	1	1	1	1	1	0.379354	0.993039	1	1	1	0.952381	0.79044	0.778638
374	0.998185	0.814856	0.954413	0.992574	1	1	0.704045	1	1	1	1	0.968215	0.997658	1	1	1	1	1	0.385315	0.99768	1	1	1	0.935268	0.789955	0.777971
375	0.994555	0.813731	0.943744	1	1	1	0.708141	1	1	0.996599	1	0.973105	0.997658	1	1	1	1	1	0.385315	0.99768	1	1	1	0.934524	0.789816	0.778036
376	0.99274	0.808104	0.941804	0.997525	0.996255	1	0.713774	1	1	1	1	0.966993	0.997658	1	1	1	1	1	0.38406	0.99768	1	1	1	0.947173	0.790163	0.778444
377	0.990926	0.822735	0.946654	1	1	1	0.71787	1	1	0.996599	1	0.96577	0.995316	1	1	1	1	1	0.387198	0.99768	1	1	1	0.949405	0.793627	0.782064
378	1	0.806415	0.953443	0.99505	1	1	0.704045	1	1	1	1	0.958435	0.992974	1	1	1	1	1	0.384374	1	1	1	1	0.944196	0.788985	0.776817
379	0.989111	0.809792	0.961203	0.99505	1	1	0.72043	1	1	1	1	0.96577	0.997658	1	1	1	1	1	0.388767	0.99768	1	1	1	0.953125	0.794042	0.78238
380	0.994555	0.815982	0.950533	0.99505	1	1	0.714798	1	1	1	1	0.969438	1	1	1	1	1	1	0.381236	1	1	1	1	0.951637	0.792033	0.78076
381	0.998185	0.814294	0.941804	1	1	1	0.72043	1	1	1	1	0.968215	1	1	1	1	1	1	0.384374	0.99768	1	1	1	0.947173	0.79238	0.780643
382	0.99637	0.818233	0.943744	1	1	1	0.731695	1	1	1	1	0.95599	0.992974	1	1	1	1	1	0.380295	1	1	1	1	0.949405	0.792934	0.781662
383	0.989111	0.817107	0.953443	1	1	1	0.729135	1	1	1	1	0.968215	0.995316	1	1	1	1	1	0.386884	0.99768	1	1	1	0.950893	0.795151	0.78387
384	0.99274	0.808666	0.935984	0.997525	0.996255	1	0.713262	1	1	1	1	0.959658	0.992974	1	1	1	1	1	0.382805	0.99768	1	1	1	0.951637	0.789331	0.777772
385	0.998185	0.81767	0.946654	1	1	1	0.709165	1	1	1	1	0.958435	0.995316	1	1	1	0.996337	1	0.379667	0.99768	1	1	1	0.952381	0.790301	0.779038
386	0.99637	0.814856	0.970902	1	1	1	0.726062	1	1	1	1	0.963325	0.997658	1	1	1	1	1	0.379981	1	1	1	1	0.953869	0.794596	0.783398
387	0.99637	0.820484	0.947624	0.997525	1	1	0.719406	1	1	1	1	0.963325	0.997658	1	1	1	1	1	0.383119	0.99536	1	1	1	0.955357	0.793349	0.781909
388	0.989111	0.815419	0.957323	0.997525	1	1	0.727599	1	1	1	1	0.966993	0.997658	1	1	1	1	1	0.389394	0.99768	1	1	1	0.953869	0.795774	0.784384
389	0.994555	0.826674	0.944714	0.992574	1	1	0.697901	1	1	1	1	0.964548	1	1	1	1	1	1	0.386884	0.99768	1	1	1	0.941964	0.790578	0.778522
390	0.99274	0.808666	0.951503	0.99505	1	1	0.72299	1	1	0.996599	1	0.973105	0.995316	1	1	1	1	1	0.384374	1	1	1	1	0.945685	0.79238	0.780834
391	0.99637	0.824986	0.943744	0.997525	1	1	0.726575	1	1	1	1	0.959658	0.992974	1	1	1	1	1	0.384688	1	1	1	1	0.946429	0.793904	0.78262
392	0.990926	0.812606	0.950533	0.997525	1	1	0.727087	1	1	1	1	0.968215	0.995316	1	1	1	1	1	0.380922	1	1	1	1	0.957589	0.793488	0.78236
393	0.990926	0.826111	0.951503	0.997525	1	1	0.714286	1	1	1	1	0.968215	0.995316	1	1	1	1	1	0.380295	1	1	1	1	0.948661	0.792518	0.781164
394	0.994555	0.830613	0.948594	1	1	1	0.718894	1	1	1	1	0.968215	1	1	1	1	1	1	0.379981	0.99768	1	1	1	0.948661	0.793696	0.782459
395	0.994555	0.809229	0.941804	0.990099	0.996255	1	0.717358	1	1	1	1	0.966993	0.995316	1	1	1	1	1	0.388767	0.99768	1	1	1	0.949405	0.791825	0.780068
396	0.99637	0.813168	0.961203	0.997525	1	1	0.713262	1	1	0.993197	1	0.963325	0.997658	1	1	1	1	1	0.38406	0.99536	1	1	1	0.948661	0.792033	0.780654
397	0.989111	0.812043	0.945684	1	1	1	0.707117	1	1	1	1	0.96577	0.995316	1	1	1	1	1	0.388139	0.99768	1	1	1	0.953125	0.79134	0.779607
398	0.998185	0.813168	0.940834	0.997525	1	1	0.724014	1	1	1	1	0.971883	0.997658	1	1	1	1	1	0.384688	0.99768	1	1	1	0.954613	0.793488	0.782007
399	0.99637	0.826111	0.941804	0.997525	1	1	0.707117	1	1	1	1	0.963325	0.997658	1	1	1	1	1	0.384688	1	1	1	1	0.954613	0.79238	0.780791
400	0.998185	0.823298	0.951503	0.99505	1	1	0.707117	1	1	1	1	0.963325	0.997658	1	1	1	1	1	0.381864	1	1	1	1	0.957589	0.79238	0.780887
401	0.994555	0.826674	0.949564	1	1	1	0.706605	1	1	1	1	0.958435	0.995316	1	1	1	1	1	0.385002	0.99768	1	1	1	0.943452	0.791548	0.779803
402	0.99637	0.81767	0.945684	0.99505	0.996255	1	0.722478	1	1	1	1	0.969438	0.995316	1	1	1	0.996337	1	0.385629	0.993039	1	1	1	0.947173	0.793072	0.781678
403	0.985481	0.815419	0.947624	0.997525	1	1	0.709165	1	1	1	1	0.964548	0.992974	1	1	1	1	1	0.37653	0.99768	1	1	1	0.955357	0.78947	0.778116
404	0.990926	0.820484	0.936954	0.99505	1	1	0.711214	1	1	1	1	0.962103	0.997658	1	1	1	1	1	0.385629	0.993039	1	1	1	0.94494	0.790648	0.77871
405	0.994555	0.826674	0.950533	0.987624	1	1	0.719918	1	1	1	1	0.97066	0.995316	1	1	1	1	1	0.385315	0.99768	1	1	1	0.956845	0.795081	0.783897
406	0.99274	0.821609	0.935015	0.997525	1	1	0.71787	1	1	1	1	0.962103	0.997658	1	1	1	1	1	0.382178	0.99536	1	1	1	0.952381	0.791687	0.780209
407	0.998185	0.81767	0.935984	0.992574	1	1	0.716846	1	1	0.996599	1	0.968215	0.997658	1	1	1	1	1	0.38155	0.99768	1	1	1	0.958333	0.791964	0.780521
408	0.994555	0.826111	0.947624	1	1	1	0.723502	1	1	1	1	0.959658	0.997658	1	1	1	1	1	0.383746	0.993039	1	1	1	0.950893	0.794042	0.782586
409	0.99274	0.835115	0.958293	1	1	1	0.727599	1	1	1	1	0.959658	0.98829	1	1	1	1	1	0.378412	0.99768	1	1	1	0.945685	0.794596	0.783512
410	0.99274	0.822172	0.946654	1	1	1	0.717358	1	1	1	1	0.971883	0.992974	1	1	1	1	1	0.383433	0.99768	1	1	1	0.959821	0.794042	0.782749
411	0.998185	0.822172	0.948594	0.992574	1	1	0.714286	1	1	1	1	0.96088	0.992974	1	1	1	1	1	0.38406	1	1	1	1	0.948661	0.79231	0.780959
412	0.994555	0.818233	0.934045	0.99505	1	1	0.716846	1	1	1	1	0.976773	0.995316	1	1	1	1	1	0.383746	1	1	1	1	0.944196	0.791548	0.780031
413	0.990926	0.82386	0.944714	0.997525	1	1	0.723502	1	1	1	1	0.964548	1	1	1	1	1	1	0.376843	1	1	1	1	0.952381	0.792518	0.781363
414	0.987296	0.816545	0.948594	0.997525	1	1	0.730159	1	1	1	1	0.977995	0.995316	1	1	1	1	1	0.384374	0.99768	1	1	1	0.950893	0.794735	0.783618
415	0.99274	0.824423	0.943744	0.997525	1	1	0.714798	1	1	0.996599	1	0.97066	1	1	1	1	1	1	0.389081	0.993039	1	1	1	0.960565	0.794943	0.783375
416	0.998185	0.820484	0.939864	1	1	1	0.713262	1	1	1	1	0.969438	0.997658	1	1	1	1	1	0.381236	0.99768	1	1	1	0.950149	0.791618	0.78036
417	0.994555	0.816545	0.937924	1	1	1	0.726575	1	1	1	1	0.963325	0.997658	1	1	1	1	1	0.381236	0.99768	1	1	1	0.955357	0.792795	0.781605
418	1	0.814294	0.950533	1	1	1	0.715822	1	1	1	1	0.968215	0.997658	1	1	1	1	1	0.380922	1	1	1	1	0.943452	0.79134	0.779957
419	0.990926	0.810355	0.954413	1	1	1	0.728111	1	1	1	1	0.952323	0.995316	1	1	1	1	1	0.383433	0.99536	1	1	1	0.949405	0.792449	0.780864
420	0.994555	0.810917	0.952473	0.997525	1	1	0.71275	1	1	0.996599	1	0.974328	0.997658	1	1	1	1	1	0.382491	0.99768	1	1	1	0.946429	0.791202	0.779512
421	0.990926	0.813731	0.960233	1	1	1	0.721454	1	1	1	1	0.971883	0.995316	1	1	1	1	1	0.382491	1	1	1	1	0.950893	0.793557	0.782389
422	0.994555	0.822735	0.954413	1	1	1	0.714798	1	1	1	1	0.958435	0.995316	1	1	1	1	1	0.382178	0.99536	1	1	1	0.94494	0.791964	0.780595
423	0.983666	0.806978	0.952473	0.997525	1	1	0.723502	1	1	1	1	0.963325	0.992974	1	1	1	1	1	0.381236	0.99536	1	1	1	0.94494	0.790578	0.778973
424	1	0.818796	0.934045	0.987624	1	1	0.712238	1	1	0.996599	1	0.963325	0.997658	1	1	1	1	1	0.387512	0.99536	1	1	1	0.951637	0.791618	0.779736
425	0.994555	0.814856	0.956353	0.997525	1	1	0.717358	1	1	1	1	0.966993	0.997658	1	1	1	1	1	0.384374	1	1	1	1	0.956845	0.793696	0.782383
426	0.994555	0.815982	0.948594	0.997525	1	1	0.713774	1	1	1	1	0.969438	0.997658	1	1	1	1	1	0.376843	1	1	1	1	0.94122	0.789816	0.778437
427	0.994555	0.815419	0.953443	0.990099	1	1	0.721966	1	1	1	1	0.964548	0.995316	1	1	1	1	1	0.381864	1	1	1	1	0.951637	0.792726	0.781483
428	0.99637	0.81767	0.942774	1	1	1	0.713774	1	1	0.996599	1	0.96577	0.997658	1	1	1	1	1	0.383746	0.99768	1	1	1	0.94494	0.791271	0.779476
429	0.998185	0.824423	0.954413	0.997525	1	1	0.728623	1	1	1	1	0.968215	0.995316	1	1	1	1	1	0.387512	1	1	1	1	0.953125	0.796744	0.785643
430	0.994555	0.830613	0.953443	0.997525	1	1	0.728623	1	1	1	1	0.968215	0.997658	1	1	1	1	1	0.380295	1	1	1	1	0.956845	0.796121	0.785237
431	0.998185	0.810917	0.936954	0.990099	1	1	0.724526	1	1	1	1	0.971883	1	1	1	1	1	1	0.387198	0.99768	1	1	1	0.950893	0.793072	0.781713
432	0.994555	0.817107	0.939864	0.997525	1	1	0.708653	1	1	1	1	0.957213	0.997658	1	1	1	1	1	0.37904	0.99536	1	1	1	0.947173	0.788847	0.777038
433	0.99274	0.819921	0.948594	0.99505	1	1	0.720942	1	1	1	1	0.966993	1	1	1	1	0.996337	1	0.377471	1	1	1	1	0.955357	0.792449	0.781304
434	0.998185	0.803039	0.954413	0.997525	1	1	0.72555	1	1	1	1	0.963325	0.995316	1	1	1	1	1	0.380609	1	1	1	1	0.943452	0.790994	0.779667
435	0.998185	0.812043	0.938894	0.997525	1	1	0.719918	1	1	1	1	0.974328	0.995316	1	1	1	1	1	0.380609	0.99768	1	1	1	0.949405	0.79134	0.779991
436	0.990926	0.822735	0.942774	0.99505	1	1	0.710189	1	1	1	1	0.98044	0.997658	1	1	1	1	1	0.382178	0.99536	1	1	1	0.949405	0.791964	0.780479
437	0.99637	0.8278	0.947624	0.992574	0.996255	1	0.729135	1	1	1	1	0.966993	0.995316	1	1	1	1	1	0.382178	1	1	1	1	0.950149	0.794943	0.783836
438	0.998185	0.824423	0.939864	1	1	1	0.717358	1	1	0.996599	1	0.966993	0.997658	1	1	1	1	1	0.380922	0.99536	1	1	1	0.947173	0.792033	0.780757
439	0.99274	0.807541	0.941804	0.99505	1	1	0.711214	1	1	1	1	0.966993	1	1	1	1	1	1	0.382491	0.99768	1	1	1	0.953869	0.790094	0.778435
440	0.99637	0.818796	0.942774	0.990099	1	1	0.72043	1	1	1	1	0.969438	0.997658	1	1	1	1	1	0.381236	1	1	1	1	0.948661	0.792172	0.780863
441	0.99637	0.821047	0.952473	1	1	1	0.712238	1	1	0.993197	1	0.97555	1	1	1	1	1	1	0.379354	1	1	1	1	0.939732	0.79134	0.77979
442	0.989111	0.830051	0.951503	1	1	1	0.71531	1	1	1	1	0.96577	0.997658	1	1	1	1	1	0.380922	0.99768	1	1	1	0.951637	0.793419	0.782072
443	0.994555	0.81767	0.953443	0.99505	1	1	0.710701	1	1	1	1	0.974328	0.997658	1	1	1	0.996337	1	0.380922	1	1	1	1	0.947917	0.791618	0.780027
444	0.994555	0.802476	0.937924	0.997525	1	1	0.710189	1	1	1	0.996255	0.963325	0.995316	1	1	1	1	1	0.385315	0.99536	1	1	1	0.946429	0.788639	0.776907
445	0.99637	0.831739	0.937924	0.997525	1	1	0.713262	1	1	0.996599	1	0.969438	0.997658	1	1	1	1	1	0.383746	0.99768	1	1	1	0.959821	0.794112	0.782561
446	0.994555	0.81767	0.952473	0.997525	1	1	0.718382	1	1	1	1	0.973105	1	1	1	1	1	1	0.383746	1	1	1	1	0.938988	0.792518	0.780895
447	0.99274	0.818796	0.943744	0.997525	1	1	0.716846	1	1	1	1	0.964548	0.997658	1	1	1	1	1	0.37904	0.99536	1	1	1	0.950149	0.791063	0.779546
448	0.994555	0.820484	0.946654	0.997525	1	1	0.713774	1	1	1	1	0.962103	1	1	1	1	1	1	0.382491	0.99768	1	1	1	0.949405	0.791825	0.780378
449	0.99637	0.821609	0.952473	1	1	1	0.716334	1	1	1	1	0.963325	0.997658	1	1	1	1	1	0.378412	1	1	1	1	0.958333	0.792865	0.781635
450	0.99637	0.819358	0.948594	0.99505	1	1	0.737327	1	1	1	1	0.957213	0.995316	1	1	1	1	1	0.379354	0.99536	1	1	1	0.947173	0.793627	0.782326
451	0.990926	0.826674	0.958293	0.997525	1	1	0.709165	1	1	0.996599	1	0.959658	0.995316	1	1	1	1	1	0.388139	0.993039	1	1	1	0.94494	0.793003	0.781434
452	0.990926	0.815982	0.935015	0.997525	1	1	0.726062	1	1	1	1	0.97555	0.995316	1	1	1	1	1	0.385943	0.99768	1	1	1	0.954613	0.793834	0.782491
453	0.998185	0.822735	0.957323	0.99505	1	0.99375	0.721966	1	1	1	1	0.958435	1	1	1	1	1	1	0.371195	1	1	1	1	0.955357	0.791895	0.781117
454	0.994555	0.820484	0.945684	0.997525	1	1	0.714798	1	1	1	1	0.969438	1	1	1	1	1	1	0.375275	0.99768	1	1	1	0.953869	0.791133	0.779726
455	0.99274	0.808666	0.948594	1	1	1	0.710701	1	1	0.996599	1	0.97066	0.995316	1	1	1	1	1	0.379981	0.99768	1	1	1	0.94494	0.789401	0.77804
456	0.994555	0.825549	0.948594	0.997525	1	1	0.714286	1	1	1	1	0.962103	0.995316	1	1	1	1	1	0.385315	0.99768	1	1	1	0.955357	0.793696	0.782359
457	0.99637	0.81148	0.956353	0.997525	1	1	0.700461	1	1	1	1	0.962103	0.992974	1	1	1	1	1	0.380609	0.99768	1	1	1	0.948661	0.788985	0.77717
458	0.994555	0.815419	0.950533	0.997525	0.996255	1	0.721454	1	1	1	1	0.971883	0.997658	1	1	1	1	1	0.383433	0.99768	1	1	1	0.946429	0.792865	0.781408
459	0.989111	0.809229	0.954413	1	1	1	0.71275	1	1	1	1	0.962103	0.992974	1	1	1	1	1	0.380609	0.99768	1	1	1	0.949405	0.790094	0.778592
460	0.99274	0.836241	0.948594	0.99505	1	1	0.727599	1	1	1	1	0.97066	0.992974	1	1	1	1	1	0.379981	1	1	1	1	0.935268	0.794112	0.782737
461	0.994555	0.820484	0.961203	1	1	1	0.715822	1	1	1	1	0.974328	0.997658	1	1	1	1	1	0.38406	0.993039	1	1	1	0.962054	0.79522	0.783903
462	0.998185	0.82386	0.934045	0.997525	1	1	0.719918	1	1	1	1	0.963325	0.990632	1	1	1	1	1	0.38155	0.99536	1	1	1	0.950893	0.791964	0.780608
463	0.989111	0.821609	0.953443	1	1	1	0.700973	1	1	1	1	0.966993	0.997658	1	1	1	1	1	0.374961	0.99536	1	1	1	0.953125	0.789401	0.777933
464	0.99637	0.818233	0.955383	0.997525	1	1	0.707629	1	1	1	1	0.96577	1	1	1	1	1	1	0.37904	0.99768	1	1	1	0.947917	0.790717	0.779398
465	0.994555	0.801913	0.944714	1	1	1	0.716334	1	1	1	1	0.964548	1	1	1	1	1	1	0.379981	0.99768	1	1	1	0.941964	0.788708	0.776924
466	0.998185	0.826111	0.949564	0.997525	1	1	0.708653	1	1	1	1	0.976773	0.997658	1	1	1	1	1	0.380609	0.99768	1	1	1	0.943452	0.791964	0.780378
467	0.998185	0.820484	0.946654	1	1	1	0.718382	1	1	0.993197	1	0.963325	0.997658	1	1	1	1	1	0.373392	1	1	1	1	0.955357	0.791133	0.78013
468	0.998185	0.841306	0.951503	0.99505	1	1	0.717358	1	1	0.996599	1	0.968215	1	1	1	1	1	1	0.380295	1	1	1	1	0.953125	0.795497	0.784457
469	0.99637	0.810917	0.950533	0.99505	1	1	0.721966	1	1	1	1	0.966993	0.992974	1	1	1	1	1	0.376216	0.99768	1	1	1	0.952381	0.790994	0.779757
470	0.99274	0.817107	0.958293	1	1	1	0.702509	1	1	1	1	0.97555	0.997658	1	1	1	1	1	0.380922	0.99768	1	1	1	0.956101	0.791687	0.780151
471	0.998185	0.818233	0.947624	0.997525	1	1	0.722478	1	1	1	1	0.968215	0.997658	1	1	1	1	1	0.378726	0.99768	1	1	1	0.945685	0.792033	0.780684
472	0.998185	0.81148	0.958293	0.997525	1	1	0.723502	1	1	1	1	0.95599	0.997658	1	1	1	1	1	0.382491	0.99768	1	1	1	0.938244	0.791548	0.780101
473	0.990926	0.813168	0.957323	0.990099	1	1	0.714286	1	1	1	1	0.957213	0.997658	0.991597	1	1	1	1	0.383746	0.993039	1	1	1	0.948661	0.791063	0.779569
474	1	0.820484	0.948594	0.992574	1	1	0.718382	1	1	1	1	0.959658	0.992974	1	1	1	0.996337	1	0.380609	0.993039	1	1	1	0.958333	0.792518	0.781195
475	0.994555	0.822172	0.959263	0.997525	1	1	0.710701	1	1	0.996599	1	0.962103	0.997658	1	1	1	1	1	0.38155	1	1	1	1	0.945685	0.791895	0.780538
476	0.99274	0.810355	0.952473	1	1	1	0.722478	1	1	1	1	0.968215	0.997658	1	1	1	0.996337	1	0.373078	1	1	1	1	0.947173	0.790163	0.778799
477	0.99637	0.809229	0.942774	1	1	1	0.716846	1	1	1	1	0.971883	0.997658	1	1	1	1	1	0.378099	1	1	1	1	0.945685	0.789955	0.778506
478	1	0.827237	0.941804	1	1	1	0.712238	1	1	1	1	0.963325	0.997658	1	1	1	1	1	0.382491	0.993039	1	1	1	0.958333	0.793072	0.781648
479	0.989111	0.828925	0.949564	0.997525	1	0.99375	0.721454	1	1	1	1	0.971883	0.995316	1	1	1	1	1	0.377785	0.99536	1	1	1	0.953125	0.793488	0.782201
480	0.99637	0.810917	0.948594	1	1	1	0.718382	1	1	1	1	0.966993	0.995316	1	1	1	1	1	0.383433	0.99768	1	1	1	0.953869	0.79231	0.78097
481	0.99637	0.809229	0.949564	0.99505	1	1	0.733231	1	1	0.996599	1	0.976773	1	1	1	1	1	1	0.381236	0.99768	1	1	1	0.943452	0.793211	0.782047
482	0.994555	0.817107	0.957323	0.99505	1	1	0.71787	1	1	1	1	0.963325	0.997658	1	1	1	1	1	0.377157	1	1	1	1	0.952381	0.791825	0.78057
483	0.994555	0.821609	0.938894	1	1	1	0.721966	1	1	1	1	0.976773	0.992974	1	1	1	1	1	0.372764	0.99768	1	1	1	0.94494	0.790648	0.779413
484	0.994555	0.810355	0.945684	0.997525	1	1	0.71531	1	1	0.996599	1	0.963325	1	1	1	1	1	1	0.381864	0.99768	1	1	1	0.950149	0.790648	0.779124
485	0.99637	0.822172	0.954413	0.99505	1	1	0.706093	1	1	1	1	0.971883	0.995316	1	1	1	0.996337	1	0.377785	1	1	1	1	0.948661	0.790856	0.779479
486	0.99274	0.813731	0.937924	0.997525	1	1	0.715822	1	1	1	1	0.979218	0.992974	1	1	1	1	1	0.372451	0.99768	1	1	1	0.948661	0.789054	0.777706
487	0.989111	0.819921	0.950533	0.99505	1	1	0.72299	1	1	0.996599	1	0.944988	0.992974	1	1	1	1	1	0.380609	0.99768	1	1	1	0.94494	0.790925	0.779373
488	0.987296	0.826674	0.956353	0.99505	1	1	0.716846	1	1	1	1	0.969438	0.995316	1	1	1	1	1	0.379667	1	1	1	1	0.950149	0.793142	0.781748
489	0.99274	0.819358	0.942774	0.997525	0.996255	1	0.707117	1	1	1	1	0.963325	0.997658	1	1	1	1	1	0.371509	1	1	1	1	0.946429	0.787738	0.775865
490	0.994555	0.829488	0.947624	0.997525	0.996255	1	0.710189	1	1	1	1	0.963325	1	1	1	1	1	1	0.379981	1	1	1	1	0.936756	0.790856	0.779133
491	1	0.818796	0.950533	0.997525	1	1	0.719918	1	1	1	1	0.97066	0.995316	1	1	1	1	1	0.374333	1	1	1	1	0.954613	0.792033	0.781119
492	0.998185	0.818233	0.954413	0.997525	1	1	0.710701	1	1	1	1	0.96577	0.985948	1	1	1	1	1	0.374647	1	1	1	1	0.953125	0.790301	0.778886
493	0.998185	0.815419	0.934045	0.997525	1	1	0.718382	1	1	1	1	0.97555	0.995316	1	1	1	0.996337	1	0.382491	0.99768	1	1	1	0.956101	0.792241	0.780811
494	0.99637	0.830051	0.935015	1	1	1	0.730159	1	1	0.996599	1	0.971883	1	1	1	1	1	1	0.377471	1	1	1	1	0.951637	0.794181	0.783436
495	0.994555	0.815419	0.939864	0.997525	1	1	0.713774	1	1	1	1	0.964548	0.98829	1	1	1	1	1	0.382178	0.99768	1	1	1	0.950149	0.790509	0.778889
496	0.998185	0.824423	0.941804	0.997525	1	1	0.715822	1	1	1	1	0.966993	1	1	1	1	1	1	0.383119	0.99768	1	1	1	0.947173	0.792587	0.781076
497	0.99637	0.8278	0.948594	0.99505	1	1	0.72299	1	1	1	1	0.964548	0.997658	1	1	1	1	1	0.380295	0.99768	1	1	1	0.953125	0.794042	0.782707
498	1	0.804164	0.942774	1	1	1	0.719918	1	1	1	1	0.97555	0.995316	1	1	1	1	1	0.382178	0.99536	1	1	1	0.950149	0.791202	0.779748
499	0.987296	0.816545	0.952473	0.99505	1	1	0.706093	1	1	1	1	0.97066	0.997658	1	1	1	1	1	0.37904	1	1	1	1	0.956101	0.790717	0.779273
500	0.994555	0.809229	0.948594	1	1	1	0.710701	1	1	1	1	0.964548	0.997658	1	1	1	1	1	0.377471	1	1	1	1	0.950149	0.789331	0.777941
501	0.998185	0.815419	0.946654	0.99505	1	1	0.698413	1	1	1	1	0.981663	0.997658	1	1	1	1	1	0.380295	1	1	1	1	0.954613	0.790301	0.778891
502	0.994555	0.824423	0.952473	1	1	1	0.706093	1	1	1	1	0.979218	0.995316	1	1	1	1	1	0.38406	0.99768	1	1	1	0.956101	0.793557	0.782179
503	0.998185	0.823298	0.955383	0.997525	1	1	0.710189	1	1	1	1	0.973105	0.997658	1	1	1	1	1	0.378726	0.99768	1	1	1	0.940476	0.79134	0.779965
504	0.99637	0.823298	0.946654	0.997525	1	1	0.721966	1	1	1	1	0.971883	0.997658	1	1	1	1	1	0.375902	1	1	1	1	0.950893	0.792587	0.781329
505	0.99637	0.833427	0.941804	0.992574	1	1	0.721966	1	1	1	1	0.97066	0.997658	1	1	1	1	1	0.381236	1	1	1	1	0.953869	0.794735	0.783552
506	0.99274	0.819921	0.954413	0.997525	1	1	0.718894	1	1	1	1	0.97555	1	1	1	1	1	1	0.37904	1	1	1	1	0.952381	0.79328	0.782104
507	0.994555	0.821047	0.942774	0.987624	1	1	0.719918	1	1	1	1	0.97555	1	1	1	1	1	1	0.375275	1	1	1	1	0.946429	0.791133	0.779769
508	0.990926	0.815982	0.955383	0.99505	1	1	0.713774	1	1	1	1	0.974328	0.997658	1	1	1	1	1	0.377157	1	1	1	0.994318	0.949405	0.791133	0.779815
509	0.99637	0.812043	0.953443	1	1	1	0.721454	1	1	1	1	0.962103	1	1	1	1	0.996337	1	0.375275	1	1	1	1	0.953125	0.791202	0.780061
510	0.994555	0.803602	0.935015	0.997525	0.996255	1	0.724526	1	1	0.996599	1	0.96577	0.995316	1	1	1	1	1	0.380922	1	1	1	1	0.951637	0.790232	0.778964
511	0.994555	0.82386	0.948594	1	1	1	0.71787	1	1	1	1	0.962103	0.995316	1	1	1	1	1	0.374333	0.99768	1	1	1	0.943452	0.790509	0.779044
512	0.99274	0.824423	0.944714	0.992574	1	1	0.708653	1	1	1	1	0.957213	0.997658	1	1	1	1	1	0.37904	0.99536	1	1	1	0.955357	0.790648	0.779239
513	0.99274	0.819358	0.950533	0.99505	0.996255	1	0.708141	1	1	1	1	0.969438	0.997658	1	1	1	1	1	0.377471	0.99768	1	1	1	0.947173	0.790024	0.778469
514	0.994555	0.823298	0.933075	1	1	1	0.718894	1	1	1	1	0.97066	0.997658	1	1	1	1	1	0.375588	0.99768	1	1	1	0.953869	0.791271	0.779983
515	0.994555	0.813168	0.931135	0.990099	1	1	0.709677	1	1	0.996599	1	0.96088	0.997658	1	1	1	1	1	0.384688	1	1	1	1	0.947917	0.789262	0.777443
516	0.994555	0.812606	0.943744	0.997525	1	1	0.711726	1	1	1	1	0.954768	0.997658	1	1	1	1	1	0.375588	1	1	1	1	0.952381	0.788708	0.777323
517	0.99637	0.814856	0.950533	0.997525	1	1	0.712238	1	1	1	1	0.962103	0.997658	1	1	1	1	1	0.376843	1	1	1	1	0.948661	0.789955	0.778613
518	0.99274	0.810355	0.957323	0.992574	1	1	0.726575	1	1	1	1	0.97555	0.997658	1	1	1	1	1	0.374647	1	1	1	1	0.951637	0.792103	0.781178
519	0.998185	0.835115	0.949564	0.992574	1	1	0.706605	1	1	1	1	0.95599	1	1	1	1	1	1	0.377785	0.99536	1	1	1	0.947173	0.791202	0.779654
520	0.994555	0.820484	0.946654	0.997525	1	1	0.734255	1	1	0.996599	1	0.969438	0.997658	1	1	1	1	1	0.377785	0.99536	1	1	1	0.950893	0.793904	0.782994
521	0.985481	0.821047	0.945684	0.997525	1	1	0.705069	1	1	0.996599	1	0.964548	0.997658	1	1	1	1	1	0.379981	1	1	1	1	0.953125	0.790163	0.778663
522	0.994555	0.809229	0.944714	0.997525	1	1	0.726575	1	1	1	1	0.971883	1	1	1	1	1	1	0.378099	1	1	1	1	0.946429	0.79141	0.780019
523	0.994555	0.821609	0.952473	0.99505	1	1	0.718382	1	1	1	1	0.969438	0.98829	1	1	1	1	1	0.374961	0.99768	1	1	1	0.94122	0.790578	0.779118
524	0.99637	0.821047	0.958293	0.997525	1	1	0.728111	1	1	1	1	0.964548	0.997658	1	1	1	1	1	0.369313	1	1	1	1	0.955357	0.792518	0.781562
525	0.989111	0.806978	0.956353	0.997525	1	1	0.71275	1	1	1	1	0.969438	0.990632	1	1	1	1	1	0.378726	0.99536	1	1	1	0.943452	0.789193	0.777696
526	0.994555	0.833427	0.942774	0.997525	1	1	0.713262	1	1	1	1	0.97066	1	1	1	1	1	1	0.378412	0.99768	1	1	1	0.950893	0.792795	0.781539
527	0.994555	0.817107	0.938894	1	0.996255	1	0.706605	1	1	1	1	0.973105	0.997658	1	1	1	0.992674	1	0.375588	0.99536	1	1	1	0.951637	0.788916	0.777365
528	0.990926	0.821047	0.942774	0.997525	1	1	0.708141	1	1	1	1	0.973105	0.995316	1	1	1	1	1	0.377471	0.99768	1	1	1	0.945685	0.789747	0.77828
529	0.99274	0.815419	0.956353	0.99505	0.996255	1	0.714286	1	1	0.993197	1	0.963325	0.997658	1	1	1	1	1	0.371195	0.99536	1	1	1	0.948661	0.788985	0.77754
530	0.994555	0.815419	0.942774	0.997525	1	1	0.714798	1	1	1	1	0.969438	0.992974	1	1	1	1	1	0.377785	0.99768	1	1	1	0.947917	0.790094	0.778691
531	0.994555	0.813731	0.938894	1	1	1	0.705069	1	1	1	1	0.973105	1	1	1	1	1	1	0.374019	1	1	1	1	0.956101	0.788777	0.777292
532	0.99274	0.819921	0.947624	1	1	1	0.716846	1	1	1	1	0.968215	0.995316	1	1	1	1	1	0.382491	0.99536	1	1	1	0.945685	0.792033	0.780603
533	0.994555	0.8278	0.940834	0.992574	0.996255	1	0.714286	1	1	1	1	0.97555	0.995316	1	1	1	1	1	0.37904	0.99768	1	1	1	0.947173	0.791825	0.780361
534	0.99637	0.813168	0.952473	0.997525	1	1	0.714286	1	1	1	1	0.979218	1	1	1	1	1	1	0.37653	1	1	1	1	0.955357	0.791756	0.780664
535	0.99637	0.81767	0.941804	0.990099	1	1	0.715822	1	1	1	1	0.959658	0.992974	1	1	1	1	1	0.377157	0.99536	1	1	1	0.950149	0.789747	0.778336
536	0.99274	0.815982	0.954413	0.997525	1	1	0.696365	1	1	1	1	0.964548	0.997658	1	1	1	1	1	0.375588	1	1	1	1	0.950149	0.788085	0.776328
537	0.987296	0.80529	0.956353	1	1	1	0.71531	1	1	1	1	0.976773	0.997658	1	1	1	1	1	0.384374	1	1	1	1	0.954613	0.79238	0.781104
538	0.989111	0.83399	0.953443	0.997525	1	1	0.722478	1	1	1	1	0.968215	0.995316	1	1	1	1	1	0.375902	0.99768	1	1	1	0.943452	0.793142	0.781905
539	0.99637	0.814856	0.940834	0.997525	1	1	0.71787	1	1	1	1	0.963325	1	1	1	1	1	1	0.37653	0.99768	1	1	1	0.950149	0.790163	0.778769
540	0.990926	0.836241	0.941804	1	1	1	0.718894	1	1	1	1	0.97555	0.997658	1	1	1	1	1	0.375275	1	1	1	1	0.944196	0.792726	0.781772
541	0.99637	0.813168	0.957323	1	1	1	0.725038	1	1	1	1	0.968215	0.995316	1	1	1	1	1	0.375588	1	1	1	1	0.950893	0.792241	0.781339
542	0.994555	0.808104	0.955383	1	1	1	0.717358	1	1	0.996599	1	0.966993	1	1	1	1	1	1	0.376216	1	1	1	1	0.949405	0.790371	0.779224
543	0.99637	0.820484	0.945684	1	1	1	0.71531	1	1	1	1	0.96577	0.995316	1	1	1	1	1	0.37653	1	1	1	1	0.945685	0.790578	0.77911
544	0.990926	0.819358	0.950533	0.99505	1	1	0.72043	1	1	1	1	0.968215	0.997658	1	1	1	1	1	0.380295	0.99768	1	1	1	0.952381	0.792726	0.781437
545	0.99637	0.815982	0.953443	0.992574	1	0.99375	0.712238	1	1	1	0.996255	0.97555	0.997658	1	1	1	1	1	0.382491	0.99768	1	1	1	0.946429	0.791756	0.780296
546	0.994555	0.80529	0.947624	0.997525	1	1	0.711214	1	1	1	1	0.97066	0.995316	1	1	1	1	1	0.378099	1	1	1	1	0.940476	0.788292	0.776623
547	0.99274	0.841868	0.941804	0.990099	1	1	0.712238	1	1	0.993197	1	0.964548	0.997658	1	1	1	1	1	0.379981	1	1	1	1	0.944196	0.792587	0.781035
548	0.994555	0.803039	0.946654	1	1	1	0.71787	1	1	1	1	0.957213	0.995316	1	1	1	1	1	0.36994	1	1	1	1	0.949405	0.787184	0.775677
549	0.99637	0.822735	0.955383	1	1	1	0.703021	1	1	1	1	0.96088	1	1	1	1	1	1	0.376216	0.99768	1	1	1	0.956845	0.790648	0.779063
550	0.99637	0.809792	0.945684	0.997525	1	1	0.71531	1	1	1	1	0.963325	1	1	1	1	1	1	0.378726	0.99536	1	1	1	0.94494	0.78947	0.777938
551	0.99637	0.833427	0.951503	0.997525	0.996255	1	0.72299	1	1	1	1	0.963325	0.992974	1	1	1	1	1	0.378412	0.99536	1	1	1	0.944196	0.793419	0.782115
552	1	0.808666	0.945684	0.997525	0.996255	1	0.714798	1	1	1	1	0.97066	0.990632	1	1	1	1	1	0.379667	1	1	1	1	0.951637	0.79044	0.779054
553	0.994555	0.818796	0.954413	1	1	1	0.711726	1	1	0.993197	1	0.96577	0.992974	1	1	1	1	1	0.374647	0.99768	1	1	1	0.953125	0.79044	0.778942
554	0.99637	0.806978	0.946654	0.992574	1	1	0.718382	1	1	1	1	0.958435	0.995316	1	1	1	1	1	0.380609	1	1	1	1	0.949405	0.790024	0.778406
555	0.99637	0.822735	0.954413	0.992574	0.996255	1	0.718382	1	1	1	1	0.971883	0.995316	1	1	1	1	1	0.376216	1	1	1	1	0.944196	0.791756	0.780596
556	0.998185	0.815982	0.957323	0.997525	1	1	0.712238	1	1	1	1	0.974328	0.995316	1	1	1	1	1	0.378099	1	1	1	1	0.947917	0.791479	0.780138
557	0.990926	0.819358	0.946654	0.99505	1	1	0.72299	1	1	1	1	0.97066	0.997658	1	1	1	1	1	0.375275	1	1	1	1	0.944196	0.791133	0.779861
558	0.99274	0.819358	0.945684	0.997525	1	1	0.713262	1	1	1	1	0.973105	0.995316	1	1	1	1	1	0.379667	0.993039	1	1	1	0.96131	0.79231	0.781096
559	0.99637	0.826111	0.948594	1	1	1	0.711214	1	1	1	1	0.966993	0.997658	1	1	1	1	1	0.38155	1	1	1	1	0.949405	0.792518	0.781032
560	1	0.806415	0.952473	0.997525	1	1	0.716846	1	1	1	1	0.971883	0.995316	1	1	1	1	1	0.374647	1	1	1	1	0.949405	0.789886	0.778727
561	0.99637	0.820484	0.948594	0.997525	1	1	0.711214	1	1	1	1	0.96577	0.992974	1	1	1	1	1	0.375588	1	1	1	1	0.941964	0.789539	0.778225
562	0.994555	0.81767	0.938894	1	1	1	0.710189	1	1	1	1	0.963325	0.995316	1	1	1	1	1	0.376216	0.99768	1	1	1	0.950893	0.789193	0.777585
563	0.99637	0.810917	0.952473	0.997525	1	1	0.71531	1	1	1	1	0.966993	0.992974	1	1	1	1	1	0.374333	1	1	1	1	0.947917	0.789539	0.777911
564	0.998185	0.809792	0.952473	0.99505	1	1	0.706605	1	1	1	1	0.96577	0.997658	1	1	1	1	1	0.379354	1	1	1	1	0.954613	0.790024	0.778638
565	0.989111	0.81767	0.943744	0.997525	1	1	0.716334	1	1	1	1	0.966993	0.997658	1	1	1	1	1	0.374961	1	1	1	1	0.954613	0.790509	0.779072
566	0.998185	0.826111	0.951503	0.997525	1	1	0.727599	1	1	1	1	0.97555	0.992974	1	1	1	1	1	0.381236	0.99768	1	1	1	0.950893	0.795289	0.784288
567	0.99637	0.81767	0.935015	0.997525	1	1	0.71275	1	1	1	1	0.96577	0.997658	1	1	1	1	1	0.383119	0.99768	1	1	1	0.955357	0.79141	0.779748
568	0.99637	0.817107	0.935984	0.997525	1	1	0.703533	1	1	1	1	0.96577	0.98829	1	1	1	1	1	0.376843	1	1	1	1	0.953869	0.788431	0.776796
569	0.99637	0.820484	0.958293	1	1	1	0.707117	1	1	1	1	0.969438	0.997658	1	1	1	0.996337	1	0.380922	0.99768	1	1	1	0.958333	0.792657	0.781102
570	0.987296	0.814294	0.951503	0.99505	1	1	0.710189	1	1	1	1	0.973105	0.997658	1	1	1	1	1	0.378726	0.99768	1	1	1	0.949405	0.790301	0.778862
571	0.989111	0.809229	0.946654	0.997525	0.996255	1	0.705581	1	1	1	1	0.96577	0.997658	1	1	1	1	1	0.379667	1	1	1	1	0.954613	0.789124	0.777582
572	0.99274	0.806978	0.965082	0.997525	0.996255	1	0.716334	1	1	1	1	0.96577	0.997658	1	1	1	0.996337	1	0.371509	0.993039	1	1	1	0.950893	0.789331	0.778204
573	0.99274	0.821047	0.954413	0.99505	1	1	0.702509	1	1	1	1	0.97066	0.997658	1	1	1	1	1	0.383433	1	1	1	1	0.947917	0.79134	0.779633
574	0.998185	0.813168	0.952473	0.997525	0.996255	1	0.713774	1	1	1	1	0.962103	0.997658	1	1	1	1	1	0.377785	1	1	1	1	0.947173	0.790163	0.778697
575	0.994555	0.826674	0.961203	0.997525	1	1	0.710189	1	1	1	1	0.96577	0.995316	1	1	1	1	1	0.37904	0.99536	1	1	1	0.956101	0.793003	0.781865
576	0.99637	0.808104	0.940834	0.997525	1	1	0.728623	1	1	0.996599	1	0.959658	0.997658	1	1	1	1	1	0.37904	0.990719	1	1	1	0.947173	0.790509	0.779152
577	0.99637	0.812043	0.953443	1	1	1	0.711214	1	1	1	1	0.968215	0.995316	1	1	1	1	1	0.374019	1	1	1	1	0.947917	0.789331	0.778067
578	0.994555	0.823298	0.947624	0.997525	1	1	0.714798	1	1	1	1	0.984108	0.997658	1	1	1	0.996337	1	0.382491	0.99768	1	1	1	0.947917	0.793349	0.782106
579	0.998185	0.830051	0.940834	0.99505	1	1	0.72043	1	1	1	1	0.952323	0.992974	1	1	1	1	1	0.38155	0.99768	1	1	1	0.951637	0.792795	0.781367
580	0.99637	0.827237	0.952473	1	1	1	0.714798	1	1	1	1	0.973105	0.997658	1	1	1	1	1	0.383119	1	1	1	1	0.953125	0.794458	0.783052
581	0.994555	0.814294	0.940834	1	1	1	0.710701	1	1	1	1	0.969438	0.995316	1	1	1	1	1	0.377471	1	1	1	1	0.959821	0.790509	0.779261
582	0.998185	0.816545	0.940834	0.997525	1	1	0.721966	1	1	1	0.996255	0.966993	0.997658	1	1	1	1	1	0.377471	1	1	1	1	0.950893	0.79141	0.780153
583	0.998185	0.806415	0.937924	0.997525	1	1	0.721966	1	1	0.996599	1	0.97066	1	1	1	1	1	1	0.379354	0.99768	1	1	1	0.957589	0.791202	0.780002
584	0.998185	0.813168	0.950533	1	1	1	0.710701	1	1	0.996599	0.996255	0.981663	0.995316	1	1	1	1	1	0.374647	1	1	1	1	0.949405	0.790163	0.778854
585	0.998185	0.821047	0.959263	0.987624	1	1	0.703533	1	1	1	1	0.97066	1	1	1	1	1	1	0.381236	0.99768	1	1	1	0.950149	0.791548	0.780063
586	0.990926	0.802476	0.950533	0.99505	1	1	0.71275	1	1	1	1	0.974328	1	1	1	1	1	1	0.382805	0.99768	1	1	1	0.951637	0.790509	0.7791
587	1	0.819358	0.952473	0.99505	1	1	0.713774	1	1	1	1	0.96088	0.992974	1	1	1	1	1	0.375588	0.99536	1	1	1	0.963542	0.791687	0.780435
588	0.99274	0.821047	0.946654	0.99505	1	1	0.714286	1	1	1	1	0.964548	0.995316	1	1	1	1	1	0.376216	1	1	1	1	0.950893	0.790648	0.779472
589	0.994555	0.813731	0.953443	1	1	1	0.714798	1	1	1	1	0.96088	0.990632	1	1	1	1	1	0.374333	0.99768	1	1	1	0.953869	0.789955	0.778467
590	0.990926	0.815419	0.950533	0.985149	1	1	0.714286	1	1	1	1	0.962103	0.995316	1	1	1	1	1	0.377157	0.99768	1	1	1	0.952381	0.790024	0.778777
591	0.994555	0.839617	0.947624	1	1	1	0.713774	1	1	0.996599	1	0.97555	0.992974	1	1	1	1	1	0.372764	1	1	1	1	0.945685	0.79238	0.781193
592	0.99274	0.818233	0.952473	1	1	1	0.710701	1	1	1	1	0.966993	0.997658	1	1	1	1	1	0.373078	0.99768	1	1	1	0.954613	0.790163	0.77892
593	0.99637	0.826111	0.954413	1	1	1	0.704045	1	1	1	1	0.966993	0.997658	1	1	1	0.996337	1	0.378099	0.99768	1	1	1	0.949405	0.791063	0.779341
594	0.99637	0.801913	0.954413	0.99505	1	1	0.705069	1	1	1	1	0.97555	0.995316	1	1	1	0.996337	1	0.380295	1	1	1	1	0.943452	0.7885	0.776735
595	0.998185	0.819358	0.954413	0.99505	1	1	0.720942	1	1	1	1	0.96088	0.990632	1	1	1	1	1	0.375275	1	1	1	1	0.949405	0.79141	0.780132
596	0.994555	0.822735	0.948594	0.997525	1	1	0.705581	1	1	1	1	0.962103	0.995316	1	1	1	1	1	0.380295	1	1	1	1	0.950149	0.790648	0.779149
597	0.99274	0.8278	0.953443	1	1	1	0.726062	1	1	1	1	0.966993	0.992974	1	1	1	1	1	0.374019	1	1	1	1	0.956101	0.793765	0.782618
598	0.994555	0.814856	0.953443	0.997525	1	1	0.715822	1	1	1	1	0.97066	1	1	1	1	0.996337	1	0.378099	0.99768	1	1	1	0.953869	0.791756	0.78045
599	0.998185	0.832302	0.946654	0.997525	0.996255	1	0.715822	1	1	1	1	0.969438	0.992974	1	1	1	1	1	0.378099	0.99536	1	1	1	0.952381	0.793072	0.781887
600	0.990926	0.819358	0.951503	1	1	1	0.731183	1	1	1	1	0.963325	1	1	1	1	1	1	0.384688	0.99768	1	1	1	0.944196	0.794389	0.783263
601	0.99637	0.82386	0.936954	0.997525	1	0.99375	0.708653	1	1	1	1	0.963325	0.997658	1	1	1	0.992674	1	0.38155	0.99768	1	1	1	0.947917	0.790371	0.778767
602	0.990926	0.826111	0.946654	1	1	1	0.718894	1	1	1	1	0.973105	0.995316	1	1	1	1	1	0.381236	0.993039	1	1	1	0.956101	0.793834	0.78264
603	0.994555	0.813168	0.952473	1	1	1	0.707117	1	1	1	1	0.95599	1	1	1	1	1	1	0.377785	0.99536	1	1	1	0.948661	0.788985	0.777546
604	0.994555	0.815419	0.944714	0.997525	0.996255	1	0.724014	1	1	0.996599	1	0.958435	0.995316	1	1	1	1	1	0.374333	1	1	1	1	0.934524	0.788847	0.777544
605	0.998185	0.822735	0.939864	0.997525	1	1	0.707629	1	1	1	1	0.963325	0.992974	1	1	1	1	1	0.380609	1	1	1	0.994318	0.950893	0.790509	0.779149
606	0.987296	0.823298	0.949564	0.992574	1	1	0.710701	1	1	1	1	0.97066	0.992974	1	1	1	0.996337	1	0.376216	0.99768	1	1	1	0.950149	0.79044	0.778971
607	0.994555	0.826111	0.941804	0.99505	1	1	0.721966	1	1	1	1	0.966993	0.995316	1	1	1	1	1	0.379667	0.99768	1	1	1	0.962798	0.793973	0.782685
608	0.990926	0.820484	0.949564	0.99505	0.996255	1	0.719918	1	1	1	1	0.97066	0.995316	1	1	1	1	1	0.373706	0.99536	1	1	1	0.9375	0.789816	0.7786
609	0.994555	0.819358	0.937924	0.997525	1	1	0.711726	1	1	1	1	0.957213	0.997658	1	1	1	1	1	0.383119	0.99536	1	1	1	0.946429	0.790232	0.778574
610	0.998185	0.82386	0.943744	0.99505	1	1	0.714286	1	1	1	1	0.96577	0.995316	1	1	1	1	1	0.379981	0.99768	1	1	1	0.949405	0.791687	0.780178
611	0.994555	0.818796	0.958293	0.992574	1	1	0.708653	1	1	1	1	0.96577	0.992974	1	1	1	1	1	0.374961	1	1	1	1	0.956845	0.790717	0.779391
612	0.99637	0.827237	0.950533	0.997525	1	1	0.709677	1	1	1	1	0.976773	0.990632	1	1	1	1	1	0.38155	0.99768	1	1	1	0.954613	0.79328	0.781957
613	0.994555	0.819358	0.950533	0.99505	1	1	0.724526	1	1	1	1	0.959658	0.997658	1	1	1	1	1	0.377785	0.99536	1	1	1	0.947917	0.791895	0.780737
614	0.99637	0.826111	0.945684	0.997525	1	1	0.713262	1	1	1	1	0.974328	0.997658	1	1	1	1	1	0.374333	0.99768	1	1	1	0.94494	0.790856	0.779501
615	1	0.819921	0.943744	1	1	1	0.715822	1	1	1	1	0.97555	0.997658	1	1	1	0.996337	1	0.376216	0.993039	1	1	1	0.948661	0.791133	0.779851
616	0.99274	0.824423	0.944714	1	1	1	0.724526	1	1	1	1	0.973105	0.997658	1	1	1	0.996337	1	0.379981	0.99768	1	1	1	0.956101	0.794181	0.783176
617	0.99637	0.821609	0.955383	0.997525	1	1	0.719406	1	1	1	1	0.969438	0.990632	1	1	1	1	1	0.378412	1	1	1	1	0.950149	0.792795	0.781748
618	0.990926	0.813731	0.953443	0.997525	1	1	0.71531	1	1	1	1	0.97066	0.992974	1	1	1	1	1	0.373078	1	1	1	1	0.946429	0.789539	0.778119
619	0.994555	0.812043	0.950533	0.99505	1	1	0.712238	1	1	1	1	0.969438	0.995316	1	1	1	1	1	0.379981	1	1	1	1	0.949405	0.790578	0.779215
620	0.989111	0.821609	0.949564	0.997525	1	1	0.725038	1	1	1	1	0.96577	0.995316	1	1	1	1	1	0.373078	0.99768	1	1	1	0.947173	0.791271	0.780057
621	0.994555	0.829488	0.939864	0.997525	1	1	0.71531	1	1	1	1	0.962103	0.992974	1	1	1	1	1	0.37653	0.99768	1	1	1	0.948661	0.791063	0.779667
622	0.998185	0.823298	0.940834	0.99505	1	1	0.705581	1	1	1	1	0.963325	1	1	1	1	0.996337	1	0.375588	1	1	1	1	0.947173	0.789054	0.777499
623	0.99274	0.826674	0.966052	0.997525	1	1	0.714798	1	1	1	1	0.963325	0.995316	1	1	1	1	1	0.380922	0.99768	1	1	1	0.952381	0.793904	0.782741
624	0.994555	0.812606	0.939864	1	0.996255	1	0.724014	1	1	1	1	0.971883	1	1	1	1	1	1	0.374647	0.99768	1	1	1	0.944196	0.790094	0.778894
625	0.99274	0.815982	0.938894	1	1	1	0.72555	1	1	1	1	0.969438	0.997658	1	1	1	0.996337	1	0.378412	1	1	1	1	0.959077	0.792657	0.781681
626	0.99637	0.808104	0.949564	1	1	1	0.712238	1	1	1	1	0.973105	0.992974	1	1	1	1	1	0.377157	0.99536	1	1	1	0.946429	0.789331	0.777983
627	0.99637	0.841306	0.951503	0.99505	1	1	0.721454	1	1	1	1	0.964548	0.995316	1	1	1	1	1	0.374333	0.99768	1	1	1	0.944196	0.793488	0.78222
628	0.99274	0.824423	0.937924	1	1	1	0.724014	1	1	1	1	0.98044	0.995316	1	1	1	1	1	0.380922	1	1	1	1	0.946429	0.793419	0.782335
629	0.994555	0.817107	0.953443	0.997525	1	0.99375	0.726575	1	1	1	1	0.97066	0.992974	1	1	1	1	1	0.380922	1	1	1	1	0.950149	0.793627	0.782562
630	0.99637	0.819921	0.943744	1	1	1	0.703021	1	1	1	1	0.96577	0.997658	1	1	1	1	1	0.37653	0.99768	1	1	1	0.950893	0.789193	0.777546
631	0.994555	0.830613	0.947624	0.997525	1	1	0.721454	1	1	1	1	0.96577	1	1	1	1	1	1	0.374019	0.99768	1	1	1	0.956845	0.793211	0.7823
632	0.99274	0.823298	0.942774	0.992574	1	1	0.717358	1	1	1	1	0.973105	1	1	1	1	1	1	0.379354	1	1	1	1	0.947173	0.791964	0.780355
633	0.990926	0.836804	0.949564	1	1	1	0.714286	1	1	1	1	0.969438	0.995316	1	1	1	1	1	0.377157	0.99768	1	1	1	0.944196	0.792657	0.781179
634	0.998185	0.819358	0.949564	0.990099	1	1	0.709165	1	1	1	1	0.962103	0.997658	1	1	1	1	1	0.36492	1	1	1	1	0.952381	0.7876	0.776331
635	0.998185	0.834553	0.948594	0.99505	1	1	0.701997	1	1	1	1	0.96088	0.997658	1	1	1	1	1	0.377157	0.99768	1	1	1	0.947917	0.790717	0.779083
636	0.998185	0.8278	0.947624	0.997525	1	1	0.718382	1	1	0.996599	1	0.968215	1	1	1	1	1	1	0.375588	1	1	1	1	0.938244	0.79134	0.780059
637	0.99637	0.81767	0.945684	0.99505	0.996255	1	0.706605	1	1	1	1	0.966993	0.997658	1	1	1	1	1	0.372764	1	1	1	1	0.952381	0.788777	0.777517
638	0.998185	0.818233	0.954413	0.992574	1	1	0.719918	1	1	1	1	0.981663	0.995316	1	1	1	1	1	0.377157	0.99536	1	1	1	0.949405	0.792657	0.781535
639	0.99637	0.836241	0.950533	0.997525	1	1	0.728111	1	1	1	1	0.968215	0.990632	1	1	1	1	1	0.374647	1	1	1	1	0.949405	0.794458	0.783518
640	0.998185	0.820484	0.957323	1	1	1	0.718894	1	1	1	1	0.974328	0.992974	1	1	1	1	1	0.376843	0.99768	1	1	1	0.945685	0.79238	0.781139
641	0.994555	0.814856	0.964113	1	1	1	0.700973	1	1	1	1	0.971883	0.997658	1	1	1	0.996337	1	0.379981	0.993039	1	1	1	0.938244	0.789401	0.777797
642	0.99274	0.809229	0.948594	1	1	1	0.706093	1	1	1	1	0.96577	0.995316	1	1	1	1	1	0.379667	1	1	1	1	0.953869	0.78947	0.77804
643	0.99274	0.832302	0.944714	0.992574	0.996255	1	0.72555	1	1	1	1	0.969438	0.995316	1	1	1	1	1	0.375588	1	1	1	1	0.942708	0.792657	0.781352
644	0.994555	0.822735	0.953443	0.99505	1	1	0.737839	1	1	1	1	0.959658	0.995316	1	1	1	1	1	0.381864	1	1	1	1	0.947173	0.79522	0.784016
645	0.985481	0.812606	0.940834	0.997525	1	1	0.71275	1	1	0.996599	1	0.963325	0.997658	1	1	1	1	1	0.376843	0.993039	1	1	1	0.94494	0.788085	0.776592
646	0.99637	0.828362	0.941804	0.99505	1	1	0.719918	1	1	1	1	0.962103	1	1	1	1	1	1	0.371823	0.99768	1	1	1	0.945685	0.790578	0.779356
647	0.998185	0.839055	0.955383	0.997525	1	1	0.729647	1	1	1	1	0.963325	0.995316	1	1	1	1	1	0.375275	0.99768	1	1	1	0.951637	0.795566	0.784597
648	0.998185	0.828925	0.945684	0.99505	1	1	0.711726	1	1	1	1	0.959658	0.997658	1	1	1	1	1	0.374647	1	1	1	1	0.954613	0.791202	0.779973
649	0.994555	0.81767	0.952473	0.99505	1	1	0.719918	1	1	1	1	0.962103	0.992974	1	1	1	1	1	0.378099	0.99768	1	1	1	0.953125	0.791825	0.780339
650	0.99637	0.817107	0.946654	1	1	1	0.730671	1	1	1	1	0.96088	1	1	1	1	1	1	0.376216	0.99768	1	1	1	0.947173	0.792172	0.781013
651	0.990926	0.818796	0.947624	0.997525	0.996255	1	0.708141	1	1	1	1	0.96577	0.997658	1	1	1	1	1	0.368685	1	1	1	1	0.942708	0.787253	0.775956
652	0.99637	0.819358	0.960233	0.997525	1	1	0.709677	1	1	1	1	0.964548	0.997658	1	1	1	1	1	0.376216	1	1	1	1	0.950149	0.790994	0.779822
653	0.998185	0.82386	0.947624	0.997525	1	1	0.71531	1	1	1	1	0.969438	0.990632	1	1	1	1	1	0.378099	1	1	1	1	0.949405	0.791895	0.780415
654	0.994555	0.830051	0.945684	0.997525	1	1	0.727087	1	1	1	1	0.962103	0.995316	1	1	1	1	1	0.377157	0.99768	1	1	1	0.959077	0.794319	0.783429
655	0.998185	0.815982	0.943744	0.997525	1	1	0.727599	1	1	0.996599	1	0.969438	0.997658	1	1	1	1	1	0.37904	0.99536	1	1	1	0.956845	0.793211	0.782049
656	0.990926	0.822172	0.957323	0.997525	1	1	0.719406	1	1	1	1	0.973105	1	1	1	1	1	1	0.374647	1	1	1	1	0.959821	0.793349	0.782414
657	0.99274	0.804164	0.960233	1	0.996255	1	0.721966	1	1	0.996599	1	0.962103	1	1	1	1	1	1	0.374019	1	1	1	1	0.945685	0.789609	0.778279
658	0.998185	0.829488	0.956353	0.992574	1	1	0.733743	1	1	1	1	0.962103	1	1	1	1	1	1	0.371509	0.99536	1	1	1	0.953125	0.794181	0.783695
659	0.998185	0.828362	0.946654	0.992574	1	1	0.72299	1	1	1	1	0.971883	0.997658	1	1	1	1	1	0.372451	1	1	1	1	0.947173	0.792172	0.781265
660	0.989111	0.810917	0.954413	0.992574	1	1	0.718382	1	1	1	1	0.968215	0.995316	1	1	1	1	1	0.374019	1	1	1	1	0.958333	0.790717	0.779572
661	1	0.812043	0.947624	0.997525	1	1	0.728623	1	1	1	1	0.959658	0.997658	1	1	1	1	1	0.378099	1	1	1	1	0.949405	0.791964	0.78065
662	0.994555	0.825549	0.946654	0.997525	0.996255	1	0.715822	1	1	0.996599	1	0.95599	0.997658	1	1	1	1	1	0.376843	0.99768	1	1	1	0.956101	0.791548	0.780336
663	0.99637	0.830613	0.941804	1	1	1	0.72043	1	1	1	1	0.96088	0.997658	1	1	1	1	1	0.37653	0.99536	1	1	1	0.953125	0.792587	0.78118
664	0.990926	0.82386	0.949564	0.99505	1	1	0.707629	1	1	1	1	0.964548	0.995316	1	1	1	1	1	0.371195	0.99768	1	1	1	0.941964	0.788223	0.776636
665	0.990926	0.818233	0.941804	0.99505	1	1	0.710189	1	1	1	1	0.973105	0.995316	1	1	1	1	1	0.375275	0.99768	1	1	1	0.950149	0.78947	0.778017
666	0.994555	0.826111	0.936954	0.997525	1	1	0.71275	1	1	1	1	0.95599	1	1	1	1	1	1	0.377471	0.99768	1	1	1	0.945685	0.789886	0.778453
667	0.994555	0.826674	0.956353	0.985149	1	1	0.707629	1	1	1	1	0.969438	0.997658	1	1	1	1	1	0.366803	1	1	1	1	0.954613	0.789539	0.778415
668	0.994555	0.821609	0.936954	0.99505	1	1	0.718894	1	1	1	1	0.964548	0.997658	1	1	1	1	1	0.371195	1	1	1	1	0.953869	0.789955	0.778812
669	0.990926	0.823298	0.949564	0.997525	1	1	0.701997	1	1	0.993197	1	0.969438	0.992974	1	1	1	1	1	0.377785	0.99768	1	1	1	0.950893	0.789816	0.778418
670	0.99637	0.826674	0.952473	1	1	1	0.710701	1	1	1	1	0.969438	0.995316	1	1	1	0.996337	1	0.377157	1	1	1	1	0.944196	0.79134	0.780043
671	0.994555	0.826674	0.943744	0.990099	1	1	0.721966	1	1	1	1	0.962103	0.997658	1	1	1	1	1	0.37904	0.99768	1	1	1	0.949405	0.792449	0.781127
672	0.99637	0.801913	0.944714	1	1	1	0.710701	1	1	1	1	0.974328	0.992974	1	1	1	1	1	0.377785	1	1	1	1	0.950149	0.788708	0.777191
673	1	0.820484	0.956353	0.997525	1	1	0.72043	1	1	1	1	0.966993	1	1	1	1	1	1	0.380295	1	1	1	1	0.955357	0.794042	0.782859
674	0.994555	0.81767	0.949564	0.99505	1	1	0.717358	1	1	1	1	0.973105	0.995316	1	1	1	0.996337	1	0.380295	0.99536	1	1	1	0.951637	0.792172	0.781002
675	1	0.82386	0.940834	0.99505	1	1	0.71787	1	1	0.996599	1	0.958435	1	1	1	1	1	1	0.377785	1	1	1	1	0.944196	0.790786	0.77949
676	0.99274	0.801913	0.960233	0.99505	1	1	0.714286	1	1	1	1	0.97555	0.992974	1	1	1	1	1	0.373392	1	1	1	1	0.949405	0.789054	0.777743
677	0.99637	0.823298	0.946654	0.99505	1	1	0.699949	1	1	1	1	0.977995	0.997658	0.991597	1	1	0.996337	1	0.375902	0.99768	1	1	1	0.938244	0.7885	0.776907
678	0.994555	0.821047	0.938894	0.997525	1	1	0.707629	1	1	1	1	0.97066	0.997658	1	1	1	1	1	0.37653	1	1	1	1	0.947917	0.789539	0.778326
679	0.987296	0.814294	0.948594	0.992574	1	1	0.709677	1	1	1	1	0.968215	0.997658	1	1	1	1	1	0.377157	1	1	1	1	0.935268	0.788085	0.776428
680	0.990926	0.829488	0.952473	0.99505	1	1	0.718382	1	1	1	1	0.968215	0.992974	1	1	1	0.996337	1	0.378099	1	1	1	1	0.943452	0.79238	0.781253
681	0.99274	0.817107	0.943744	0.99505	1	1	0.72043	1	1	1	1	0.957213	0.992974	1	1	1	0.996337	1	0.377157	1	1	1	1	0.947917	0.790163	0.778879
682	0.987296	0.830051	0.957323	0.99505	1	1	0.719918	1	1	1	1	0.973105	0.995316	1	1	1	1	1	0.382178	1	1	1	1	0.949405	0.794735	0.783614
683	0.998185	0.835115	0.949564	0.997525	1	1	0.707629	1	1	1	1	0.971883	1	1	1	1	1	1	0.369627	1	1	1	1	0.950893	0.791063	0.780111
684	0.99637	0.822735	0.941804	1	1	1	0.706605	1	1	1	1	0.976773	0.997658	1	1	1	1	1	0.374961	0.99768	1	1	1	0.950149	0.790094	0.778685
685	0.99274	0.826674	0.948594	1	1	1	0.713262	1	1	0.996599	1	0.964548	0.997658	1	1	1	1	1	0.373078	1	1	1	1	0.940476	0.789816	0.778318
686	0.994555	0.814294	0.945684	0.992574	1	1	0.728111	1	1	1	0.996255	0.95599	0.997658	1	1	1	1	1	0.378099	1	1	1	1	0.942708	0.790786	0.779444
687	0.994555	0.830051	0.951503	0.99505	1	1	0.713262	1	1	1	1	0.98044	0.995316	1	1	1	1	1	0.375902	0.99768	1	1	1	0.950149	0.792726	0.781569
688	0.99274	0.825549	0.959263	0.990099	0.996255	1	0.721454	1	1	0.996599	1	0.97066	1	1	1	1	1	1	0.379354	1	1	1	1	0.954613	0.794319	0.783049
689	0.994555	0.820484	0.949564	0.997525	1	1	0.710701	1	1	1	1	0.966993	0.995316	1	1	1	1	1	0.380295	0.99536	1	1	1	0.950149	0.791271	0.779876
690	0.99274	0.826111	0.954413	0.990099	1	1	0.728623	1	1	1	0.996255	0.976773	1	1	1	1	1	1	0.377471	0.99768	1	1	1	0.94494	0.794042	0.782981
691	0.99637	0.808666	0.935984	0.99505	1	1	0.715822	1	0.994152	1	1	0.969438	1	1	1	1	1	1	0.381236	1	1	1	1	0.947917	0.789886	0.778425
692	0.99274	0.821609	0.937924	0.997525	1	1	0.713774	1	1	1	1	0.968215	0.997658	1	1	1	1	1	0.382491	0.99768	1	1	1	0.946429	0.791271	0.779959
693	0.994555	0.831739	0.948594	0.99505	1	1	0.704557	1	1	0.996599	1	0.957213	0.995316	0.991597	1	1	0.996337	1	0.380609	1	1	1	1	0.950893	0.791202	0.779407
694	0.998185	0.81767	0.952473	0.997525	1	1	0.705069	1	1	0.996599	1	0.979218	0.997658	0.991597	1	1	1	1	0.383119	0.99536	1	1	1	0.957589	0.792449	0.780984
695	0.99637	0.827237	0.954413	0.997525	1	1	0.72043	1	1	1	1	0.966993	0.997658	1	1	1	1	1	0.375588	0.99768	1	1	1	0.952381	0.793142	0.782163
696	0.990926	0.81148	0.948594	0.997525	1	1	0.71275	1	1	1	1	0.969438	1	1	1	1	1	1	0.37904	1	1	1	1	0.955357	0.790856	0.779658
697	0.99274	0.822172	0.937924	1	0.996255	1	0.718382	1	1	1	1	0.957213	0.990632	1	1	1	1	1	0.377471	0.99768	1	1	1	0.950149	0.790371	0.778817
698	0.99637	0.813168	0.948594	1	1	1	0.697389	1	1	1	1	0.959658	0.995316	1	1	1	1	1	0.379354	1	1	1	1	0.948661	0.788015	0.776215
699	0.990926	0.831176	0.954413	0.99505	0.996255	1	0.721966	1	1	1	1	0.962103	0.997658	1	1	1	1	1	0.373706	1	1	1	1	0.945685	0.792241	0.781186
700	0.99274	0.8278	0.945684	1	1	1	0.729135	1	1	1	1	0.96577	0.995316	1	1	1	1	1	0.371509	0.99768	1	1	1	0.950893	0.792518	0.781511
701	0.99274	0.824986	0.945684	0.99505	1	1	0.728111	1	1	1	1	0.953545	1	1	1	1	1	1	0.376843	1	1	1	1	0.950893	0.792587	0.781395
702	0.998185	0.822735	0.950533	0.997525	0.996255	1	0.711214	1	1	1	1	0.963325	0.997658	1	1	1	1	1	0.377471	0.993039	1	1	1	0.948661	0.790786	0.77943
703	0.99274	0.822735	0.935984	1	1	1	0.719406	1	1	1	1	0.984108	0.997658	1	1	1	1	1	0.378412	0.99768	1	1	1	0.943452	0.791825	0.780552
704	0.99637	0.829488	0.944714	0.997525	1	1	0.727087	1	1	1	1	0.966993	0.98829	1	1	1	1	1	0.372764	0.99536	1	1	1	0.942708	0.791756	0.780856
705	0.994555	0.828362	0.958293	0.997525	1	1	0.71531	1	1	1	1	0.96577	1	1	1	1	1	1	0.375902	0.99768	1	1	1	0.952381	0.792865	0.78181
706	0.99637	0.830613	0.947624	0.997525	1	1	0.718382	1	1	1	1	0.979218	0.997658	1	1	1	1	1	0.374961	0.99536	1	1	1	0.943452	0.792449	0.781416
707	1	0.831739	0.953443	0.997525	1	1	0.709677	1	1	1	1	0.971883	0.997658	1	1	1	1	1	0.380295	0.99768	1	1	1	0.945685	0.793003	0.78172
708	0.998185	0.823298	0.950533	0.99505	1	1	0.716334	1	1	1	1	0.966993	1	1	1	1	0.996337	1	0.371509	1	1	1	1	0.953125	0.791063	0.779765
709	1	0.822172	0.960233	0.997525	1	1	0.72043	1	1	1	1	0.963325	1	1	1	1	1	1	0.374019	1	1	1	1	0.949405	0.79238	0.781529
710	0.99637	0.805853	0.945684	0.99505	1	1	0.710701	1	1	1	1	0.964548	0.995316	1	1	1	1	1	0.377471	1	1	1	1	0.947173	0.788292	0.77681
711	0.99637	0.828925	0.948594	0.99505	1	1	0.731183	1	1	1	1	0.968215	1	1	1	1	1	1	0.371823	1	1	1	1	0.950893	0.793557	0.782669
712	0.998185	0.815419	0.945684	0.997525	1	1	0.719406	1	1	1	1	0.973105	0.995316	1	1	1	0.996337	1	0.379354	1	1	1	1	0.953125	0.792172	0.780966
713	0.998185	0.809229	0.944714	0.99505	1	1	0.702509	1	1	0.996599	1	0.969438	0.997658	1	1	1	1	1	0.38155	0.99768	1	1	1	0.953869	0.789331	0.777728
714	0.990926	0.832302	0.950533	0.997525	0.992509	1	0.734767	1	1	1	1	0.974328	0.997658	1	1	1	1	1	0.374019	0.99536	1	1	1	0.952381	0.795081	0.78441
715	0.998185	0.821609	0.958293	1	1	1	0.718894	1	1	1	1	0.969438	0.992974	1	1	1	1	1	0.381236	0.99768	1	1	1	0.94494	0.793211	0.78198
716	0.994555	0.80529	0.943744	1	1	1	0.724526	1	1	1	1	0.96088	0.995316	1	1	1	1	1	0.374647	0.99536	1	1	1	0.954613	0.789747	0.778732
717	0.994555	0.818796	0.943744	1	1	1	0.72043	1	1	1	1	0.971883	1	1	1	1	1	1	0.378099	0.99768	1	1	1	0.952381	0.792241	0.781116
718	0.99637	0.816545	0.960233	0.99505	1	1	0.726062	1	1	1	1	0.962103	1	1	1	1	1	1	0.374333	0.99536	1	1	1	0.953125	0.792449	0.781363
719	0.987296	0.814294	0.948594	1	1	1	0.716334	1	1	1	1	0.963325	0.997658	1	1	1	1	1	0.380922	0.99768	1	1	1	0.944196	0.790509	0.779144
720	0.998185	0.81767	0.957323	0.997525	0.996255	1	0.730671	1	1	1	1	0.973105	0.995316	1	1	1	1	1	0.375588	1	1	1	1	0.950149	0.793696	0.782783
721	1	0.824423	0.947624	0.99505	1	1	0.719918	1	1	1	1	0.97066	0.995316	1	1	1	1	1	0.371195	1	1	1	1	0.950149	0.79134	0.780473
722	0.99274	0.815419	0.946654	0.997525	1	1	0.720942	1	1	1	1	0.969438	0.997658	1	1	1	1	1	0.368058	1	1	1	1	0.955357	0.789886	0.778852
723	0.99274	0.824423	0.959263	0.997525	1	1	0.696877	1	1	1	1	0.96577	0.995316	1	1	1	1	1	0.377471	1	1	1	1	0.958333	0.790717	0.779108
724	0.99637	0.823298	0.959263	0.997525	1	1	0.707629	1	1	1	1	0.962103	1	1	1	1	1	1	0.373078	1	1	1	1	0.956101	0.790925	0.77963
725	0.99274	0.817107	0.946654	0.997525	0.996255	1	0.72555	1	1	1	1	0.97066	1	1	1	1	1	1	0.379981	1	1	1	1	0.94494	0.792449	0.781123
726	0.99274	0.821047	0.941804	0.99505	1	1	0.730159	1	1	0.996599	1	0.95599	0.997658	1	1	1	1	1	0.377157	1	1	1	1	0.953869	0.792449	0.781353
727	0.994555	0.8278	0.944714	1	1	1	0.694316	1	1	1	1	0.9511	0.997658	1	1	1	0.996337	1	0.374333	0.99768	1	1	1	0.953869	0.787877	0.776372
728	0.99637	0.829488	0.952473	0.99505	1	1	0.709165	1	1	1	1	0.976773	0.992974	1	1	1	1	1	0.371195	0.99768	1	1	1	0.949405	0.790856	0.779467
729	0.989111	0.831176	0.942774	0.992574	1	1	0.71531	1	1	1	1	0.95599	0.992974	1	1	1	0.996337	1	0.372451	1	1	1	1	0.941964	0.789262	0.777919
730	0.99274	0.823298	0.953443	0.997525	0.996255	1	0.707117	1	1	1	1	0.96088	0.997658	1	1	1	1	1	0.373078	1	1	1	1	0.956845	0.790163	0.778892
731	0.99274	0.827237	0.953443	0.992574	1	1	0.729135	1	1	1	1	0.95599	0.995316	1	1	1	1	1	0.370254	1	1	1	1	0.945685	0.791548	0.780558
732	0.994555	0.82386	0.943744	0.992574	1	1	0.71531	1	1	1	1	0.957213	1	1	1	1	1	1	0.378099	1	1	1	1	0.940476	0.790094	0.77869
733	0.99274	0.824986	0.953443	0.997525	1	1	0.717358	1	1	1	1	0.963325	1	1	1	1	1	1	0.378099	1	1	1	1	0.943452	0.791895	0.78075
734	0.990926	0.814856	0.941804	0.997525	1	1	0.716334	1	1	1	1	0.964548	0.990632	1	1	1	1	1	0.373706	1	1	1	1	0.951637	0.789193	0.778015
735	0.99637	0.819358	0.952473	0.992574	1	1	0.707117	1	1	1	1	0.968215	0.995316	1	1	1	1	1	0.370254	1	1	1	1	0.941964	0.788015	0.77628
736	0.994555	0.818796	0.944714	0.997525	1	1	0.701997	1	1	0.996599	1	0.964548	0.997658	1	1	1	1	1	0.379354	0.99768	1	1	1	0.950893	0.789331	0.777692
737	0.994555	0.819358	0.944714	0.997525	1	1	0.720942	1	1	1	1	0.968215	0.995316	1	1	1	1	1	0.376216	1	1	1	1	0.945685	0.791063	0.779741
738	0.99637	0.816545	0.954413	0.997525	1	1	0.715822	1	1	1	1	0.971883	1	1	1	1	1	1	0.380295	0.99768	1	1	1	0.945685	0.791964	0.780671
739	0.99274	0.82386	0.950533	0.997525	1	1	0.714798	1	1	1	1	0.966993	0.995316	1	1	1	1	1	0.375588	0.99768	1	1	1	0.945685	0.790856	0.779534
740	0.998185	0.821609	0.948594	0.997525	1	1	0.727087	1	1	1	1	0.96088	0.995316	1	1	1	1	1	0.374019	1	1	1	1	0.94494	0.791618	0.78065
741	0.99274	0.836804	0.938894	0.997525	1	1	0.730671	1	1	1	1	0.966993	0.997658	1	1	1	1	1	0.374647	0.99768	1	1	1	0.954613	0.794458	0.783739
742	0.99637	0.810355	0.951503	1	1	1	0.726062	1	1	1	1	0.968215	1	1	1	1	1	1	0.37653	1	1	1	1	0.949405	0.791825	0.780706
743	0.99637	0.810917	0.939864	1	1	1	0.728111	1	1	1	0.996255	0.963325	0.995316	1	1	1	1	1	0.370568	0.99768	1	1	1	0.946429	0.789193	0.778474
744	0.994555	0.827237	0.953443	0.990099	1	1	0.708653	1	1	1	1	0.973105	0.997658	1	1	1	0.996337	1	0.371823	1	1	0.993548	1	0.956101	0.790994	0.77979
745	0.998185	0.822735	0.941804	1	1	1	0.721454	1	1	1	1	0.97066	1	1	1	1	1	1	0.374647	0.99536	1	1	1	0.953869	0.792103	0.781088
746	0.998185	0.816545	0.957323	0.992574	1	1	0.721966	1	1	1	1	0.963325	0.997658	1	1	1	1	1	0.371823	1	1	1	1	0.949405	0.790925	0.779891
747	0.990926	0.820484	0.955383	0.997525	1	1	0.718382	1	1	1	1	0.95599	0.995316	1	1	1	1	1	0.366803	1	1	1	1	0.952381	0.789331	0.778403
748	0.99637	0.806978	0.947624	0.99505	1	1	0.71787	1	1	1	1	0.96577	0.995316	1	1	1	1	1	0.380295	0.99768	1	1	1	0.952381	0.790648	0.779375
749	0.994555	0.824986	0.948594	0.997525	1	1	0.714798	1	1	1	1	0.96577	0.995316	1	1	1	1	1	0.375902	1	1	1	1	0.945685	0.790994	0.779597
750	0.99274	0.810355	0.959263	1	1	1	0.711726	1	1	1	1	0.964548	0.995316	1	1	1	1	1	0.377785	0.99768	1	1	1	0.935268	0.788847	0.77741
751	0.99637	0.832302	0.952473	0.992574	1	1	0.725038	1	1	1	1	0.957213	0.992974	1	1	1	0.996337	1	0.383119	1	1	1	1	0.945685	0.794458	0.78329
752	0.99637	0.820484	0.950533	1	1	1	0.705581	1	1	0.996599	1	0.973105	0.997658	1	1	1	1	1	0.37653	0.99768	1	1	1	0.950149	0.790371	0.778798
753	0.994555	0.819358	0.945684	1	1	1	0.717358	1	1	1	1	0.97066	0.997658	1	1	1	1	1	0.372764	0.99536	1	1	1	0.956101	0.790994	0.780032
754	0.994555	0.808666	0.951503	0.99505	1	1	0.719918	1	1	1	1	0.964548	0.997658	1	1	1	0.996337	1	0.374333	0.99768	1	1	1	0.957589	0.79044	0.779129
755	0.998185	0.821047	0.947624	1	1	1	0.721454	1	1	1	1	0.973105	0.995316	1	1	1	1	1	0.373392	1	1	1	1	0.939732	0.790856	0.779736
756	0.99637	0.82386	0.953443	1	1	1	0.709677	1	1	1	1	0.971883	0.997658	1	1	1	1	1	0.374961	0.993039	1	1	1	0.954613	0.791479	0.780272
757	0.994555	0.827237	0.954413	0.997525	0.996255	1	0.714286	1	1	1	1	0.966993	0.997658	1	1	1	1	1	0.385315	0.99768	1	1	1	0.947173	0.793834	0.782258
758	0.99637	0.821609	0.955383	0.992574	1	1	0.717358	1	1	1	1	0.966993	0.997658	1	1	1	1	1	0.377785	1	1	1	1	0.951637	0.792449	0.781203
759	0.99637	0.830051	0.958293	0.997525	1	1	0.710701	1	1	1	1	0.969438	0.997658	1	1	1	1	1	0.37904	1	1	1	1	0.953869	0.793557	0.782325
760	1	0.812043	0.946654	1	1	1	0.721966	1	1	0.996599	1	0.96577	1	1	1	1	0.996337	1	0.378726	1	1	1	1	0.956101	0.792103	0.780969
761	0.990926	0.833427	0.952473	0.99505	1	1	0.71787	1	1	1	1	0.958435	0.995316	1	1	1	1	1	0.37904	1	1	1	1	0.946429	0.792865	0.781724
762	0.99637	0.821609	0.946654	0.99505	1	1	0.721966	1	1	1	1	0.98044	1	1	1	1	0.996337	1	0.375588	1	1	1	1	0.949405	0.792587	0.781516
763	0.994555	0.818796	0.942774	1	1	1	0.729647	1	1	1	1	0.962103	0.995316	1	1	1	1	1	0.382805	0.99768	1	1	1	0.951637	0.793696	0.782591
764	0.994555	0.822172	0.937924	1	1	1	0.71275	1	1	1	1	0.966993	0.997658	1	1	1	1	1	0.376216	0.99768	1	1	1	0.949405	0.790163	0.778907
765	0.99637	0.812043	0.950533	0.99505	1	1	0.730671	1	1	1	1	0.96088	1	1	1	1	1	1	0.378726	1	1	1	1	0.951637	0.792726	0.78157
766	0.99274	0.828925	0.948594	0.997525	1	1	0.707629	1	1	1	1	0.96577	0.997658	1	1	1	1	1	0.375902	1	1	1	1	0.950149	0.790925	0.779582
767	0.99637	0.830051	0.945684	1	1	1	0.720942	1	1	1	1	0.968215	0.997658	0.991597	1	1	0.996337	1	0.375588	0.99768	1	1	1	0.942708	0.792033	0.780756
768	0.99637	0.833427	0.943744	1	1	1	0.729647	1	1	1	1	0.958435	0.995316	1	1	1	1	1	0.378099	1	1	1	1	0.950893	0.794389	0.783473
769	0.990926	0.81767	0.946654	1	1	1	0.706605	1	1	1	1	0.962103	0.992974	1	1	1	1	1	0.370568	1	1	1	1	0.950893	0.787807	0.77646
770	0.994555	0.818796	0.952473	0.997525	1	1	0.711726	1	1	0.996599	1	0.968215	0.997658	1	1	1	1	1	0.378412	0.99536	1	1	1	0.954613	0.791479	0.780334
771	0.99274	0.816545	0.951503	1	1	1	0.72299	1	1	1	1	0.964548	0.990632	1	1	1	1	1	0.373392	1	1	1	1	0.950893	0.790994	0.779974
772	0.994555	0.824423	0.950533	0.992574	1	1	0.710701	1	1	1	1	0.97066	0.997658	1	1	1	1	1	0.370254	1	1	1	1	0.953869	0.790232	0.778981
773	0.987296	0.825549	0.949564	0.99505	1	1	0.726575	1	1	1	1	0.969438	0.995316	1	1	1	1	1	0.381864	0.99768	1	1	1	0.949405	0.794181	0.782973
774	0.99637	0.821609	0.954413	1	1	1	0.709165	1	1	1	1	0.971883	0.995316	1	1	1	0.996337	1	0.381236	0.993039	1	1	1	0.941964	0.791271	0.779722
775	0.998185	0.813168	0.959263	0.997525	1	1	0.707117	1	1	1	1	0.97555	0.997658	1	1	1	1	1	0.38406	0.99536	1	1	1	0.945685	0.791687	0.78008
776	0.994555	0.822735	0.941804	1	1	1	0.71275	1	1	1	1	0.964548	0.997658	1	1	1	1	1	0.379667	1	1	1	1	0.951637	0.79141	0.780138
777	0.994555	0.797411	0.947624	0.997525	1	1	0.734255	1	1	1	1	0.95599	0.997658	1	1	1	0.996337	1	0.378412	1	1	1	1	0.945685	0.790163	0.779029
778	0.998185	0.832302	0.934045	1	1	1	0.707117	1	1	1	1	0.963325	0.990632	1	1	1	1	1	0.37653	1	1	1	1	0.947917	0.790094	0.778614
779	0.994555	0.814856	0.946654	1	0.996255	1	0.72299	1	1	0.996599	1	0.963325	0.995316	1	1	1	1	1	0.380609	1	1	1	1	0.948661	0.791825	0.780434
780	0.994555	0.822735	0.939864	0.997525	1	1	0.726575	1	1	1	1	0.96577	1	1	1	1	1	1	0.379354	1	1	1	1	0.94122	0.792172	0.780813
781	0.998185	0.823298	0.951503	0.997525	1	1	0.709165	1	1	1	1	0.974328	0.997658	1	1	1	1	1	0.37653	0.99768	1	1	1	0.956101	0.791964	0.780934
782	0.99274	0.819921	0.935015	0.992574	1	1	0.711726	1	1	1	1	0.97066	0.997658	1	1	1	1	1	0.37653	1	1	1	1	0.94122	0.788847	0.777139
783	0.990926	0.815982	0.932105	1	1	1	0.722478	1	1	1	1	0.97555	0.997658	1	1	1	1	1	0.376843	0.99768	1	1	1	0.948661	0.790717	0.77947
784	0.994555	0.810917	0.939864	0.99505	1	1	0.729135	1	1	1	1	0.958435	0.995316	1	1	1	1	1	0.374961	1	1	1	1	0.952381	0.790509	0.779315
785	0.990926	0.818796	0.943744	0.992574	1	1	0.709165	1	1	1	1	0.962103	0.995316	1	1	1	1	1	0.372764	0.99536	1	1	1	0.951637	0.788362	0.777037
786	0.994555	0.809792	0.950533	0.997525	1	1	0.731183	1	1	1	1	0.962103	1	1	1	1	1	1	0.372451	0.99768	1	1	1	0.951637	0.791133	0.780117
787	1	0.814294	0.949564	1	0.996255	1	0.709165	1	1	1	1	0.97555	1	1	1	1	1	1	0.375902	1	1	1	1	0.953125	0.790578	0.779414
788	1	0.819921	0.958293	0.99505	1	1	0.721454	1	1	0.996599	1	0.962103	0.997658	1	1	1	1	1	0.379981	1	1	1	1	0.947917	0.793003	0.7818
789	0.998185	0.821047	0.951503	0.997525	1	1	0.71531	1	1	1	1	0.96577	0.997658	1	1	1	1	1	0.376216	0.99768	1	1	1	0.948661	0.791271	0.780009
790	0.998185	0.820484	0.953443	0.99505	1	1	0.723502	1	1	1	1	0.974328	0.995316	1	1	1	1	1	0.37653	1	1	1	1	0.950149	0.793072	0.781986
791	0.99637	0.828362	0.949564	0.997525	1	1	0.718894	1	1	1	1	0.958435	0.995316	1	1	1	1	1	0.37904	1	1	1	1	0.947917	0.792587	0.781469
792	0.99637	0.834553	0.956353	0.990099	1	1	0.720942	1	1	1	0.996255	0.959658	0.995316	1	1	1	1	1	0.37653	0.99768	1	1	1	0.94122	0.792657	0.781367
793	0.998185	0.821609	0.946654	0.997525	1	1	0.734255	1	1	0.996599	1	0.973105	0.995316	1	1	1	1	1	0.370568	0.99768	1	1	1	0.957589	0.793419	0.782826
794	0.994555	0.824986	0.951503	0.99505	1	1	0.724014	1	1	1	1	0.97066	0.997658	1	1	1	0.996337	1	0.380609	1	1	1	1	0.956101	0.794666	0.783698
795	0.99637	0.827237	0.942774	0.997525	1	1	0.721966	1	1	1	1	0.96088	0.997658	1	1	1	1	1	0.375275	1	1	1	1	0.94494	0.791479	0.780216
796	0.994555	0.829488	0.945684	1	1	1	0.718382	1	1	0.996599	1	0.96088	0.990632	1	1	1	1	1	0.37653	0.99768	1	1	1	0.953869	0.792241	0.781077
797	0.994555	0.826674	0.947624	0.99505	1	1	0.734767	1	1	1	1	0.958435	1	1	1	1	0.996337	1	0.377157	0.99768	1	1	1	0.954613	0.794458	0.783428
798	0.99637	0.813731	0.947624	0.997525	1	1	0.723502	1	1	1	1	0.96088	0.997658	1	1	1	1	1	0.379981	0.99536	1	1	1	0.955357	0.792241	0.781132
799	0.994555	0.825549	0.950533	1	1	1	0.72555	1	1	1	1	0.968215	0.995316	1	1	1	1	1	0.374019	0.99768	1	1	1	0.948661	0.792657	0.78164
800	0.994555	0.814856	0.942774	0.99505	1	1	0.726062	1	1	1	1	0.962103	1	1	1	1	0.996337	1	0.379981	0.99768	1	1	1	0.953125	0.792172	0.78074
801	0.994555	0.813731	0.943744	1	1	1	0.722478	1	1	1	1	0.97066	1	1	1	1	1	1	0.368999	0.99768	1	1	1	0.958333	0.790371	0.779386
802	0.99637	0.8278	0.954413	0.997525	1	1	0.714286	1	1	1	1	0.969438	0.992974	1	1	1	1	1	0.372764	1	1	1	1	0.945685	0.791202	0.780101
803	0.994555	0.822172	0.957323	0.997525	1	1	0.707629	1	1	0.996599	1	0.963325	1	1	1	1	0.996337	1	0.377157	0.99768	1	1	1	0.941964	0.790024	0.778735
804	0.989111	0.810917	0.935984	1	1	1	0.724526	1	1	1	1	0.964548	1	1	1	1	0.996337	1	0.377157	0.99768	1	1	1	0.955357	0.790648	0.779411
805	0.998185	0.816545	0.948594	0.997525	1	1	0.700973	1	1	1	1	0.968215	0.997658	1	1	1	1	1	0.379354	1	1	1	1	0.951637	0.789747	0.778205
806	0.994555	0.810917	0.957323	0.99505	1	1	0.714798	1	1	1	1	0.97555	0.997658	1	1	1	1	1	0.375902	1	1	1	1	0.945685	0.79044	0.779152
807	0.989111	0.822172	0.938894	0.997525	1	1	0.717358	1	1	1	1	0.959658	0.997658	1	1	1	1	1	0.378099	1	1	1	1	0.946429	0.790371	0.779138
808	0.994555	0.818796	0.945684	0.997525	1	1	0.724014	1	1	1	1	0.97555	0.997658	1	1	1	1	1	0.377471	1	1	1	1	0.950893	0.792726	0.781619
809	0.99637	0.806978	0.953443	1	1	1	0.710189	1	1	1	1	0.962103	0.997658	1	1	1	1	1	0.378412	0.993039	1	1	1	0.948661	0.789124	0.77776
810	0.99274	0.830613	0.961203	0.99505	1	1	0.71275	1	1	1	1	0.949878	0.992974	0.991597	1	1	0.996337	1	0.377157	0.99768	1	1	1	0.950893	0.791756	0.780234
811	0.998185	0.822735	0.953443	0.997525	1	1	0.719406	1	1	1	1	0.954768	0.992974	1	1	1	1	1	0.376216	1	1	1	1	0.948661	0.791479	0.780452
812	0.99274	0.814856	0.959263	1	1	1	0.711726	1	1	1	1	0.953545	0.997658	1	1	1	1	1	0.370568	1	1	1	1	0.950893	0.788777	0.777493
813	1	0.82386	0.937924	1	1	1	0.721454	1	1	1	1	0.96577	1	1	1	1	1	1	0.372451	0.993039	1	1	1	0.949405	0.790786	0.779732
814	1	0.805853	0.956353	1	1	1	0.724526	1	1	1	1	0.963325	0.997658	1	1	1	1	1	0.371195	0.99768	1	1	1	0.953125	0.790301	0.77918
815	0.994555	0.803602	0.942774	1	1	1	0.710701	1	1	1	1	0.977995	0.997658	1	1	1	1	1	0.377471	0.99536	1	1	1	0.952381	0.789054	0.777669
816	0.994555	0.814856	0.948594	0.99505	1	1	0.718894	1	1	1	1	0.971883	0.995316	1	1	1	1	1	0.373706	0.99768	1	1	1	0.956845	0.791063	0.780189
817	0.994555	0.819358	0.949564	0.99505	1	1	0.713774	1	1	0.996599	1	0.966993	0.997658	1	1	1	0.996337	1	0.36994	0.99536	1	1	1	0.956845	0.789747	0.778623
818	0.998185	0.792347	0.946654	1	1	1	0.723502	1	1	1	1	0.96088	0.997658	1	1	1	1	1	0.382178	0.99768	1	1	1	0.943452	0.789124	0.7776
819	0.998185	0.822172	0.962173	1	1	1	0.699949	1	1	1	0.996255	0.969438	0.995316	1	1	1	1	1	0.380609	1	1	1	1	0.953125	0.791687	0.780379
820	0.99274	0.810355	0.952473	0.997525	1	1	0.71787	1	1	1	1	0.958435	0.990632	1	1	1	1	1	0.376216	0.99536	1	1	1	0.944196	0.789054	0.77754
821	0.99274	0.819358	0.942774	0.997525	1	1	0.714798	1	1	1	1	0.962103	0.997658	1	1	1	0.996337	1	0.372451	1	1	1	1	0.954613	0.789678	0.778597
822	0.99274	0.821609	0.949564	0.992574	0.996255	1	0.71787	1	1	1	1	0.963325	1	1	1	1	1	1	0.378412	0.99768	1	1	1	0.953125	0.791964	0.780965
823	0.994555	0.818233	0.949564	0.997525	1	1	0.71531	1	1	1	1	0.959658	0.995316	1	1	1	1	1	0.368372	1	1	1	1	0.96131	0.789747	0.778766
824	0.99274	0.821047	0.955383	1	1	1	0.727599	1	1	1	1	0.96577	0.995316	1	1	1	1	1	0.378099	1	1	1	1	0.946429	0.79328	0.782262
825	0.99274	0.822172	0.945684	0.992574	1	1	0.727599	1	1	1	1	0.974328	1	1	1	1	1	1	0.373392	1	1	1	1	0.944196	0.791895	0.78074
826	0.998185	0.822735	0.955383	0.997525	1	1	0.724014	1	1	1	1	0.971883	0.995316	1	1	1	1	1	0.378726	1	1	1	1	0.94122	0.793142	0.78197
827	0.99637	0.826111	0.947624	1	1	1	0.707117	1	1	1	1	0.957213	1	1	1	1	1	1	0.378412	1	1	1	1	0.948661	0.790648	0.779212
828	0.994555	0.813168	0.947624	1	1	1	0.718894	1	1	1	1	0.966993	0.995316	1	1	1	1	1	0.375588	1	1	1	1	0.947173	0.790232	0.779094
829	0.99637	0.812043	0.954413	0.99505	1	1	0.711726	1	1	1	1	0.953545	0.997658	1	1	1	0.992674	1	0.368372	0.99768	1	1	1	0.956101	0.787877	0.77641
830	0.994555	0.827237	0.948594	0.997525	1	1	0.72299	1	1	1	1	0.959658	0.997658	1	1	1	1	1	0.377157	0.99768	1	1	1	0.946429	0.79238	0.781269
831	0.99637	0.825549	0.954413	0.992574	1	1	0.720942	1	1	1	1	0.966993	0.997658	1	1	1	1	1	0.376216	1	1	1	1	0.947917	0.792657	0.781694
832	0.998185	0.817107	0.952473	1	1	1	0.72299	1	1	1	1	0.96577	0.997658	1	1	1	1	1	0.373078	0.990719	1	1	1	0.96131	0.792241	0.781291
833	0.990926	0.816545	0.963143	0.997525	1	1	0.722478	1	1	1	1	0.971883	0.995316	1	1	1	1	1	0.380922	0.99768	1	1	1	0.952381	0.793904	0.782722
834	0.994555	0.82386	0.945684	0.99505	1	1	0.709165	1	1	1	0.996255	0.973105	0.997658	1	1	1	1	1	0.378726	0.99768	1	1	1	0.953125	0.791479	0.779885
835	0.989111	0.823298	0.952473	1	1	1	0.718894	1	1	1	1	0.966993	0.995316	0.991597	1	1	1	1	0.372764	0.99536	1	1	1	0.946429	0.790717	0.779632
836	0.99274	0.82386	0.948594	0.997525	1	1	0.715822	1	1	1	1	0.973105	1	0.991597	1	1	1	1	0.375588	0.99768	1	1	1	0.953125	0.791964	0.780813
837	0.99637	0.825549	0.948594	0.997525	1	1	0.713262	1	1	1	1	0.97555	0.992974	1	1	1	1	1	0.37904	0.99768	1	1	1	0.942708	0.791756	0.780179
838	0.99637	0.814294	0.939864	0.997525	1	1	0.727087	1	1	1	1	0.969438	0.997658	0.991597	1	1	1	1	0.373078	1	1	1	1	0.941964	0.790024	0.778893
839	0.998185	0.819921	0.947624	0.997525	1	1	0.700461	1	1	1	1	0.966993	0.995316	1	1	1	1	1	0.38155	1	1	1	1	0.946429	0.789886	0.778168
840	1	0.803602	0.955383	0.997525	1	1	0.713262	1	1	1	1	0.977995	0.995316	1	1	1	1	1	0.376216	0.99768	1	1	1	0.949405	0.789886	0.778558
841	0.998185	0.824423	0.941804	0.997525	1	1	0.71275	1	1	1	1	0.97066	0.995316	1	1	1	1	1	0.375275	1	1	1	1	0.936756	0.789609	0.778352
842	0.998185	0.826674	0.957323	0.99505	1	1	0.703021	1	1	1	0.996255	0.962103	0.992974	1	1	1	1	1	0.372451	1	1	1	1	0.943452	0.788985	0.777257
843	0.99274	0.816545	0.948594	0.997525	1	1	0.721454	1	1	0.996599	1	0.974328	0.995316	1	1	1	1	1	0.375588	0.99768	1	1	1	0.940476	0.790578	0.779379
844	0.989111	0.810917	0.943744	1	1	1	0.713262	1	1	1	1	0.959658	0.992974	1	1	1	1	1	0.376843	0.99536	1	1	1	0.94122	0.787807	0.776218
845	0.99274	0.810917	0.937924	0.997525	1	1	0.710701	1	1	1	1	0.974328	0.997658	1	1	1	1	1	0.374647	0.99768	1	1	1	0.950893	0.788569	0.777127
846	0.99637	0.810355	0.948594	0.992574	1	1	0.726575	1	1	1	1	0.963325	1	1	1	1	1	1	0.370568	0.993039	1	1	1	0.953125	0.790024	0.778941
847	0.994555	0.825549	0.952473	0.99505	1	1	0.708141	1	1	1	1	0.964548	0.992974	1	1	1	1	1	0.378726	0.99536	1	1	1	0.949405	0.791063	0.779876
848	0.99637	0.801351	0.944714	0.997525	1	1	0.708653	1	1	0.996599	1	0.977995	0.992974	1	1	1	1	1	0.377471	1	1	1	1	0.954613	0.788777	0.777259
849	0.998185	0.809229	0.947624	0.997525	1	1	0.72043	1	1	1	1	0.976773	0.997658	1	1	1	1	1	0.368372	0.99768	1	1	1	0.947173	0.788985	0.777848
850	0.990926	0.814856	0.949564	0.992574	1	1	0.716334	1	1	1	1	0.96577	0.990632	1	1	1	1	1	0.370882	0.993039	1	1	1	0.953869	0.789054	0.777742
851	0.99274	0.813168	0.948594	0.997525	1	1	0.716334	1	1	1	1	0.973105	0.983607	1	1	1	1	1	0.375902	1	1	1	1	0.942708	0.78947	0.778122
852	0.998185	0.819921	0.944714	1	1	1	0.705069	1	1	1	1	0.971883	0.997658	1	1	1	1	1	0.375588	1	1	1	1	0.950893	0.789816	0.778297
853	0.994555	0.824986	0.939864	0.992574	1	1	0.708653	1	1	1	1	0.954768	1	1	1	1	1	1	0.375275	1	1	1	1	0.953869	0.789539	0.778148
854	0.990926	0.816545	0.950533	0.997525	1	1	0.719918	1	1	1	1	0.96088	0.997658	1	1	1	1	1	0.373078	0.99768	1	1	1	0.947173	0.789886	0.778776
855	0.99637	0.809229	0.939864	0.997525	1	1	0.701997	1	1	1	1	0.964548	1	1	1	1	0.996337	1	0.371195	1	1	1	1	0.948661	0.786006	0.774524
856	0.99274	0.815982	0.951503	1	1	1	0.713262	1	1	1	1	0.977995	0.995316	1	1	1	0.996337	1	0.377471	0.99768	1	1	1	0.951637	0.79134	0.7801
857	0.99274	0.832302	0.944714	0.99505	0.996255	1	0.713774	1	1	1	1	0.977995	0.995316	1	1	1	1	1	0.36994	1	1	1	1	0.956845	0.791687	0.780807
858	0.998185	0.812606	0.946654	0.99505	1	1	0.714798	1	1	1	1	0.968215	0.997658	1	1	1	1	1	0.373392	0.99768	1	1	1	0.944196	0.788847	0.777593
859	0.998185	0.82386	0.957323	0.997525	1	1	0.711726	1	1	1	1	0.963325	0.997658	1	1	1	1	1	0.375588	0.99768	1	1	1	0.949405	0.79134	0.780268
860	0.994555	0.818233	0.948594	0.997525	1	1	0.725038	1	1	1	1	0.959658	1	1	1	1	1	1	0.371195	1	1	1	1	0.947173	0.79044	0.779572
861	0.994555	0.827237	0.947624	0.992574	0.996255	1	0.727599	1	1	1	1	0.959658	0.995316	1	1	1	1	1	0.373078	1	1	1	1	0.953125	0.792449	0.781351
862	0.994555	0.806978	0.952473	1	1	1	0.716334	1	1	1	0.996255	0.96577	0.997658	1	1	1	1	1	0.370568	1	1	1	1	0.953869	0.788916	0.777556
863	0.990926	0.821609	0.950533	1	1	1	0.718382	1	1	1	1	0.976773	0.997658	1	1	1	0.992674	1	0.371195	1	1	1	1	0.953125	0.79134	0.780276
864	0.99637	0.814856	0.959263	0.997525	1	1	0.705069	1	1	1	1	0.95599	1	1	1	1	1	1	0.374647	1	1	1	1	0.952381	0.789193	0.777873
865	0.998185	0.804164	0.950533	0.997525	1	1	0.713774	1	1	0.996599	1	0.964548	1	1	1	1	1	1	0.373706	1	1	1	1	0.956101	0.789054	0.777696
866	0.994555	0.824986	0.950533	0.997525	1	1	0.716334	1	1	1	1	0.964548	1	1	1	1	0.992674	1	0.37904	1	1	1	1	0.946429	0.792033	0.780811
867	0.989111	0.823298	0.945684	0.99505	1	1	0.713774	1	1	1	1	0.973105	1	1	1	1	1	1	0.371823	0.99536	1	1	1	0.944196	0.789539	0.77803
868	0.998185	0.819921	0.950533	0.997525	1	1	0.718382	1	1	1	1	0.962103	1	1	1	1	1	1	0.36994	0.99768	1	1	1	0.950893	0.790163	0.778979
869	0.99274	0.815982	0.932105	0.997525	1	1	0.716846	1	1	1	1	0.97555	0.995316	1	1	1	1	1	0.379667	1	1	1	1	0.956101	0.791271	0.780128
870	0.994555	0.823298	0.946654	1	1	1	0.720942	1	1	1	0.996255	0.963325	1	1	1	1	1	1	0.376843	0.99536	1	1	1	0.94494	0.791479	0.780327
871	0.994555	0.821047	0.965082	1	1	1	0.705069	1	1	0.996599	1	0.964548	0.992974	1	1	1	1	1	0.37653	1	1	1	1	0.949405	0.790717	0.779147
872	0.99274	0.822735	0.952473	1	1	1	0.72043	1	1	1	1	0.968215	0.990632	1	1	1	1	1	0.375902	1	1	1	1	0.942708	0.791479	0.780196
873	0.990926	0.812606	0.956353	0.99505	1	1	0.726575	1	1	1	1	0.973105	0.997658	1	1	1	1	1	0.378726	1	1	1	1	0.950149	0.792934	0.78202
874	0.994555	0.818796	0.953443	0.990099	1	1	0.727599	1	1	1	1	0.962103	1	1	1	1	1	1	0.368372	0.99768	1	1	1	0.959077	0.791548	0.780554
875	0.99637	0.832302	0.947624	1	0.996255	1	0.701997	1	1	0.993197	1	0.959658	0.997658	1	1	1	1	1	0.378412	0.99536	1	1	1	0.952381	0.790786	0.779237
876	0.998185	0.8278	0.954413	0.997525	1	1	0.712238	1	1	0.996599	1	0.95599	0.997658	1	1	1	1	1	0.375275	0.993039	1	1	1	0.948661	0.790925	0.779596
877	0.99274	0.821047	0.949564	0.992574	1	1	0.719406	1	1	1	1	0.97066	0.995316	1	1	1	1	1	0.380922	1	1	1	1	0.944196	0.792241	0.780871
878	0.994555	0.821047	0.953443	0.997525	0.996255	1	0.713262	1	1	0.996599	1	0.97066	1	1	1	1	0.996337	1	0.372137	0.99536	1	1	1	0.938988	0.789262	0.778015
879	0.99274	0.808104	0.941804	0.99505	1	1	0.71787	1	1	1	1	0.962103	0.997658	1	1	1	1	1	0.37904	1	1	1	1	0.947917	0.78947	0.778225
880	0.998185	0.820484	0.940834	1	1	1	0.729135	1	1	1	0.996255	0.96577	1	1	1	1	0.996337	1	0.372764	1	1	1	1	0.955357	0.792241	0.781417
[truncated: 300 more rows]

## Sheet: Random forest
Number of features	Lymph Node CD122+ CD8 T	Lymph Node CD4 T	Lymph Node CD8 T	Lymph Node Ifit3-high B	Lymph Node Ifit3-high CD4 T	Lymph Node Ifit3-high CD8 T	Lymph Node Mature B	Lymph Node Transitional B	Lymph Node Tregs	Spleen B1 B	Spleen CD122+ CD8 T	Spleen CD4 T	Spleen CD8 T	Spleen cDC2s	Spleen Cycling B/T cells	Spleen ICOS-high Tregs	Spleen Ifit3-high B	Spleen Ly6-high mono	Spleen Mature B	Spleen MZ B	Spleen Neutrophils	Spleen NK	Spleen NKT	Spleen Transitional B	ACC	MCC
[truncated: 1,180 more rows]

[truncated: 1 more sheets: Deep forest]
