# Supplementary material for: Characterization of spleen and lymph node cell types via CITE-seq and machine learning methods
Source: Front Mol Neurosci. 2022 Oct 13;15:1033159. doi: 10.3389/fnmol.2022.1033159 (PMC9608858; doi:10.3389/fnmol.2022.1033159)
Supplement: Supplementary Table 3 — Classification rules extracted by decision tree. [file Table_3.XLSX]

## Sheet: sheet1
Rules_0	passed counts:638
node_0: feature_name=ADT_CD45R-B220_A0103	feature_id[30].value > threshold=31.5
node_2144: feature_name=ADT_CD21-CD35(CR2-CR1)_A0107	feature_id[64].value <= threshold=14.5
node_2145: feature_name=ENSMUSG00000034892	feature_id[8].value <= threshold=35.5
node_2146: feature_name=ADT_CD62L_A0112	feature_id[2].value <= threshold=49.5
node_2147: feature_name=ENSMUSG00000000740	feature_id[348].value <= threshold=18.5
node_2148: feature_name=ADT_CD24_A0212	feature_id[18].value > threshold=69.5
node_2156: feature_name=ADT_I-A-I-E_A0117	feature_id[76].value <= threshold=621.0
node_2157: feature_name=ENSMUSG00000024675	feature_id[520].value <= threshold=1.5
node_2158: feature_name=ENSMUSG00000001525	feature_id[456].value <= threshold=4.0
node_2159: feature_name=ADT_integrinb7_A0214	feature_id[21].value <= threshold=40.0
node_2160: feature_name=ENSMUSG00000026616	feature_id[229].value <= threshold=4.5
node_2161: feature_name=ENSMUSG00000020009	feature_id[305].value <= threshold=2.5
node_2162: feature_name=ADT_CD23_A0108	feature_id[27].value <= threshold=87.5
node_2163: feature_name=ENSMUSG00000064360	feature_id[334].value <= threshold=26.0
node_2164: feature_name=ADT_CD43_A0110	feature_id[13].value <= threshold=101.0
node_2165: feature_name=ENSMUSG00000006731	feature_id[352].value <= threshold=3.5
node_2166: feature_name=ENSMUSG00000005540	feature_id[145].value <= threshold=10.5
node_2167: feature_name=ENSMUSG00000022283	feature_id[485].value <= threshold=12.5
node_2168: feature_name=ADT_CD45.2_A0157	feature_id[146].value <= threshold=253.0
node_2169: feature_name=ADT_CD20_A0192	feature_id[343].value > threshold=2.0
node_2171: feature_name=ENSMUSG00000098178	feature_id[487].value <= threshold=58.0
node_2172: feature_name=ADT_CD86_A0200	feature_id[232].value <= threshold=38.0
node_2173: feature_name=ADT_CD200(OX2)_A0079	feature_id[193].value <= threshold=35.0
node_2174: feature_name=ENSMUSG00000029455	feature_id[329].value <= threshold=4.5
node_2175: feature_name=ENSMUSG00000004709	feature_id[321].value <= threshold=0.5
node_2176: feature_name=ADT_CD115(CSF-1R)_A0105	feature_id[457].value <= threshold=8.5
node_2177: feature_name=ENSMUSG00000066621	feature_id[245].value <= threshold=1.5
node_2178: feature_name=ADT_CD62L_A0112	feature_id[2].value <= threshold=46.5
node_2179: feature_name=ENSMUSG00000058558	feature_id[129].value <= threshold=7.5
node_2180: feature_name=ADT_CD200(OX2)_A0079	feature_id[193].value <= threshold=25.0
Class: Spleen Transitional B
Rules_1	passed counts:331
node_0: feature_name=ADT_CD45R-B220_A0103	feature_id[30].value <= threshold=31.5
node_1: feature_name=ADT_CD4_A0001	feature_id[0].value > threshold=116.5
node_1097: feature_name=ADT_CD357(GITR)_A0193	feature_id[106].value <= threshold=36.5
node_1098: feature_name=ENSMUSG00000034459	feature_id[421].value <= threshold=1.5
node_1099: feature_name=ENSMUSG00000036478	feature_id[500].value <= threshold=5.5
node_1100: feature_name=ADT_CD62L_A0112	feature_id[2].value > threshold=22.5
node_1138: feature_name=ENSMUSG00000034459	feature_id[421].value <= threshold=0.5
node_1139: feature_name=ENSMUSG00000052837	feature_id[540].value <= threshold=1.5
node_1140: feature_name=ENSMUSG00000064370	feature_id[621].value > threshold=9.5
node_1274: feature_name=ENSMUSG00000053044	feature_id[6].value <= threshold=2.5
node_1275: feature_name=ENSMUSG00000029178	feature_id[582].value <= threshold=1.5
node_1276: feature_name=ADT_CD73_A0077	feature_id[74].value <= threshold=43.5
node_1277: feature_name=ENSMUSG00000035692	feature_id[548].value <= threshold=1.5
node_1278: feature_name=ENSMUSG00000066677	feature_id[293].value <= threshold=2.5
node_1279: feature_name=ENSMUSG00000024014	feature_id[535].value <= threshold=1.5
node_1280: feature_name=ENSMUSG00000036478	feature_id[500].value <= threshold=3.5
node_1281: feature_name=ENSMUSG00000060802	feature_id[71].value <= threshold=16.0
node_1282: feature_name=ENSMUSG00000022018	feature_id[81].value <= threshold=3.5
node_1283: feature_name=ENSMUSG00000064354	feature_id[432].value > threshold=8.5
node_1287: feature_name=ENSMUSG00000003882	feature_id[110].value <= threshold=4.5
node_1288: feature_name=ENSMUSG00000062006	feature_id[83].value > threshold=5.0
node_1290: feature_name=ADT_CD102_A0104	feature_id[214].value > threshold=5.5
node_1292: feature_name=ENSMUSG00000075602	feature_id[581].value <= threshold=9.5
node_1293: feature_name=ADT_CD127(IL-7Ra)_A0198	feature_id[33].value <= threshold=23.0
node_1294: feature_name=ENSMUSG00000024669	feature_id[297].value <= threshold=6.5
node_1295: feature_name=ADT_CD36_A0555	feature_id[289].value <= threshold=7.5
node_1296: feature_name=ENSMUSG00000056501	feature_id[412].value <= threshold=1.5
node_1297: feature_name=ADT_CD150(SLAM)_A0203	feature_id[290].value <= threshold=44.0
node_1298: feature_name=ADT_CD62L_A0112	feature_id[2].value <= threshold=291.0
node_1299: feature_name=ENSMUSG00000064373	feature_id[204].value <= threshold=4.5
node_1300: feature_name=ENSMUSG00000031328	feature_id[522].value <= threshold=5.5
node_1301: feature_name=ENSMUSG00000026480	feature_id[573].value <= threshold=0.5
node_1302: feature_name=ENSMUSG00000034330	feature_id[127].value <= threshold=0.5
node_1303: feature_name=ENSMUSG00000056290	feature_id[24].value <= threshold=14.5
node_1304: feature_name=ENSMUSG00000043243	feature_id[231].value <= threshold=0.5
node_1305: feature_name=ADT_CD45_A0096	feature_id[84].value > threshold=66.0
node_1309: feature_name=ENSMUSG00000092341	feature_id[360].value > threshold=42.0
node_1313: feature_name=ENSMUSG00000026832	feature_id[383].value <= threshold=7.5
node_1314: feature_name=ADT_CD36_A0555	feature_id[289].value <= threshold=6.5
node_1315: feature_name=ADT_CD93(AA4.1_earlyBlineage)_A0113	feature_id[177].value <= threshold=7.5
node_1316: feature_name=ENSMUSG00000040907	feature_id[395].value <= threshold=0.5
node_1317: feature_name=ENSMUSG00000000740	feature_id[348].value <= threshold=67.5
node_1318: feature_name=ENSMUSG00000018819	feature_id[437].value <= threshold=3.5
node_1319: feature_name=ENSMUSG00000060938	feature_id[271].value <= threshold=29.5
Class: Lymph Node CD4 T
Rules_2	passed counts:225
node_0: feature_name=ADT_CD45R-B220_A0103	feature_id[30].value <= threshold=31.5
node_1: feature_name=ADT_CD4_A0001	feature_id[0].value <= threshold=116.5
node_2: feature_name=ADT_CD103_A0201	feature_id[11].value > threshold=14.5
node_518: feature_name=ADT_Ly-6C_A0013	feature_id[57].value <= threshold=68.5
node_519: feature_name=ENSMUSG00000034459	feature_id[421].value <= threshold=1.5
node_520: feature_name=ADT_I-A-I-E_A0117	feature_id[76].value > threshold=19.5
node_870: feature_name=ADT_CD19_A0093	feature_id[45].value <= threshold=7.5
node_871: feature_name=ENSMUSG00000024975	feature_id[205].value <= threshold=9.5
node_872: feature_name=ADT_integrinb7_A0214	feature_id[21].value > threshold=52.5
node_884: feature_name=ENSMUSG00000028234	feature_id[150].value > threshold=17.5
node_908: feature_name=ENSMUSG00000078920	feature_id[448].value <= threshold=3.5
node_909: feature_name=ENSMUSG00000064351	feature_id[278].value <= threshold=84.5
node_910: feature_name=ENSMUSG00000075602	feature_id[581].value <= threshold=2.5
node_911: feature_name=ADT_CD183(CXCR3)_A0228	feature_id[42].value <= threshold=10.5
node_912: feature_name=ENSMUSG00000033880	feature_id[255].value <= threshold=2.5
node_913: feature_name=ADT_TCRbchain_A0120	feature_id[4].value > threshold=4.5
node_915: feature_name=ENSMUSG00000056071	feature_id[615].value <= threshold=1.5
node_916: feature_name=ENSMUSG00000060739	feature_id[469].value <= threshold=11.5
node_917: feature_name=ADT_CD93(AA4.1_earlyBlineage)_A0113	feature_id[177].value <= threshold=7.5
node_918: feature_name=ENSMUSG00000030325	feature_id[324].value <= threshold=0.5
node_919: feature_name=ENSMUSG00000027947	feature_id[330].value <= threshold=4.5
node_920: feature_name=ENSMUSG00000001281	feature_id[572].value <= threshold=7.5
node_921: feature_name=ENSMUSG00000040592	feature_id[82].value <= threshold=2.5
node_922: feature_name=ENSMUSG00000030536	feature_id[532].value <= threshold=6.0
node_923: feature_name=ADT_CD357(GITR)_A0193	feature_id[106].value <= threshold=27.5
node_924: feature_name=ADT_CD134(OX-40)_A0195	feature_id[606].value <= threshold=20.5
node_925: feature_name=ADT_CD304(Neuropilin-1)_A0552	feature_id[158].value <= threshold=6.5
node_926: feature_name=ENSMUSG00000025790	feature_id[544].value <= threshold=4.0
node_927: feature_name=ADT_CD102_A0104	feature_id[214].value <= threshold=231.0
node_928: feature_name=ENSMUSG00000036478	feature_id[500].value <= threshold=18.5
node_929: feature_name=ENSMUSG00000055675	feature_id[506].value <= threshold=1.5
node_930: feature_name=ADT_CD21-CD35(CR2-CR1)_A0107	feature_id[64].value <= threshold=14.5
node_931: feature_name=ADT_CD8b(Ly-3)_A0230	feature_id[3].value > threshold=129.0
node_935: feature_name=ENSMUSG00000054452	feature_id[381].value <= threshold=7.5
node_936: feature_name=ENSMUSG00000025967	feature_id[268].value > threshold=0.5
Class: Lymph Node CD8 T
Rules_3	passed counts:203
node_0: feature_name=ADT_CD45R-B220_A0103	feature_id[30].value <= threshold=31.5
node_1: feature_name=ADT_CD4_A0001	feature_id[0].value > threshold=116.5
node_1097: feature_name=ADT_CD357(GITR)_A0193	feature_id[106].value <= threshold=36.5
node_1098: feature_name=ENSMUSG00000034459	feature_id[421].value <= threshold=1.5
node_1099: feature_name=ENSMUSG00000036478	feature_id[500].value <= threshold=5.5
node_1100: feature_name=ADT_CD62L_A0112	feature_id[2].value > threshold=22.5
node_1138: feature_name=ENSMUSG00000034459	feature_id[421].value <= threshold=0.5
node_1139: feature_name=ENSMUSG00000052837	feature_id[540].value <= threshold=1.5
node_1140: feature_name=ENSMUSG00000064370	feature_id[621].value > threshold=9.5
node_1274: feature_name=ENSMUSG00000053044	feature_id[6].value <= threshold=2.5
node_1275: feature_name=ENSMUSG00000029178	feature_id[582].value <= threshold=1.5
node_1276: feature_name=ADT_CD73_A0077	feature_id[74].value <= threshold=43.5
node_1277: feature_name=ENSMUSG00000035692	feature_id[548].value <= threshold=1.5
node_1278: feature_name=ENSMUSG00000066677	feature_id[293].value <= threshold=2.5
node_1279: feature_name=ENSMUSG00000024014	feature_id[535].value <= threshold=1.5
node_1280: feature_name=ENSMUSG00000036478	feature_id[500].value > threshold=3.5
node_1380: feature_name=ENSMUSG00000002885	feature_id[465].value <= threshold=1.5
node_1381: feature_name=ENSMUSG00000090841	feature_id[470].value <= threshold=9.5
node_1382: feature_name=ENSMUSG00000001281	feature_id[572].value <= threshold=3.5
node_1383: feature_name=ENSMUSG00000018927	feature_id[184].value <= threshold=0.5
node_1384: feature_name=ENSMUSG00000034892	feature_id[8].value > threshold=24.0
node_1386: feature_name=ADT_CD55(DAF)_A0558	feature_id[5].value <= threshold=77.5
node_1387: feature_name=ADT_CD19_A0093	feature_id[45].value <= threshold=12.5
node_1388: feature_name=ADT_CD49d_A0078	feature_id[62].value <= threshold=22.0
node_1389: feature_name=ADT_integrinb7_A0214	feature_id[21].value > threshold=11.5
node_1397: feature_name=ENSMUSG00000022788	feature_id[521].value <= threshold=0.5
node_1398: feature_name=ENSMUSG00000027009	feature_id[463].value <= threshold=4.5
node_1399: feature_name=ENSMUSG00000064358	feature_id[380].value > threshold=11.5
node_1401: feature_name=ENSMUSG00000004612	feature_id[14].value <= threshold=0.5
node_1402: feature_name=ENSMUSG00000067288	feature_id[75].value > threshold=2.0
node_1404: feature_name=ENSMUSG00000098178	feature_id[487].value > threshold=3.5
node_1406: feature_name=ENSMUSG00000021190	feature_id[350].value <= threshold=1.5
node_1407: feature_name=ENSMUSG00000025823	feature_id[495].value <= threshold=1.5
node_1408: feature_name=ENSMUSG00000006611	feature_id[594].value <= threshold=0.5
node_1409: feature_name=ENSMUSG00000034349	feature_id[170].value <= threshold=10.5
node_1410: feature_name=ENSMUSG00000004207	feature_id[233].value <= threshold=2.5
node_1411: feature_name=ENSMUSG00000028337	feature_id[619].value <= threshold=0.5
node_1412: feature_name=ENSMUSG00000014313	feature_id[577].value <= threshold=5.5
Class: Lymph Node CD4 T
Rules_4	passed counts:183
node_0: feature_name=ADT_CD45R-B220_A0103	feature_id[30].value > threshold=31.5
node_2144: feature_name=ADT_CD21-CD35(CR2-CR1)_A0107	feature_id[64].value > threshold=14.5
node_2466: feature_name=ADT_CD21-CD35(CR2-CR1)_A0107	feature_id[64].value > threshold=180.5
node_5236: feature_name=ADT_CD55(DAF)_A0558	feature_id[5].value <= threshold=103.0
node_5237: feature_name=ENSMUSG00000054717	feature_id[530].value <= threshold=5.0
node_5238: feature_name=ENSMUSG00000047721	feature_id[516].value <= threshold=6.5
node_5239: feature_name=ENSMUSG00000092341	feature_id[360].value > threshold=18.0
node_5243: feature_name=ADT_CD24_A0212	feature_id[18].value > threshold=53.0
node_5249: feature_name=ADT_CD274(B7-H1_PD-L1)_A0190	feature_id[198].value > threshold=17.5
node_5257: feature_name=ENSMUSG00000036478	feature_id[500].value <= threshold=21.5
node_5258: feature_name=ENSMUSG00000073702	feature_id[171].value <= threshold=13.5
node_5259: feature_name=ENSMUSG00000022205	feature_id[509].value <= threshold=9.5
node_5260: feature_name=ENSMUSG00000023913	feature_id[299].value <= threshold=4.0
node_5261: feature_name=ENSMUSG00000009585	feature_id[423].value <= threshold=11.5
node_5262: feature_name=ENSMUSG00000026158	feature_id[452].value <= threshold=2.5
node_5263: feature_name=ADT_CD134(OX-40)_A0195	feature_id[606].value > threshold=3.0
node_5267: feature_name=ENSMUSG00000036594	feature_id[116].value > threshold=0.5
node_5271: feature_name=ENSMUSG00000064065	feature_id[103].value <= threshold=1.5
Class: Spleen MZ B
Rules_5	passed counts:168
node_0: feature_name=ADT_CD45R-B220_A0103	feature_id[30].value <= threshold=31.5
node_1: feature_name=ADT_CD4_A0001	feature_id[0].value <= threshold=116.5
node_2: feature_name=ADT_CD103_A0201	feature_id[11].value > threshold=14.5
node_518: feature_name=ADT_Ly-6C_A0013	feature_id[57].value <= threshold=68.5
node_519: feature_name=ENSMUSG00000034459	feature_id[421].value <= threshold=1.5
node_520: feature_name=ADT_I-A-I-E_A0117	feature_id[76].value <= threshold=19.5
node_521: feature_name=ENSMUSG00000036478	feature_id[500].value <= threshold=4.5
node_522: feature_name=ADT_CD38_A0557	feature_id[70].value <= threshold=10.5
node_523: feature_name=ENSMUSG00000027009	feature_id[463].value <= threshold=2.5
node_524: feature_name=ADT_CD183(CXCR3)_A0228	feature_id[42].value <= threshold=4.5
node_525: feature_name=ENSMUSG00000054435	feature_id[294].value <= threshold=3.5
node_526: feature_name=ENSMUSG00000022216	feature_id[591].value <= threshold=6.5
node_527: feature_name=ADT_CD48_A0429	feature_id[141].value <= threshold=89.0
node_528: feature_name=ADT_CD122(IL-2Rb)_A0227	feature_id[304].value <= threshold=6.5
node_529: feature_name=ENSMUSG00000062006	feature_id[83].value > threshold=7.5
node_535: feature_name=ENSMUSG00000002885	feature_id[465].value <= threshold=2.5
node_536: feature_name=ENSMUSG00000024975	feature_id[205].value <= threshold=7.5
node_537: feature_name=ENSMUSG00000064370	feature_id[621].value <= threshold=51.5
node_538: feature_name=ENSMUSG00000051354	feature_id[301].value <= threshold=0.5
node_539: feature_name=ENSMUSG00000020134	feature_id[292].value <= threshold=5.5
node_540: feature_name=ENSMUSG00000022587	feature_id[558].value <= threshold=9.5
node_541: feature_name=ENSMUSG00000026399	feature_id[235].value <= threshold=2.5
node_542: feature_name=ENSMUSG00000067599	feature_id[557].value <= threshold=0.5
node_543: feature_name=ENSMUSG00000001270	feature_id[491].value <= threshold=0.5
node_544: feature_name=ADT_Ly-6C_A0013	feature_id[57].value > threshold=2.0
node_546: feature_name=ENSMUSG00000022584	feature_id[67].value <= threshold=6.5
node_547: feature_name=ENSMUSG00000067274	feature_id[206].value > threshold=0.5
node_549: feature_name=ENSMUSG00000078763	feature_id[369].value <= threshold=3.5
node_550: feature_name=ADT_CD36_A0555	feature_id[289].value <= threshold=7.5
node_551: feature_name=ENSMUSG00000041453	feature_id[202].value > threshold=1.5
node_553: feature_name=ENSMUSG00000047415	feature_id[484].value <= threshold=2.5
node_554: feature_name=ENSMUSG00000060739	feature_id[469].value <= threshold=8.5
node_555: feature_name=ENSMUSG00000024353	feature_id[414].value <= threshold=0.5
node_556: feature_name=ENSMUSG00000043336	feature_id[518].value <= threshold=1.5
Class: Lymph Node CD8 T
Rules_6	passed counts:155
node_0: feature_name=ADT_CD45R-B220_A0103	feature_id[30].value <= threshold=31.5
node_1: feature_name=ADT_CD4_A0001	feature_id[0].value > threshold=116.5
node_1097: feature_name=ADT_CD357(GITR)_A0193	feature_id[106].value <= threshold=36.5
node_1098: feature_name=ENSMUSG00000034459	feature_id[421].value <= threshold=1.5
node_1099: feature_name=ENSMUSG00000036478	feature_id[500].value <= threshold=5.5
node_1100: feature_name=ADT_CD62L_A0112	feature_id[2].value > threshold=22.5
node_1138: feature_name=ENSMUSG00000034459	feature_id[421].value <= threshold=0.5
node_1139: feature_name=ENSMUSG00000052837	feature_id[540].value <= threshold=1.5
node_1140: feature_name=ENSMUSG00000064370	feature_id[621].value <= threshold=9.5
node_1141: feature_name=ENSMUSG00000079017	feature_id[436].value <= threshold=9.5
node_1142: feature_name=ADT_CD45.2_A0157	feature_id[146].value > threshold=19.5
node_1150: feature_name=ADT_CD43_A0110	feature_id[13].value <= threshold=343.5
node_1151: feature_name=ENSMUSG00000036594	feature_id[116].value <= threshold=0.5
node_1152: feature_name=ADT_CD86_A0200	feature_id[232].value <= threshold=62.5
node_1153: feature_name=ENSMUSG00000020134	feature_id[292].value <= threshold=4.5
node_1154: feature_name=ADT_CD4_A0001	feature_id[0].value <= threshold=457.0
node_1155: feature_name=ENSMUSG00000060019	feature_id[239].value <= threshold=4.5
node_1156: feature_name=ADT_CD134(OX-40)_A0195	feature_id[606].value <= threshold=18.5
node_1157: feature_name=ENSMUSG00000045817	feature_id[575].value <= threshold=2.5
node_1158: feature_name=ENSMUSG00000033545	feature_id[151].value <= threshold=2.5
node_1159: feature_name=ENSMUSG00000035885	feature_id[578].value <= threshold=4.5
node_1160: feature_name=ENSMUSG00000025794	feature_id[566].value <= threshold=5.5
node_1161: feature_name=ENSMUSG00000022587	feature_id[558].value <= threshold=5.5
node_1162: feature_name=ADT_CD90.2_A0075	feature_id[7].value <= threshold=619.5
node_1163: feature_name=ENSMUSG00000064345	feature_id[311].value > threshold=1.5
node_1165: feature_name=ENSMUSG00000021069	feature_id[327].value <= threshold=0.5
node_1166: feature_name=ENSMUSG00000045777	feature_id[483].value <= threshold=0.5
node_1167: feature_name=ENSMUSG00000104213	feature_id[101].value <= threshold=0.5
node_1168: feature_name=ENSMUSG00000060216	feature_id[249].value <= threshold=3.5
node_1169: feature_name=ENSMUSG00000033161	feature_id[505].value <= threshold=3.5
node_1170: feature_name=ENSMUSG00000030165	feature_id[551].value <= threshold=0.5
node_1171: feature_name=ENSMUSG00000024013	feature_id[186].value <= threshold=0.5
node_1172: feature_name=ENSMUSG00000054404	feature_id[459].value <= threshold=1.5
node_1173: feature_name=ENSMUSG00000061983	feature_id[488].value <= threshold=16.5
Class: Lymph Node CD4 T
Rules_7	passed counts:149
node_0: feature_name=ADT_CD45R-B220_A0103	feature_id[30].value > threshold=31.5
node_2144: feature_name=ADT_CD21-CD35(CR2-CR1)_A0107	feature_id[64].value > threshold=14.5
node_2466: feature_name=ADT_CD21-CD35(CR2-CR1)_A0107	feature_id[64].value <= threshold=180.5
node_2467: feature_name=ADT_CD45R-B220_A0103	feature_id[30].value > threshold=127.5
node_4243: feature_name=ADT_integrinb7_A0214	feature_id[21].value <= threshold=35.5
node_4244: feature_name=ADT_CD62L_A0112	feature_id[2].value > threshold=42.5
node_4394: feature_name=ENSMUSG00000079017	feature_id[436].value <= threshold=5.5
node_4395: feature_name=ENSMUSG00000025508	feature_id[32].value > threshold=4.5
node_4435: feature_name=ADT_Ly-6A-E(Sca-1)_A0130	feature_id[148].value <= threshold=128.0
node_4436: feature_name=ENSMUSG00000041481	feature_id[561].value <= threshold=2.5
node_4437: feature_name=ADT_CD62L_A0112	feature_id[2].value <= threshold=210.5
node_4438: feature_name=ADT_CD102_A0104	feature_id[214].value > threshold=43.5
node_4500: feature_name=ADT_CD200(OX2)_A0079	feature_id[193].value > threshold=9.5
node_4512: feature_name=ADT_CD11a_A0595	feature_id[16].value > threshold=27.5
node_4518: feature_name=ENSMUSG00000029530	feature_id[49].value <= threshold=0.5
node_4519: feature_name=ENSMUSG00000049866	feature_id[59].value <= threshold=0.5
node_4520: feature_name=ENSMUSG00000032518	feature_id[306].value > threshold=0.5
node_4526: feature_name=ENSMUSG00000028081	feature_id[230].value > threshold=0.5
node_4530: feature_name=ADT_CD4_A0001	feature_id[0].value <= threshold=8.5
node_4531: feature_name=ENSMUSG00000014453	feature_id[221].value <= threshold=5.5
node_4532: feature_name=ENSMUSG00000064109	feature_id[22].value <= threshold=2.5
node_4533: feature_name=ADT_CD62L_A0112	feature_id[2].value <= threshold=101.5
node_4534: feature_name=ENSMUSG00000064370	feature_id[621].value > threshold=3.5
node_4538: feature_name=ENSMUSG00000028859	feature_id[473].value <= threshold=0.5
node_4539: feature_name=ADT_CD134(OX-40)_A0195	feature_id[606].value > threshold=2.5
node_4541: feature_name=ENSMUSG00000054342	feature_id[428].value <= threshold=1.5
node_4542: feature_name=ADT_CD71_A0441	feature_id[315].value <= threshold=72.0
node_4543: feature_name=ADT_CD79b(Igb)_A0561	feature_id[88].value > threshold=7.5
Class: Spleen Mature B
Rules_8	passed counts:147
node_0: feature_name=ADT_CD45R-B220_A0103	feature_id[30].value > threshold=31.5
node_2144: feature_name=ADT_CD21-CD35(CR2-CR1)_A0107	feature_id[64].value > threshold=14.5
node_2466: feature_name=ADT_CD21-CD35(CR2-CR1)_A0107	feature_id[64].value <= threshold=180.5
node_2467: feature_name=ADT_CD45R-B220_A0103	feature_id[30].value <= threshold=127.5
node_2468: feature_name=ADT_CD24_A0212	feature_id[18].value <= threshold=123.5
node_2469: feature_name=ENSMUSG00000079017	feature_id[436].value <= threshold=3.5
node_2470: feature_name=ADT_integrinb7_A0214	feature_id[21].value > threshold=32.5
node_3062: feature_name=ADT_CD45_A0096	feature_id[84].value > threshold=317.5
node_3244: feature_name=ENSMUSG00000052837	feature_id[540].value <= threshold=2.5
node_3245: feature_name=ENSMUSG00000054404	feature_id[459].value <= threshold=1.5
node_3246: feature_name=ENSMUSG00000092341	feature_id[360].value <= threshold=104.5
node_3247: feature_name=ENSMUSG00000041481	feature_id[561].value <= threshold=0.5
node_3248: feature_name=ENSMUSG00000015340	feature_id[157].value <= threshold=2.5
node_3249: feature_name=ENSMUSG00000022528	feature_id[425].value <= threshold=2.5
node_3250: feature_name=ADT_IgD_A0571	feature_id[25].value > threshold=148.5
node_3256: feature_name=ENSMUSG00000045128	feature_id[217].value > threshold=2.5
node_3264: feature_name=ENSMUSG00000073421	feature_id[122].value > threshold=2.5
node_3284: feature_name=ENSMUSG00000060938	feature_id[271].value <= threshold=15.5
node_3285: feature_name=ADT_CD19_A0093	feature_id[45].value > threshold=78.0
node_3287: feature_name=ENSMUSG00000036478	feature_id[500].value <= threshold=6.5
node_3288: feature_name=ENSMUSG00000060586	feature_id[93].value > threshold=2.5
node_3294: feature_name=ENSMUSG00000038274	feature_id[411].value > threshold=2.5
node_3296: feature_name=ENSMUSG00000053101	feature_id[450].value <= threshold=0.5
node_3297: feature_name=ENSMUSG00000006494	feature_id[220].value <= threshold=1.5
node_3298: feature_name=ENSMUSG00000022657	feature_id[91].value <= threshold=0.5
node_3299: feature_name=ADT_CD43_A0110	feature_id[13].value <= threshold=59.5
Class: Lymph Node Mature B
Rules_9	passed counts:137
node_0: feature_name=ADT_CD45R-B220_A0103	feature_id[30].value <= threshold=31.5
node_1: feature_name=ADT_CD4_A0001	feature_id[0].value > threshold=116.5
node_1097: feature_name=ADT_CD357(GITR)_A0193	feature_id[106].value <= threshold=36.5
node_1098: feature_name=ENSMUSG00000034459	feature_id[421].value <= threshold=1.5
node_1099: feature_name=ENSMUSG00000036478	feature_id[500].value > threshold=5.5
node_1637: feature_name=ADT_CD29_A0570	feature_id[39].value <= threshold=42.5
node_1638: feature_name=ADT_CD8a_A0002	feature_id[1].value <= threshold=85.0
node_1639: feature_name=ENSMUSG00000024014	feature_id[535].value <= threshold=0.5
node_1640: feature_name=ADT_CD62L_A0112	feature_id[2].value <= threshold=170.5
node_1641: feature_name=ENSMUSG00000029178	feature_id[582].value <= threshold=0.5
node_1642: feature_name=ADT_CD43_A0110	feature_id[13].value <= threshold=448.5
node_1643: feature_name=ENSMUSG00000064354	feature_id[432].value > threshold=9.5
node_1657: feature_name=ENSMUSG00000079017	feature_id[436].value <= threshold=7.5
node_1658: feature_name=ENSMUSG00000093674	feature_id[224].value > threshold=14.5
node_1696: feature_name=ENSMUSG00000024673	feature_id[86].value <= threshold=0.5
node_1697: feature_name=ENSMUSG00000012405	feature_id[529].value <= threshold=9.5
node_1698: feature_name=ENSMUSG00000053931	feature_id[296].value <= threshold=1.5
node_1699: feature_name=ENSMUSG00000021892	feature_id[565].value <= threshold=1.5
node_1700: feature_name=ADT_CD73_A0077	feature_id[74].value <= threshold=55.5
node_1701: feature_name=ENSMUSG00000064358	feature_id[380].value > threshold=11.5
node_1705: feature_name=ENSMUSG00000025647	feature_id[332].value > threshold=0.5
node_1709: feature_name=ENSMUSG00000017404	feature_id[241].value > threshold=1.0
node_1711: feature_name=ENSMUSG00000075602	feature_id[581].value <= threshold=5.5
node_1712: feature_name=ADT_CD48_A0429	feature_id[141].value > threshold=20.5
node_1714: feature_name=ENSMUSG00000035268	feature_id[165].value <= threshold=0.5
node_1715: feature_name=ENSMUSG00000030214	feature_id[189].value <= threshold=0.5
node_1716: feature_name=ENSMUSG00000046364	feature_id[185].value > threshold=5.5
node_1718: feature_name=ENSMUSG00000058558	feature_id[129].value <= threshold=26.5
node_1719: feature_name=ENSMUSG00000057058	feature_id[51].value <= threshold=7.5
node_1720: feature_name=ENSMUSG00000021948	feature_id[610].value <= threshold=2.5
node_1721: feature_name=ENSMUSG00000092274	feature_id[496].value <= threshold=4.5
node_1722: feature_name=ENSMUSG00000041481	feature_id[561].value <= threshold=0.5
node_1723: feature_name=ENSMUSG00000047215	feature_id[392].value <= threshold=49.5
Class: Lymph Node CD4 T
Rules_10	passed counts:111
node_0: feature_name=ADT_CD45R-B220_A0103	feature_id[30].value > threshold=31.5
node_2144: feature_name=ADT_CD21-CD35(CR2-CR1)_A0107	feature_id[64].value > threshold=14.5
node_2466: feature_name=ADT_CD21-CD35(CR2-CR1)_A0107	feature_id[64].value <= threshold=180.5
node_2467: feature_name=ADT_CD45R-B220_A0103	feature_id[30].value > threshold=127.5
node_4243: feature_name=ADT_integrinb7_A0214	feature_id[21].value > threshold=35.5
node_4739: feature_name=ADT_CD102_A0104	feature_id[214].value > threshold=87.5
node_5095: feature_name=ADT_CD150(SLAM)_A0203	feature_id[290].value <= threshold=94.5
node_5096: feature_name=ADT_CD38_A0557	feature_id[70].value > threshold=201.5
node_5104: feature_name=ADT_CD4_A0001	feature_id[0].value <= threshold=13.0
node_5105: feature_name=ENSMUSG00000060126	feature_id[46].value > threshold=2.5
node_5111: feature_name=ADT_integrinb7_A0214	feature_id[21].value <= threshold=62.5
node_5112: feature_name=ENSMUSG00000005540	feature_id[145].value <= threshold=11.5
node_5113: feature_name=ENSMUSG00000025492	feature_id[270].value <= threshold=1.5
node_5114: feature_name=ADT_CD8a_A0002	feature_id[1].value <= threshold=9.5
node_5115: feature_name=ADT_NK-1.1_A0118	feature_id[244].value <= threshold=7.5
node_5116: feature_name=ADT_CD48_A0429	feature_id[141].value > threshold=79.5
node_5156: feature_name=ADT_CD200(OX2)_A0079	feature_id[193].value > threshold=13.5
node_5158: feature_name=ENSMUSG00000092341	feature_id[360].value > threshold=43.0
node_5160: feature_name=ENSMUSG00000046330	feature_id[20].value <= threshold=86.5
Class: Spleen Mature B
Rules_11	passed counts:111
node_0: feature_name=ADT_CD45R-B220_A0103	feature_id[30].value <= threshold=31.5
node_1: feature_name=ADT_CD4_A0001	feature_id[0].value <= threshold=116.5
node_2: feature_name=ADT_CD103_A0201	feature_id[11].value <= threshold=14.5
node_3: feature_name=ADT_CD8b(Ly-3)_A0230	feature_id[3].value <= threshold=104.5
node_4: feature_name=ENSMUSG00000056071	feature_id[615].value > threshold=2.5
node_138: feature_name=ENSMUSG00000003970	feature_id[197].value <= threshold=8.0
Class: Spleen Neutrophils
Rules_12	passed counts:108
node_0: feature_name=ADT_CD45R-B220_A0103	feature_id[30].value <= threshold=31.5
node_1: feature_name=ADT_CD4_A0001	feature_id[0].value > threshold=116.5
node_1097: feature_name=ADT_CD357(GITR)_A0193	feature_id[106].value > threshold=36.5
node_2069: feature_name=ADT_CD25_A0097	feature_id[325].value > threshold=6.5
node_2119: feature_name=ADT_CD38_A0557	feature_id[70].value <= threshold=94.5
node_2120: feature_name=ENSMUSG00000027907	feature_id[225].value <= threshold=1.5
node_2121: feature_name=ENSMUSG00000021939	feature_id[386].value <= threshold=3.0
node_2122: feature_name=ADT_CD90.2_A0075	feature_id[7].value <= threshold=420.5
node_2123: feature_name=ADT_CD62L_A0112	feature_id[2].value <= threshold=434.0
Class: Lymph Node Tregs
Rules_13	passed counts:105
node_0: feature_name=ADT_CD45R-B220_A0103	feature_id[30].value <= threshold=31.5
node_1: feature_name=ADT_CD4_A0001	feature_id[0].value <= threshold=116.5
node_2: feature_name=ADT_CD103_A0201	feature_id[11].value <= threshold=14.5
node_3: feature_name=ADT_CD8b(Ly-3)_A0230	feature_id[3].value <= threshold=104.5
node_4: feature_name=ENSMUSG00000056071	feature_id[615].value <= threshold=2.5
node_5: feature_name=ENSMUSG00000023132	feature_id[371].value <= threshold=3.5
node_6: feature_name=ENSMUSG00000069516	feature_id[409].value > threshold=12.5
node_126: feature_name=ENSMUSG00000036594	feature_id[116].value <= threshold=14.5
node_127: feature_name=ENSMUSG00000007892	feature_id[65].value <= threshold=34.0
Class: Spleen Ly6-high mono
Rules_14	passed counts:103
node_0: feature_name=ADT_CD45R-B220_A0103	feature_id[30].value <= threshold=31.5
node_1: feature_name=ADT_CD4_A0001	feature_id[0].value <= threshold=116.5
node_2: feature_name=ADT_CD103_A0201	feature_id[11].value <= threshold=14.5
node_3: feature_name=ADT_CD8b(Ly-3)_A0230	feature_id[3].value <= threshold=104.5
node_4: feature_name=ENSMUSG00000056071	feature_id[615].value <= threshold=2.5
node_5: feature_name=ENSMUSG00000023132	feature_id[371].value > threshold=3.5
node_133: feature_name=ENSMUSG00000054717	feature_id[530].value <= threshold=11.0
node_134: feature_name=ENSMUSG00000030536	feature_id[532].value <= threshold=6.5
Class: Spleen Spleen NK
Rules_15	passed counts:99
node_0: feature_name=ADT_CD45R-B220_A0103	feature_id[30].value <= threshold=31.5
node_1: feature_name=ADT_CD4_A0001	feature_id[0].value <= threshold=116.5
node_2: feature_name=ADT_CD103_A0201	feature_id[11].value <= threshold=14.5
node_3: feature_name=ADT_CD8b(Ly-3)_A0230	feature_id[3].value <= threshold=104.5
node_4: feature_name=ENSMUSG00000056071	feature_id[615].value <= threshold=2.5
node_5: feature_name=ENSMUSG00000023132	feature_id[371].value <= threshold=3.5
node_6: feature_name=ENSMUSG00000069516	feature_id[409].value <= threshold=12.5
node_7: feature_name=ADT_CD19_A0093	feature_id[45].value <= threshold=68.0
node_8: feature_name=ENSMUSG00000060586	feature_id[93].value <= threshold=10.0
node_9: feature_name=ENSMUSG00000035042	feature_id[114].value > threshold=2.5
node_79: feature_name=ENSMUSG00000008683	feature_id[26].value > threshold=7.5
node_83: feature_name=ENSMUSG00000008683	feature_id[26].value <= threshold=59.0
node_84: feature_name=ENSMUSG00000063457	feature_id[97].value <= threshold=20.5
node_85: feature_name=ENSMUSG00000064357	feature_id[438].value > threshold=8.0
node_89: feature_name=ENSMUSG00000076498	feature_id[41].value <= threshold=36.5
node_90: feature_name=ENSMUSG00000029322	feature_id[257].value <= threshold=4.5
Class: Spleen NKT
Rules_16	passed counts:97
node_0: feature_name=ADT_CD45R-B220_A0103	feature_id[30].value <= threshold=31.5
node_1: feature_name=ADT_CD4_A0001	feature_id[0].value <= threshold=116.5
node_2: feature_name=ADT_CD103_A0201	feature_id[11].value <= threshold=14.5
node_3: feature_name=ADT_CD8b(Ly-3)_A0230	feature_id[3].value > threshold=104.5
node_141: feature_name=ADT_CD183(CXCR3)_A0228	feature_id[42].value > threshold=4.5
node_303: feature_name=ENSMUSG00000036478	feature_id[500].value <= threshold=3.5
node_304: feature_name=ENSMUSG00000022205	feature_id[509].value <= threshold=12.0
node_305: feature_name=ENSMUSG00000034349	feature_id[170].value <= threshold=1.5
node_306: feature_name=ENSMUSG00000045128	feature_id[217].value > threshold=8.5
node_314: feature_name=ENSMUSG00000035042	feature_id[114].value <= threshold=59.0
node_315: feature_name=ENSMUSG00000108132	feature_id[466].value <= threshold=0.5
node_316: feature_name=ADT_CD62L_A0112	feature_id[2].value > threshold=2.5
node_318: feature_name=ENSMUSG00000076498	feature_id[41].value <= threshold=29.0
Class: Lymph Node CD122+ CD8 T
Rules_17	passed counts:95
node_0: feature_name=ADT_CD45R-B220_A0103	feature_id[30].value > threshold=31.5
node_2144: feature_name=ADT_CD21-CD35(CR2-CR1)_A0107	feature_id[64].value > threshold=14.5
node_2466: feature_name=ADT_CD21-CD35(CR2-CR1)_A0107	feature_id[64].value <= threshold=180.5
node_2467: feature_name=ADT_CD45R-B220_A0103	feature_id[30].value <= threshold=127.5
node_2468: feature_name=ADT_CD24_A0212	feature_id[18].value > threshold=123.5
node_3786: feature_name=ENSMUSG00000093674	feature_id[224].value <= threshold=17.5
node_3787: feature_name=ADT_CD62L_A0112	feature_id[2].value <= threshold=61.5
node_3788: feature_name=ADT_CD21-CD35(CR2-CR1)_A0107	feature_id[64].value <= threshold=24.5
node_3789: feature_name=ADT_CD45.2_A0157	feature_id[146].value <= threshold=42.0
node_3790: feature_name=ENSMUSG00000028581	feature_id[402].value <= threshold=2.5
node_3791: feature_name=ADT_CD55(DAF)_A0558	feature_id[5].value <= threshold=146.0
node_3792: feature_name=ENSMUSG00000078920	feature_id[448].value <= threshold=2.5
node_3793: feature_name=ENSMUSG00000029860	feature_id[160].value <= threshold=1.5
node_3794: feature_name=ENSMUSG00000064373	feature_id[204].value <= threshold=0.5
node_3795: feature_name=ENSMUSG00000052749	feature_id[323].value <= threshold=3.0
node_3796: feature_name=ENSMUSG00000022584	feature_id[67].value <= threshold=1.5
node_3797: feature_name=ADT_CD43_A0110	feature_id[13].value > threshold=5.0
node_3799: feature_name=ENSMUSG00000025314	feature_id[227].value <= threshold=2.5
node_3800: feature_name=ENSMUSG00000030165	feature_id[551].value <= threshold=0.5
node_3801: feature_name=ENSMUSG00000068566	feature_id[534].value <= threshold=3.5
node_3802: feature_name=ENSMUSG00000055541	feature_id[579].value <= threshold=0.5
Class: Spleen Transitional B
Rules_18	passed counts:85
node_0: feature_name=ADT_CD45R-B220_A0103	feature_id[30].value > threshold=31.5
node_2144: feature_name=ADT_CD21-CD35(CR2-CR1)_A0107	feature_id[64].value > threshold=14.5
node_2466: feature_name=ADT_CD21-CD35(CR2-CR1)_A0107	feature_id[64].value <= threshold=180.5
node_2467: feature_name=ADT_CD45R-B220_A0103	feature_id[30].value <= threshold=127.5
node_2468: feature_name=ADT_CD24_A0212	feature_id[18].value <= threshold=123.5
node_2469: feature_name=ENSMUSG00000079017	feature_id[436].value <= threshold=3.5
node_2470: feature_name=ADT_integrinb7_A0214	feature_id[21].value <= threshold=32.5
node_2471: feature_name=ADT_CD45R-B220_A0103	feature_id[30].value > threshold=101.5
node_2811: feature_name=ENSMUSG00000002885	feature_id[465].value > threshold=0.5
node_2977: feature_name=ENSMUSG00000037649	feature_id[199].value <= threshold=2.5
node_2978: feature_name=ADT_CD62L_A0112	feature_id[2].value > threshold=19.5
node_2984: feature_name=ADT_CD45_A0096	feature_id[84].value > threshold=126.0
node_2986: feature_name=ENSMUSG00000015396	feature_id[605].value <= threshold=1.5
node_2987: feature_name=ENSMUSG00000041538	feature_id[132].value <= threshold=1.5
node_2988: feature_name=ENSMUSG00000057863	feature_id[80].value <= threshold=16.5
node_2989: feature_name=ENSMUSG00000060802	feature_id[71].value <= threshold=11.5
node_2990: feature_name=ENSMUSG00000049422	feature_id[401].value <= threshold=5.5
node_2991: feature_name=ENSMUSG00000002985	feature_id[475].value <= threshold=5.0
Class: Spleen Mature B
Rules_19	passed counts:84
node_0: feature_name=ADT_CD45R-B220_A0103	feature_id[30].value <= threshold=31.5
node_1: feature_name=ADT_CD4_A0001	feature_id[0].value > threshold=116.5
node_1097: feature_name=ADT_CD357(GITR)_A0193	feature_id[106].value <= threshold=36.5
node_1098: feature_name=ENSMUSG00000034459	feature_id[421].value > threshold=1.5
node_2028: feature_name=ENSMUSG00000035692	feature_id[548].value > threshold=0.5
node_2052: feature_name=ADT_CD45_A0096	feature_id[84].value <= threshold=1007.0
node_2053: feature_name=ENSMUSG00000076498	feature_id[41].value <= threshold=30.0
node_2054: feature_name=ADT_CD183(CXCR3)_A0228	feature_id[42].value <= threshold=5.5
node_2055: feature_name=ADT_CD24_A0212	feature_id[18].value > threshold=0.5
Class: Lymph Node Ifit3-high CD4 T
Rules_20	passed counts:80
node_0: feature_name=ADT_CD45R-B220_A0103	feature_id[30].value > threshold=31.5
node_2144: feature_name=ADT_CD21-CD35(CR2-CR1)_A0107	feature_id[64].value > threshold=14.5
node_2466: feature_name=ADT_CD21-CD35(CR2-CR1)_A0107	feature_id[64].value <= threshold=180.5
node_2467: feature_name=ADT_CD45R-B220_A0103	feature_id[30].value <= threshold=127.5
node_2468: feature_name=ADT_CD24_A0212	feature_id[18].value <= threshold=123.5
node_2469: feature_name=ENSMUSG00000079017	feature_id[436].value <= threshold=3.5
node_2470: feature_name=ADT_integrinb7_A0214	feature_id[21].value <= threshold=32.5
node_2471: feature_name=ADT_CD45R-B220_A0103	feature_id[30].value <= threshold=101.5
node_2472: feature_name=ADT_CD23_A0108	feature_id[27].value > threshold=10.5
node_2494: feature_name=ENSMUSG00000029322	feature_id[257].value <= threshold=1.5
node_2495: feature_name=ADT_CD24_A0212	feature_id[18].value > threshold=36.5
node_2555: feature_name=ENSMUSG00000052837	feature_id[540].value <= threshold=0.5
node_2556: feature_name=ENSMUSG00000044533	feature_id[493].value > threshold=2.5
node_2588: feature_name=ENSMUSG00000061232	feature_id[303].value <= threshold=7.5
node_2589: feature_name=ENSMUSG00000046330	feature_id[20].value <= threshold=23.5
node_2590: feature_name=ENSMUSG00000037922	feature_id[130].value <= threshold=6.5
node_2591: feature_name=ADT_CD150(SLAM)_A0203	feature_id[290].value > threshold=10.5
node_2595: feature_name=ENSMUSG00000075602	feature_id[581].value <= threshold=5.5
node_2596: feature_name=ADT_CD79b(Igb)_A0561	feature_id[88].value <= threshold=40.5
node_2597: feature_name=ADT_CD274(B7-H1_PD-L1)_A0190	feature_id[198].value <= threshold=20.5
node_2598: feature_name=ADT_CD21-CD35(CR2-CR1)_A0107	feature_id[64].value > threshold=33.5
node_2610: feature_name=ENSMUSG00000060743	feature_id[162].value <= threshold=27.5
node_2611: feature_name=ADT_CD49d_A0078	feature_id[62].value > threshold=2.0
Class: Lymph Node Mature B
Rules_21	passed counts:79
node_0: feature_name=ADT_CD45R-B220_A0103	feature_id[30].value > threshold=31.5
node_2144: feature_name=ADT_CD21-CD35(CR2-CR1)_A0107	feature_id[64].value > threshold=14.5
node_2466: feature_name=ADT_CD21-CD35(CR2-CR1)_A0107	feature_id[64].value <= threshold=180.5
node_2467: feature_name=ADT_CD45R-B220_A0103	feature_id[30].value > threshold=127.5
node_4243: feature_name=ADT_integrinb7_A0214	feature_id[21].value <= threshold=35.5
node_4244: feature_name=ADT_CD62L_A0112	feature_id[2].value <= threshold=42.5
node_4245: feature_name=ADT_CD21-CD35(CR2-CR1)_A0107	feature_id[64].value <= threshold=105.5
node_4246: feature_name=ENSMUSG00000090862	feature_id[167].value > threshold=6.5
node_4264: feature_name=ENSMUSG00000006360	feature_id[612].value <= threshold=1.5
node_4265: feature_name=ENSMUSG00000079017	feature_id[436].value <= threshold=7.0
node_4266: feature_name=ADT_CD29_A0570	feature_id[39].value > threshold=6.5
node_4268: feature_name=ENSMUSG00000024725	feature_id[527].value <= threshold=2.5
node_4269: feature_name=ENSMUSG00000046805	feature_id[302].value <= threshold=0.5
node_4270: feature_name=ADT_CD19_A0093	feature_id[45].value <= threshold=288.0
node_4271: feature_name=ENSMUSG00000041841	feature_id[66].value > threshold=7.0
node_4273: feature_name=ENSMUSG00000036469	feature_id[547].value <= threshold=2.5
Class: Spleen Mature B
Rules_22	passed counts:79
node_0: feature_name=ADT_CD45R-B220_A0103	feature_id[30].value <= threshold=31.5
node_1: feature_name=ADT_CD4_A0001	feature_id[0].value <= threshold=116.5
node_2: feature_name=ADT_CD103_A0201	feature_id[11].value <= threshold=14.5
node_3: feature_name=ADT_CD8b(Ly-3)_A0230	feature_id[3].value <= threshold=104.5
node_4: feature_name=ENSMUSG00000056071	feature_id[615].value <= threshold=2.5
node_5: feature_name=ENSMUSG00000023132	feature_id[371].value <= threshold=3.5
node_6: feature_name=ENSMUSG00000069516	feature_id[409].value <= threshold=12.5
node_7: feature_name=ADT_CD19_A0093	feature_id[45].value > threshold=68.0
node_105: feature_name=ADT_Ly-6A-E(Sca-1)_A0130	feature_id[148].value > threshold=59.5
node_117: feature_name=ENSMUSG00000020743	feature_id[539].value <= threshold=3.5
node_118: feature_name=ENSMUSG00000060550	feature_id[179].value <= threshold=20.5
node_119: feature_name=ADT_CD172a(SIRPa)_A0422	feature_id[92].value <= threshold=17.5
node_120: feature_name=ENSMUSG00000000903	feature_id[138].value <= threshold=4.0
Class: Spleen B1 B
Rules_23	passed counts:73
node_0: feature_name=ADT_CD45R-B220_A0103	feature_id[30].value > threshold=31.5
node_2144: feature_name=ADT_CD21-CD35(CR2-CR1)_A0107	feature_id[64].value > threshold=14.5
node_2466: feature_name=ADT_CD21-CD35(CR2-CR1)_A0107	feature_id[64].value <= threshold=180.5
node_2467: feature_name=ADT_CD45R-B220_A0103	feature_id[30].value > threshold=127.5
node_4243: feature_name=ADT_integrinb7_A0214	feature_id[21].value <= threshold=35.5
node_4244: feature_name=ADT_CD62L_A0112	feature_id[2].value > threshold=42.5
node_4394: feature_name=ENSMUSG00000079017	feature_id[436].value <= threshold=5.5
node_4395: feature_name=ENSMUSG00000025508	feature_id[32].value > threshold=4.5
node_4435: feature_name=ADT_Ly-6A-E(Sca-1)_A0130	feature_id[148].value <= threshold=128.0
node_4436: feature_name=ENSMUSG00000041481	feature_id[561].value <= threshold=2.5
node_4437: feature_name=ADT_CD62L_A0112	feature_id[2].value <= threshold=210.5
node_4438: feature_name=ADT_CD102_A0104	feature_id[214].value > threshold=43.5
node_4500: feature_name=ADT_CD200(OX2)_A0079	feature_id[193].value > threshold=9.5
node_4512: feature_name=ADT_CD11a_A0595	feature_id[16].value > threshold=27.5
node_4518: feature_name=ENSMUSG00000029530	feature_id[49].value <= threshold=0.5
node_4519: feature_name=ENSMUSG00000049866	feature_id[59].value <= threshold=0.5
node_4520: feature_name=ENSMUSG00000032518	feature_id[306].value > threshold=0.5
node_4526: feature_name=ENSMUSG00000028081	feature_id[230].value > threshold=0.5
node_4530: feature_name=ADT_CD4_A0001	feature_id[0].value <= threshold=8.5
node_4531: feature_name=ENSMUSG00000014453	feature_id[221].value <= threshold=5.5
node_4532: feature_name=ENSMUSG00000064109	feature_id[22].value <= threshold=2.5
node_4533: feature_name=ADT_CD62L_A0112	feature_id[2].value > threshold=101.5
node_4551: feature_name=ADT_CD86_A0200	feature_id[232].value <= threshold=16.5
node_4552: feature_name=ADT_CD45R-B220_A0103	feature_id[30].value <= threshold=161.5
node_4553: feature_name=ADT_I-A-I-E_A0117	feature_id[76].value > threshold=131.0
node_4559: feature_name=ENSMUSG00000041453	feature_id[202].value <= threshold=19.5
node_4560: feature_name=ENSMUSG00000059291	feature_id[300].value > threshold=0.5
node_4564: feature_name=ADT_CD54_A0074	feature_id[207].value <= threshold=70.5
node_4565: feature_name=ENSMUSG00000026832	feature_id[383].value <= threshold=2.5
node_4566: feature_name=ADT_CD45_A0096	feature_id[84].value > threshold=137.5
node_4568: feature_name=ENSMUSG00000025362	feature_id[140].value > threshold=1.5
node_4570: feature_name=ENSMUSG00000035042	feature_id[114].value <= threshold=1.5
node_4571: feature_name=ENSMUSG00000057322	feature_id[48].value <= threshold=41.0
node_4572: feature_name=ENSMUSG00000024856	feature_id[511].value <= threshold=5.0
Class: Spleen Mature B
Rules_24	passed counts:71
node_0: feature_name=ADT_CD45R-B220_A0103	feature_id[30].value > threshold=31.5
node_2144: feature_name=ADT_CD21-CD35(CR2-CR1)_A0107	feature_id[64].value > threshold=14.5
node_2466: feature_name=ADT_CD21-CD35(CR2-CR1)_A0107	feature_id[64].value <= threshold=180.5
node_2467: feature_name=ADT_CD45R-B220_A0103	feature_id[30].value > threshold=127.5
node_4243: feature_name=ADT_integrinb7_A0214	feature_id[21].value > threshold=35.5
node_4739: feature_name=ADT_CD102_A0104	feature_id[214].value <= threshold=87.5
node_4740: feature_name=ENSMUSG00000079017	feature_id[436].value <= threshold=3.5
node_4741: feature_name=ADT_F4-80_A0114	feature_id[433].value <= threshold=6.5
node_4742: feature_name=ADT_CD150(SLAM)_A0203	feature_id[290].value <= threshold=50.5
node_4743: feature_name=ADT_CD102_A0104	feature_id[214].value > threshold=34.5
node_4769: feature_name=ENSMUSG00000047215	feature_id[392].value <= threshold=2.5
node_4770: feature_name=ADT_CD278(ICOS)_A0171	feature_id[353].value > threshold=5.5
node_4814: feature_name=ENSMUSG00000040699	feature_id[366].value <= threshold=1.5
node_4815: feature_name=ENSMUSG00000043243	feature_id[231].value <= threshold=0.5
node_4816: feature_name=ENSMUSG00000071415	feature_id[156].value > threshold=4.0
node_4820: feature_name=ENSMUSG00000029580	feature_id[593].value <= threshold=18.5
node_4821: feature_name=ENSMUSG00000041515	feature_id[316].value <= threshold=4.5
node_4822: feature_name=ENSMUSG00000004709	feature_id[321].value <= threshold=0.5
Class: Spleen Mature B
Rules_25	passed counts:71
node_0: feature_name=ADT_CD45R-B220_A0103	feature_id[30].value <= threshold=31.5
node_1: feature_name=ADT_CD4_A0001	feature_id[0].value <= threshold=116.5
node_2: feature_name=ADT_CD103_A0201	feature_id[11].value > threshold=14.5
node_518: feature_name=ADT_Ly-6C_A0013	feature_id[57].value <= threshold=68.5
node_519: feature_name=ENSMUSG00000034459	feature_id[421].value <= threshold=1.5
node_520: feature_name=ADT_I-A-I-E_A0117	feature_id[76].value <= threshold=19.5
node_521: feature_name=ENSMUSG00000036478	feature_id[500].value > threshold=4.5
node_679: feature_name=ADT_CD102_A0104	feature_id[214].value > threshold=27.5
node_763: feature_name=ENSMUSG00000076928	feature_id[31].value <= threshold=1.5
node_764: feature_name=ENSMUSG00000079017	feature_id[436].value <= threshold=9.0
node_765: feature_name=ENSMUSG00000025647	feature_id[332].value > threshold=0.5
node_769: feature_name=ENSMUSG00000022876	feature_id[597].value <= threshold=1.5
node_770: feature_name=ENSMUSG00000048521	feature_id[181].value <= threshold=0.5
node_771: feature_name=ENSMUSG00000000184	feature_id[213].value <= threshold=8.5
node_772: feature_name=ADT_CD24_A0212	feature_id[18].value <= threshold=15.5
node_773: feature_name=ENSMUSG00000040212	feature_id[583].value <= threshold=6.0
node_774: feature_name=ENSMUSG00000030432	feature_id[449].value > threshold=3.5
node_778: feature_name=ENSMUSG00000049130	feature_id[568].value <= threshold=0.5
node_779: feature_name=ADT_CD45R-B220_A0103	feature_id[30].value <= threshold=8.5
node_780: feature_name=ENSMUSG00000034892	feature_id[8].value <= threshold=179.5
node_781: feature_name=ENSMUSG00000093674	feature_id[224].value <= threshold=47.0
node_782: feature_name=ENSMUSG00000033885	feature_id[422].value <= threshold=2.5
Class: Spleen CD8 T
Rules_26	passed counts:69
node_0: feature_name=ADT_CD45R-B220_A0103	feature_id[30].value <= threshold=31.5
node_1: feature_name=ADT_CD4_A0001	feature_id[0].value <= threshold=116.5
node_2: feature_name=ADT_CD103_A0201	feature_id[11].value <= threshold=14.5
node_3: feature_name=ADT_CD8b(Ly-3)_A0230	feature_id[3].value <= threshold=104.5
node_4: feature_name=ENSMUSG00000056071	feature_id[615].value <= threshold=2.5
node_5: feature_name=ENSMUSG00000023132	feature_id[371].value <= threshold=3.5
node_6: feature_name=ENSMUSG00000069516	feature_id[409].value <= threshold=12.5
node_7: feature_name=ADT_CD19_A0093	feature_id[45].value <= threshold=68.0
node_8: feature_name=ENSMUSG00000060586	feature_id[93].value > threshold=10.0
node_102: feature_name=ENSMUSG00000076609	feature_id[133].value <= threshold=11.0
Class: Spleen cDC2s
Rules_27	passed counts:68
node_0: feature_name=ADT_CD45R-B220_A0103	feature_id[30].value > threshold=31.5
node_2144: feature_name=ADT_CD21-CD35(CR2-CR1)_A0107	feature_id[64].value > threshold=14.5
node_2466: feature_name=ADT_CD21-CD35(CR2-CR1)_A0107	feature_id[64].value <= threshold=180.5
node_2467: feature_name=ADT_CD45R-B220_A0103	feature_id[30].value > threshold=127.5
node_4243: feature_name=ADT_integrinb7_A0214	feature_id[21].value <= threshold=35.5
node_4244: feature_name=ADT_CD62L_A0112	feature_id[2].value > threshold=42.5
node_4394: feature_name=ENSMUSG00000079017	feature_id[436].value <= threshold=5.5
node_4395: feature_name=ENSMUSG00000025508	feature_id[32].value > threshold=4.5
node_4435: feature_name=ADT_Ly-6A-E(Sca-1)_A0130	feature_id[148].value <= threshold=128.0
node_4436: feature_name=ENSMUSG00000041481	feature_id[561].value <= threshold=2.5
node_4437: feature_name=ADT_CD62L_A0112	feature_id[2].value <= threshold=210.5
node_4438: feature_name=ADT_CD102_A0104	feature_id[214].value <= threshold=43.5
node_4439: feature_name=ENSMUSG00000079641	feature_id[36].value <= threshold=42.5
node_4440: feature_name=ADT_CD54_A0074	feature_id[207].value <= threshold=38.5
node_4441: feature_name=ADT_CD93(AA4.1_earlyBlineage)_A0113	feature_id[177].value > threshold=0.5
node_4451: feature_name=ENSMUSG00000017778	feature_id[599].value > threshold=1.5
node_4479: feature_name=ENSMUSG00000075010	feature_id[100].value <= threshold=2.5
node_4480: feature_name=ENSMUSG00000026458	feature_id[553].value <= threshold=0.5
node_4481: feature_name=ENSMUSG00000032657	feature_id[309].value <= threshold=0.5
node_4482: feature_name=ENSMUSG00000017493	feature_id[73].value <= threshold=0.5
node_4483: feature_name=ENSMUSG00000075602	feature_id[581].value <= threshold=7.5
node_4484: feature_name=ENSMUSG00000079641	feature_id[36].value > threshold=6.5
Class: Spleen Mature B
Rules_28	passed counts:67
node_0: feature_name=ADT_CD45R-B220_A0103	feature_id[30].value > threshold=31.5
node_2144: feature_name=ADT_CD21-CD35(CR2-CR1)_A0107	feature_id[64].value > threshold=14.5
node_2466: feature_name=ADT_CD21-CD35(CR2-CR1)_A0107	feature_id[64].value <= threshold=180.5
node_2467: feature_name=ADT_CD45R-B220_A0103	feature_id[30].value > threshold=127.5
node_4243: feature_name=ADT_integrinb7_A0214	feature_id[21].value > threshold=35.5
node_4739: feature_name=ADT_CD102_A0104	feature_id[214].value > threshold=87.5
node_5095: feature_name=ADT_CD150(SLAM)_A0203	feature_id[290].value <= threshold=94.5
node_5096: feature_name=ADT_CD38_A0557	feature_id[70].value > threshold=201.5
node_5104: feature_name=ADT_CD4_A0001	feature_id[0].value <= threshold=13.0
node_5105: feature_name=ENSMUSG00000060126	feature_id[46].value > threshold=2.5
node_5111: feature_name=ADT_integrinb7_A0214	feature_id[21].value <= threshold=62.5
node_5112: feature_name=ENSMUSG00000005540	feature_id[145].value <= threshold=11.5
node_5113: feature_name=ENSMUSG00000025492	feature_id[270].value <= threshold=1.5
node_5114: feature_name=ADT_CD8a_A0002	feature_id[1].value <= threshold=9.5
node_5115: feature_name=ADT_NK-1.1_A0118	feature_id[244].value <= threshold=7.5
node_5116: feature_name=ADT_CD48_A0429	feature_id[141].value <= threshold=79.5
node_5117: feature_name=ENSMUSG00000060550	feature_id[179].value <= threshold=1.5
node_5118: feature_name=ADT_CD79b(Igb)_A0561	feature_id[88].value <= threshold=83.5
node_5119: feature_name=ADT_CD8b(Ly-3)_A0230	feature_id[3].value <= threshold=11.0
node_5120: feature_name=ADT_CD134(OX-40)_A0195	feature_id[606].value > threshold=4.5
node_5126: feature_name=ADT_CD62L_A0112	feature_id[2].value > threshold=53.5
node_5134: feature_name=ENSMUSG00000076609	feature_id[133].value > threshold=0.5
node_5136: feature_name=ENSMUSG00000052336	feature_id[403].value <= threshold=0.5
node_5137: feature_name=ADT_CD54_A0074	feature_id[207].value > threshold=14.5
Class: Spleen Mature B
Rules_29	passed counts:67
node_0: feature_name=ADT_CD45R-B220_A0103	feature_id[30].value > threshold=31.5
node_2144: feature_name=ADT_CD21-CD35(CR2-CR1)_A0107	feature_id[64].value <= threshold=14.5
node_2145: feature_name=ENSMUSG00000034892	feature_id[8].value > threshold=35.5
node_2317: feature_name=ENSMUSG00000023132	feature_id[371].value <= threshold=1.5
node_2318: feature_name=ENSMUSG00000062006	feature_id[83].value <= threshold=17.5
node_2319: feature_name=ENSMUSG00000024673	feature_id[86].value > threshold=1.5
node_2367: feature_name=ADT_CD102_A0104	feature_id[214].value > threshold=80.0
node_2385: feature_name=ADT_CD55(DAF)_A0558	feature_id[5].value <= threshold=223.0
node_2386: feature_name=ENSMUSG00000092341	feature_id[360].value <= threshold=312.0
node_2387: feature_name=ENSMUSG00000039001	feature_id[23].value <= threshold=37.0
node_2388: feature_name=ENSMUSG00000092274	feature_id[496].value <= threshold=5.0
node_2389: feature_name=ENSMUSG00000104213	feature_id[101].value <= threshold=6.5
node_2390: feature_name=ENSMUSG00000002111	feature_id[201].value <= threshold=2.5
node_2391: feature_name=ADT_CD24_A0212	feature_id[18].value > threshold=96.5
Class: Spleen Transitional B
Rules_30	passed counts:66
node_0: feature_name=ADT_CD45R-B220_A0103	feature_id[30].value <= threshold=31.5
node_1: feature_name=ADT_CD4_A0001	feature_id[0].value <= threshold=116.5
node_2: feature_name=ADT_CD103_A0201	feature_id[11].value <= threshold=14.5
node_3: feature_name=ADT_CD8b(Ly-3)_A0230	feature_id[3].value > threshold=104.5
node_141: feature_name=ADT_CD183(CXCR3)_A0228	feature_id[42].value > threshold=4.5
node_303: feature_name=ENSMUSG00000036478	feature_id[500].value > threshold=3.5
node_381: feature_name=ADT_I-A-I-E_A0117	feature_id[76].value > threshold=15.5
node_465: feature_name=ADT_CD38_A0557	feature_id[70].value <= threshold=26.5
node_466: feature_name=ENSMUSG00000004865	feature_id[190].value > threshold=0.5
node_478: feature_name=ENSMUSG00000022587	feature_id[558].value <= threshold=11.5
node_479: feature_name=ADT_TCRbchain_A0120	feature_id[4].value <= threshold=66.5
node_480: feature_name=ADT_CD8a_A0002	feature_id[1].value > threshold=93.0
node_484: feature_name=ENSMUSG00000003429	feature_id[472].value > threshold=11.0
node_488: feature_name=ENSMUSG00000028234	feature_id[150].value <= threshold=102.5
node_489: feature_name=ENSMUSG00000064023	feature_id[115].value <= threshold=5.5
node_490: feature_name=ENSMUSG00000025362	feature_id[140].value > threshold=8.5
node_492: feature_name=ENSMUSG00000022205	feature_id[509].value <= threshold=9.5
Class: Lymph Node CD122+ CD8 T
Rules_31	passed counts:65
node_0: feature_name=ADT_CD45R-B220_A0103	feature_id[30].value <= threshold=31.5
node_1: feature_name=ADT_CD4_A0001	feature_id[0].value > threshold=116.5
node_1097: feature_name=ADT_CD357(GITR)_A0193	feature_id[106].value <= threshold=36.5
node_1098: feature_name=ENSMUSG00000034459	feature_id[421].value <= threshold=1.5
node_1099: feature_name=ENSMUSG00000036478	feature_id[500].value > threshold=5.5
node_1637: feature_name=ADT_CD29_A0570	feature_id[39].value <= threshold=42.5
node_1638: feature_name=ADT_CD8a_A0002	feature_id[1].value <= threshold=85.0
node_1639: feature_name=ENSMUSG00000024014	feature_id[535].value > threshold=0.5
node_1937: feature_name=ADT_CD45_A0096	feature_id[84].value <= threshold=511.5
node_1938: feature_name=ENSMUSG00000098274	feature_id[191].value <= threshold=15.5
node_1939: feature_name=ENSMUSG00000006360	feature_id[612].value > threshold=0.5
node_1947: feature_name=ADT_CD45.2_A0157	feature_id[146].value > threshold=18.0
node_1949: feature_name=ADT_Ly-6A-E(Sca-1)_A0130	feature_id[148].value > threshold=6.5
node_1953: feature_name=ENSMUSG00000034349	feature_id[170].value <= threshold=8.5
node_1954: feature_name=ENSMUSG00000020846	feature_id[523].value <= threshold=3.5
Class: Spleen CD4 T
Rules_32	passed counts:64
node_0: feature_name=ADT_CD45R-B220_A0103	feature_id[30].value > threshold=31.5
node_2144: feature_name=ADT_CD21-CD35(CR2-CR1)_A0107	feature_id[64].value > threshold=14.5
node_2466: feature_name=ADT_CD21-CD35(CR2-CR1)_A0107	feature_id[64].value <= threshold=180.5
node_2467: feature_name=ADT_CD45R-B220_A0103	feature_id[30].value <= threshold=127.5
node_2468: feature_name=ADT_CD24_A0212	feature_id[18].value <= threshold=123.5
node_2469: feature_name=ENSMUSG00000079017	feature_id[436].value <= threshold=3.5
node_2470: feature_name=ADT_integrinb7_A0214	feature_id[21].value > threshold=32.5
node_3062: feature_name=ADT_CD45_A0096	feature_id[84].value <= threshold=317.5
node_3063: feature_name=ENSMUSG00000064357	feature_id[438].value > threshold=19.5
node_3173: feature_name=ENSMUSG00000060261	feature_id[497].value <= threshold=0.5
node_3174: feature_name=ADT_Ly-6A-E(Sca-1)_A0130	feature_id[148].value <= threshold=149.0
node_3175: feature_name=ADT_CD102_A0104	feature_id[214].value <= threshold=58.0
node_3176: feature_name=ENSMUSG00000002985	feature_id[475].value <= threshold=0.5
node_3177: feature_name=ENSMUSG00000031320	feature_id[210].value > threshold=0.5
node_3181: feature_name=ADT_IgD_A0571	feature_id[25].value > threshold=146.5
node_3187: feature_name=ADT_CD71_A0441	feature_id[315].value > threshold=3.5
node_3191: feature_name=ADT_CD45.2_A0157	feature_id[146].value <= threshold=37.5
node_3192: feature_name=ADT_CD24_A0212	feature_id[18].value > threshold=26.5
node_3196: feature_name=ENSMUSG00000029860	feature_id[160].value <= threshold=1.5
node_3197: feature_name=ENSMUSG00000025290	feature_id[53].value > threshold=5.5
node_3199: feature_name=ENSMUSG00000056069	feature_id[393].value <= threshold=0.5
Class: Lymph Node Mature B
Rules_33	passed counts:64
node_0: feature_name=ADT_CD45R-B220_A0103	feature_id[30].value <= threshold=31.5
node_1: feature_name=ADT_CD4_A0001	feature_id[0].value > threshold=116.5
node_1097: feature_name=ADT_CD357(GITR)_A0193	feature_id[106].value <= threshold=36.5
node_1098: feature_name=ENSMUSG00000034459	feature_id[421].value <= threshold=1.5
node_1099: feature_name=ENSMUSG00000036478	feature_id[500].value <= threshold=5.5
node_1100: feature_name=ADT_CD62L_A0112	feature_id[2].value > threshold=22.5
node_1138: feature_name=ENSMUSG00000034459	feature_id[421].value <= threshold=0.5
node_1139: feature_name=ENSMUSG00000052837	feature_id[540].value <= threshold=1.5
node_1140: feature_name=ENSMUSG00000064370	feature_id[621].value > threshold=9.5
node_1274: feature_name=ENSMUSG00000053044	feature_id[6].value <= threshold=2.5
node_1275: feature_name=ENSMUSG00000029178	feature_id[582].value > threshold=1.5
node_1495: feature_name=ADT_CD117(c-Kit)_A0012	feature_id[596].value > threshold=1.5
node_1497: feature_name=ENSMUSG00000040699	feature_id[366].value > threshold=2.5
node_1507: feature_name=ENSMUSG00000003429	feature_id[472].value <= threshold=36.5
node_1508: feature_name=ADT_CD86_A0200	feature_id[232].value <= threshold=31.0
node_1509: feature_name=ENSMUSG00000022013	feature_id[69].value <= threshold=2.5
node_1510: feature_name=ENSMUSG00000042474	feature_id[266].value <= threshold=0.5
node_1511: feature_name=ENSMUSG00000003970	feature_id[197].value <= threshold=49.5
node_1512: feature_name=ENSMUSG00000040687	feature_id[614].value <= threshold=3.0
Class: Lymph Node CD4 T
Rules_34	passed counts:63
node_0: feature_name=ADT_CD45R-B220_A0103	feature_id[30].value <= threshold=31.5
node_1: feature_name=ADT_CD4_A0001	feature_id[0].value <= threshold=116.5
node_2: feature_name=ADT_CD103_A0201	feature_id[11].value <= threshold=14.5
node_3: feature_name=ADT_CD8b(Ly-3)_A0230	feature_id[3].value > threshold=104.5
node_141: feature_name=ADT_CD183(CXCR3)_A0228	feature_id[42].value > threshold=4.5
node_303: feature_name=ENSMUSG00000036478	feature_id[500].value <= threshold=3.5
node_304: feature_name=ENSMUSG00000022205	feature_id[509].value <= threshold=12.0
node_305: feature_name=ENSMUSG00000034349	feature_id[170].value > threshold=1.5
node_331: feature_name=ADT_CD5_A0111	feature_id[10].value <= threshold=349.5
node_332: feature_name=ADT_CD357(GITR)_A0193	feature_id[106].value > threshold=1.5
node_334: feature_name=ADT_CD8b(Ly-3)_A0230	feature_id[3].value <= threshold=441.0
node_335: feature_name=ADT_CD54_A0074	feature_id[207].value <= threshold=29.0
node_336: feature_name=ENSMUSG00000027692	feature_id[576].value <= threshold=2.5
node_337: feature_name=ADT_CD45.2_A0157	feature_id[146].value <= threshold=42.5
node_338: feature_name=ENSMUSG00000026117	feature_id[543].value <= threshold=3.0
node_339: feature_name=ENSMUSG00000030766	feature_id[287].value <= threshold=1.5
node_340: feature_name=ADT_CD122(IL-2Rb)_A0227	feature_id[304].value <= threshold=10.5
node_341: feature_name=ADT_IgD_A0571	feature_id[25].value <= threshold=18.5
Class: Lymph Node CD122+ CD8 T
Rules_35	passed counts:62
node_0: feature_name=ADT_CD45R-B220_A0103	feature_id[30].value > threshold=31.5
node_2144: feature_name=ADT_CD21-CD35(CR2-CR1)_A0107	feature_id[64].value > threshold=14.5
node_2466: feature_name=ADT_CD21-CD35(CR2-CR1)_A0107	feature_id[64].value <= threshold=180.5
node_2467: feature_name=ADT_CD45R-B220_A0103	feature_id[30].value <= threshold=127.5
node_2468: feature_name=ADT_CD24_A0212	feature_id[18].value > threshold=123.5
node_3786: feature_name=ENSMUSG00000093674	feature_id[224].value > threshold=17.5
node_4076: feature_name=ADT_Ly-6A-E(Sca-1)_A0130	feature_id[148].value <= threshold=92.5
node_4077: feature_name=ENSMUSG00000003283	feature_id[275].value <= threshold=0.5
node_4078: feature_name=ENSMUSG00000054717	feature_id[530].value <= threshold=3.5
node_4079: feature_name=ENSMUSG00000049313	feature_id[388].value <= threshold=1.5
node_4080: feature_name=ADT_CD49d_A0078	feature_id[62].value <= threshold=21.5
node_4081: feature_name=ENSMUSG00000008193	feature_id[187].value <= threshold=3.5
node_4082: feature_name=ENSMUSG00000092341	feature_id[360].value > threshold=56.5
node_4084: feature_name=ADT_CD127(IL-7Ra)_A0198	feature_id[33].value <= threshold=3.5
node_4085: feature_name=ENSMUSG00000052749	feature_id[323].value <= threshold=0.5
node_4086: feature_name=ENSMUSG00000025967	feature_id[268].value > threshold=0.5
Class: Spleen Mature B
Rules_36	passed counts:62
node_0: feature_name=ADT_CD45R-B220_A0103	feature_id[30].value > threshold=31.5
node_2144: feature_name=ADT_CD21-CD35(CR2-CR1)_A0107	feature_id[64].value > threshold=14.5
node_2466: feature_name=ADT_CD21-CD35(CR2-CR1)_A0107	feature_id[64].value <= threshold=180.5
node_2467: feature_name=ADT_CD45R-B220_A0103	feature_id[30].value <= threshold=127.5
node_2468: feature_name=ADT_CD24_A0212	feature_id[18].value <= threshold=123.5
node_2469: feature_name=ENSMUSG00000079017	feature_id[436].value > threshold=3.5
node_3455: feature_name=ENSMUSG00000054404	feature_id[459].value > threshold=0.5
node_3755: feature_name=ADT_CD55(DAF)_A0558	feature_id[5].value > threshold=63.0
node_3761: feature_name=ENSMUSG00000034353	feature_id[44].value <= threshold=0.5
node_3762: feature_name=ENSMUSG00000057322	feature_id[48].value > threshold=6.5
node_3764: feature_name=ENSMUSG00000053317	feature_id[556].value <= threshold=2.5
node_3765: feature_name=ENSMUSG00000028121	feature_id[341].value <= threshold=1.5
node_3766: feature_name=ENSMUSG00000030432	feature_id[449].value > threshold=2.0
node_3768: feature_name=ENSMUSG00000006362	feature_id[152].value <= threshold=1.5
node_3769: feature_name=ENSMUSG00000030413	feature_id[603].value <= threshold=1.5
node_3770: feature_name=ENSMUSG00000033885	feature_id[422].value <= threshold=3.5
Class: Lymph Node Ifit3-high B
Rules_37	passed counts:61
node_0: feature_name=ADT_CD45R-B220_A0103	feature_id[30].value > threshold=31.5
node_2144: feature_name=ADT_CD21-CD35(CR2-CR1)_A0107	feature_id[64].value > threshold=14.5
node_2466: feature_name=ADT_CD21-CD35(CR2-CR1)_A0107	feature_id[64].value <= threshold=180.5
node_2467: feature_name=ADT_CD45R-B220_A0103	feature_id[30].value <= threshold=127.5
node_2468: feature_name=ADT_CD24_A0212	feature_id[18].value <= threshold=123.5
node_2469: feature_name=ENSMUSG00000079017	feature_id[436].value <= threshold=3.5
node_2470: feature_name=ADT_integrinb7_A0214	feature_id[21].value <= threshold=32.5
node_2471: feature_name=ADT_CD45R-B220_A0103	feature_id[30].value > threshold=101.5
node_2811: feature_name=ENSMUSG00000002885	feature_id[465].value <= threshold=0.5
node_2812: feature_name=ENSMUSG00000036478	feature_id[500].value <= threshold=7.5
node_2813: feature_name=ADT_CD150(SLAM)_A0203	feature_id[290].value > threshold=22.5
node_2851: feature_name=ADT_CD24_A0212	feature_id[18].value > threshold=42.5
node_2873: feature_name=ENSMUSG00000044533	feature_id[493].value > threshold=0.5
node_2875: feature_name=ADT_integrinb7_A0214	feature_id[21].value > threshold=21.5
node_2889: feature_name=ENSMUSG00000062997	feature_id[111].value > threshold=2.5
node_2897: feature_name=ENSMUSG00000039001	feature_id[23].value <= threshold=23.5
node_2898: feature_name=ENSMUSG00000026126	feature_id[298].value <= threshold=3.5
node_2899: feature_name=ENSMUSG00000055541	feature_id[579].value <= threshold=0.5
node_2900: feature_name=ENSMUSG00000058546	feature_id[131].value <= threshold=4.5
node_2901: feature_name=ENSMUSG00000027947	feature_id[330].value <= threshold=0.5
node_2902: feature_name=ADT_CD357(GITR)_A0193	feature_id[106].value <= threshold=9.5
node_2903: feature_name=ENSMUSG00000022014	feature_id[408].value <= threshold=1.5
Class: Lymph Node Mature B
Rules_38	passed counts:59
node_0: feature_name=ADT_CD45R-B220_A0103	feature_id[30].value > threshold=31.5
node_2144: feature_name=ADT_CD21-CD35(CR2-CR1)_A0107	feature_id[64].value > threshold=14.5
node_2466: feature_name=ADT_CD21-CD35(CR2-CR1)_A0107	feature_id[64].value <= threshold=180.5
node_2467: feature_name=ADT_CD45R-B220_A0103	feature_id[30].value <= threshold=127.5
node_2468: feature_name=ADT_CD24_A0212	feature_id[18].value <= threshold=123.5
node_2469: feature_name=ENSMUSG00000079017	feature_id[436].value <= threshold=3.5
node_2470: feature_name=ADT_integrinb7_A0214	feature_id[21].value > threshold=32.5
node_3062: feature_name=ADT_CD45_A0096	feature_id[84].value <= threshold=317.5
node_3063: feature_name=ENSMUSG00000064357	feature_id[438].value <= threshold=19.5
node_3064: feature_name=ADT_CD45R-B220_A0103	feature_id[30].value > threshold=106.5
node_3136: feature_name=ADT_CD150(SLAM)_A0203	feature_id[290].value <= threshold=38.5
node_3137: feature_name=ENSMUSG00000062328	feature_id[248].value <= threshold=5.5
node_3138: feature_name=ADT_CD102_A0104	feature_id[214].value <= threshold=101.5
node_3139: feature_name=ENSMUSG00000026399	feature_id[235].value <= threshold=3.5
node_3140: feature_name=ENSMUSG00000014313	feature_id[577].value <= threshold=3.5
node_3141: feature_name=ENSMUSG00000006362	feature_id[152].value <= threshold=0.5
node_3142: feature_name=ENSMUSG00000023015	feature_id[407].value <= threshold=0.5
node_3143: feature_name=ENSMUSG00000025647	feature_id[332].value <= threshold=7.0
node_3144: feature_name=ENSMUSG00000008496	feature_id[163].value <= threshold=5.0
Class: Spleen Mature B
Rules_39	passed counts:58
node_0: feature_name=ADT_CD45R-B220_A0103	feature_id[30].value <= threshold=31.5
node_1: feature_name=ADT_CD4_A0001	feature_id[0].value > threshold=116.5
node_1097: feature_name=ADT_CD357(GITR)_A0193	feature_id[106].value <= threshold=36.5
node_1098: feature_name=ENSMUSG00000034459	feature_id[421].value <= threshold=1.5
node_1099: feature_name=ENSMUSG00000036478	feature_id[500].value > threshold=5.5
node_1637: feature_name=ADT_CD29_A0570	feature_id[39].value <= threshold=42.5
node_1638: feature_name=ADT_CD8a_A0002	feature_id[1].value <= threshold=85.0
node_1639: feature_name=ENSMUSG00000024014	feature_id[535].value <= threshold=0.5
node_1640: feature_name=ADT_CD62L_A0112	feature_id[2].value <= threshold=170.5
node_1641: feature_name=ENSMUSG00000029178	feature_id[582].value > threshold=0.5
node_1775: feature_name=ADT_CD102_A0104	feature_id[214].value <= threshold=28.5
node_1776: feature_name=ENSMUSG00000054717	feature_id[530].value <= threshold=3.5
node_1777: feature_name=ADT_CD274(B7-H1_PD-L1)_A0190	feature_id[198].value <= threshold=11.5
node_1778: feature_name=ADT_CD278(ICOS)_A0171	feature_id[353].value > threshold=8.5
node_1784: feature_name=ENSMUSG00000049751	feature_id[382].value > threshold=1.5
node_1790: feature_name=ENSMUSG00000079017	feature_id[436].value <= threshold=16.0
node_1791: feature_name=ENSMUSG00000025290	feature_id[53].value <= threshold=86.0
node_1792: feature_name=ENSMUSG00000019564	feature_id[623].value <= threshold=0.5
node_1793: feature_name=ENSMUSG00000052837	feature_id[540].value <= threshold=4.5
node_1794: feature_name=ENSMUSG00000033885	feature_id[422].value <= threshold=1.5
Class: Lymph Node CD4 T
Rules_40	passed counts:57
node_0: feature_name=ADT_CD45R-B220_A0103	feature_id[30].value > threshold=31.5
node_2144: feature_name=ADT_CD21-CD35(CR2-CR1)_A0107	feature_id[64].value > threshold=14.5
node_2466: feature_name=ADT_CD21-CD35(CR2-CR1)_A0107	feature_id[64].value <= threshold=180.5
node_2467: feature_name=ADT_CD45R-B220_A0103	feature_id[30].value <= threshold=127.5
node_2468: feature_name=ADT_CD24_A0212	feature_id[18].value <= threshold=123.5
node_2469: feature_name=ENSMUSG00000079017	feature_id[436].value <= threshold=3.5
node_2470: feature_name=ADT_integrinb7_A0214	feature_id[21].value <= threshold=32.5
node_2471: feature_name=ADT_CD45R-B220_A0103	feature_id[30].value > threshold=101.5
node_2811: feature_name=ENSMUSG00000002885	feature_id[465].value <= threshold=0.5
node_2812: feature_name=ENSMUSG00000036478	feature_id[500].value > threshold=7.5
node_2928: feature_name=ADT_CD4_A0001	feature_id[0].value <= threshold=6.5
node_2929: feature_name=ENSMUSG00000105906	feature_id[618].value <= threshold=14.0
node_2930: feature_name=ENSMUSG00000027639	feature_id[571].value <= threshold=1.5
node_2931: feature_name=ENSMUSG00000015340	feature_id[157].value <= threshold=2.5
node_2932: feature_name=ENSMUSG00000036469	feature_id[547].value <= threshold=2.5
node_2933: feature_name=ENSMUSG00000092341	feature_id[360].value > threshold=56.5
node_2937: feature_name=ENSMUSG00000063457	feature_id[97].value > threshold=1.5
node_2941: feature_name=ENSMUSG00000057337	feature_id[471].value <= threshold=2.5
node_2942: feature_name=ENSMUSG00000076937	feature_id[405].value > threshold=0.5
Class: Spleen Mature B
Rules_41	passed counts:56
node_0: feature_name=ADT_CD45R-B220_A0103	feature_id[30].value > threshold=31.5
node_2144: feature_name=ADT_CD21-CD35(CR2-CR1)_A0107	feature_id[64].value > threshold=14.5
node_2466: feature_name=ADT_CD21-CD35(CR2-CR1)_A0107	feature_id[64].value <= threshold=180.5
node_2467: feature_name=ADT_CD45R-B220_A0103	feature_id[30].value > threshold=127.5
node_4243: feature_name=ADT_integrinb7_A0214	feature_id[21].value <= threshold=35.5
node_4244: feature_name=ADT_CD62L_A0112	feature_id[2].value > threshold=42.5
node_4394: feature_name=ENSMUSG00000079017	feature_id[436].value <= threshold=5.5
node_4395: feature_name=ENSMUSG00000025508	feature_id[32].value > threshold=4.5
node_4435: feature_name=ADT_Ly-6A-E(Sca-1)_A0130	feature_id[148].value <= threshold=128.0
node_4436: feature_name=ENSMUSG00000041481	feature_id[561].value <= threshold=2.5
node_4437: feature_name=ADT_CD62L_A0112	feature_id[2].value <= threshold=210.5
node_4438: feature_name=ADT_CD102_A0104	feature_id[214].value > threshold=43.5
node_4500: feature_name=ADT_CD200(OX2)_A0079	feature_id[193].value > threshold=9.5
node_4512: feature_name=ADT_CD11a_A0595	feature_id[16].value > threshold=27.5
node_4518: feature_name=ENSMUSG00000029530	feature_id[49].value <= threshold=0.5
node_4519: feature_name=ENSMUSG00000049866	feature_id[59].value <= threshold=0.5
node_4520: feature_name=ENSMUSG00000032518	feature_id[306].value > threshold=0.5
node_4526: feature_name=ENSMUSG00000028081	feature_id[230].value > threshold=0.5
node_4530: feature_name=ADT_CD4_A0001	feature_id[0].value <= threshold=8.5
node_4531: feature_name=ENSMUSG00000014453	feature_id[221].value <= threshold=5.5
node_4532: feature_name=ENSMUSG00000064109	feature_id[22].value <= threshold=2.5
node_4533: feature_name=ADT_CD62L_A0112	feature_id[2].value > threshold=101.5
node_4551: feature_name=ADT_CD86_A0200	feature_id[232].value <= threshold=16.5
node_4552: feature_name=ADT_CD45R-B220_A0103	feature_id[30].value > threshold=161.5
Class: Spleen Mature B
Rules_42	passed counts:54
node_0: feature_name=ADT_CD45R-B220_A0103	feature_id[30].value <= threshold=31.5
node_1: feature_name=ADT_CD4_A0001	feature_id[0].value <= threshold=116.5
node_2: feature_name=ADT_CD103_A0201	feature_id[11].value > threshold=14.5
node_518: feature_name=ADT_Ly-6C_A0013	feature_id[57].value <= threshold=68.5
node_519: feature_name=ENSMUSG00000034459	feature_id[421].value <= threshold=1.5
node_520: feature_name=ADT_I-A-I-E_A0117	feature_id[76].value <= threshold=19.5
node_521: feature_name=ENSMUSG00000036478	feature_id[500].value > threshold=4.5
node_679: feature_name=ADT_CD102_A0104	feature_id[214].value <= threshold=27.5
node_680: feature_name=ADT_CD278(ICOS)_A0171	feature_id[353].value > threshold=7.5
node_698: feature_name=ENSMUSG00000047721	feature_id[516].value > threshold=1.5
node_738: feature_name=ENSMUSG00000028234	feature_id[150].value > threshold=13.5
node_744: feature_name=ENSMUSG00000025967	feature_id[268].value <= threshold=24.5
node_745: feature_name=ENSMUSG00000022283	feature_id[485].value > threshold=2.5
node_753: feature_name=ENSMUSG00000092341	feature_id[360].value > threshold=77.5
node_757: feature_name=ENSMUSG00000063229	feature_id[620].value <= threshold=5.5
Class: Lymph Node CD8 T
Rules_43	passed counts:53
node_0: feature_name=ADT_CD45R-B220_A0103	feature_id[30].value > threshold=31.5
node_2144: feature_name=ADT_CD21-CD35(CR2-CR1)_A0107	feature_id[64].value > threshold=14.5
node_2466: feature_name=ADT_CD21-CD35(CR2-CR1)_A0107	feature_id[64].value <= threshold=180.5
node_2467: feature_name=ADT_CD45R-B220_A0103	feature_id[30].value > threshold=127.5
node_4243: feature_name=ADT_integrinb7_A0214	feature_id[21].value > threshold=35.5
node_4739: feature_name=ADT_CD102_A0104	feature_id[214].value <= threshold=87.5
node_4740: feature_name=ENSMUSG00000079017	feature_id[436].value <= threshold=3.5
node_4741: feature_name=ADT_F4-80_A0114	feature_id[433].value <= threshold=6.5
node_4742: feature_name=ADT_CD150(SLAM)_A0203	feature_id[290].value > threshold=50.5
node_4930: feature_name=ADT_Ly-6A-E(Sca-1)_A0130	feature_id[148].value <= threshold=49.5
node_4931: feature_name=ADT_CD45R-B220_A0103	feature_id[30].value <= threshold=177.5
node_4932: feature_name=ADT_CD24_A0212	feature_id[18].value > threshold=42.0
node_4940: feature_name=ENSMUSG00000036478	feature_id[500].value > threshold=1.5
node_4942: feature_name=ADT_CD24_A0212	feature_id[18].value <= threshold=207.0
node_4943: feature_name=ENSMUSG00000058099	feature_id[439].value <= threshold=0.5
node_4944: feature_name=ENSMUSG00000026547	feature_id[574].value <= threshold=4.5
node_4945: feature_name=ADT_CD29_A0570	feature_id[39].value <= threshold=25.5
Class: Lymph Node Mature B
Rules_44	passed counts:48
node_0: feature_name=ADT_CD45R-B220_A0103	feature_id[30].value > threshold=31.5
node_2144: feature_name=ADT_CD21-CD35(CR2-CR1)_A0107	feature_id[64].value > threshold=14.5
node_2466: feature_name=ADT_CD21-CD35(CR2-CR1)_A0107	feature_id[64].value <= threshold=180.5
node_2467: feature_name=ADT_CD45R-B220_A0103	feature_id[30].value <= threshold=127.5
node_2468: feature_name=ADT_CD24_A0212	feature_id[18].value <= threshold=123.5
node_2469: feature_name=ENSMUSG00000079017	feature_id[436].value <= threshold=3.5
node_2470: feature_name=ADT_integrinb7_A0214	feature_id[21].value <= threshold=32.5
node_2471: feature_name=ADT_CD45R-B220_A0103	feature_id[30].value <= threshold=101.5
node_2472: feature_name=ADT_CD23_A0108	feature_id[27].value > threshold=10.5
node_2494: feature_name=ENSMUSG00000029322	feature_id[257].value > threshold=1.5
node_2740: feature_name=ENSMUSG00000002985	feature_id[475].value <= threshold=1.5
node_2741: feature_name=ENSMUSG00000076609	feature_id[133].value > threshold=10.5
node_2751: feature_name=ENSMUSG00000105547	feature_id[240].value <= threshold=10.5
node_2752: feature_name=ENSMUSG00000063457	feature_id[97].value <= threshold=6.5
node_2753: feature_name=ENSMUSG00000022216	feature_id[591].value <= threshold=3.5
node_2754: feature_name=ENSMUSG00000068105	feature_id[312].value <= threshold=4.0
node_2755: feature_name=ENSMUSG00000064370	feature_id[621].value > threshold=5.5
node_2759: feature_name=ENSMUSG00000063316	feature_id[444].value <= threshold=4.5
node_2760: feature_name=ENSMUSG00000040952	feature_id[134].value <= threshold=34.0
Class: Spleen Mature B
Rules_45	passed counts:47
node_0: feature_name=ADT_CD45R-B220_A0103	feature_id[30].value > threshold=31.5
node_2144: feature_name=ADT_CD21-CD35(CR2-CR1)_A0107	feature_id[64].value > threshold=14.5
node_2466: feature_name=ADT_CD21-CD35(CR2-CR1)_A0107	feature_id[64].value <= threshold=180.5
node_2467: feature_name=ADT_CD45R-B220_A0103	feature_id[30].value <= threshold=127.5
node_2468: feature_name=ADT_CD24_A0212	feature_id[18].value <= threshold=123.5
node_2469: feature_name=ENSMUSG00000079017	feature_id[436].value <= threshold=3.5
node_2470: feature_name=ADT_integrinb7_A0214	feature_id[21].value <= threshold=32.5
node_2471: feature_name=ADT_CD45R-B220_A0103	feature_id[30].value <= threshold=101.5
node_2472: feature_name=ADT_CD23_A0108	feature_id[27].value > threshold=10.5
node_2494: feature_name=ENSMUSG00000029322	feature_id[257].value <= threshold=1.5
node_2495: feature_name=ADT_CD24_A0212	feature_id[18].value <= threshold=36.5
node_2496: feature_name=ENSMUSG00000026755	feature_id[420].value <= threshold=2.5
node_2497: feature_name=ADT_integrinb7_A0214	feature_id[21].value <= threshold=20.5
node_2498: feature_name=ENSMUSG00000073421	feature_id[122].value <= threshold=19.5
node_2499: feature_name=ADT_CD45R-B220_A0103	feature_id[30].value > threshold=48.5
node_2503: feature_name=ADT_CD43_A0110	feature_id[13].value <= threshold=32.0
node_2504: feature_name=ENSMUSG00000046330	feature_id[20].value > threshold=5.5
node_2506: feature_name=ENSMUSG00000032094	feature_id[28].value <= threshold=0.5
node_2507: feature_name=ENSMUSG00000078920	feature_id[448].value <= threshold=1.5
node_2508: feature_name=ADT_CD45.2_A0157	feature_id[146].value <= threshold=36.0
node_2509: feature_name=ENSMUSG00000064360	feature_id[334].value > threshold=0.5
Class: Spleen Mature B
Rules_46	passed counts:46
node_0: feature_name=ADT_CD45R-B220_A0103	feature_id[30].value <= threshold=31.5
node_1: feature_name=ADT_CD4_A0001	feature_id[0].value > threshold=116.5
node_1097: feature_name=ADT_CD357(GITR)_A0193	feature_id[106].value <= threshold=36.5
node_1098: feature_name=ENSMUSG00000034459	feature_id[421].value <= threshold=1.5
node_1099: feature_name=ENSMUSG00000036478	feature_id[500].value > threshold=5.5
node_1637: feature_name=ADT_CD29_A0570	feature_id[39].value <= threshold=42.5
node_1638: feature_name=ADT_CD8a_A0002	feature_id[1].value <= threshold=85.0
node_1639: feature_name=ENSMUSG00000024014	feature_id[535].value <= threshold=0.5
node_1640: feature_name=ADT_CD62L_A0112	feature_id[2].value > threshold=170.5
node_1858: feature_name=ENSMUSG00000064351	feature_id[278].value > threshold=15.5
node_1872: feature_name=ENSMUSG00000046364	feature_id[185].value > threshold=10.5
node_1890: feature_name=ADT_CD134(OX-40)_A0195	feature_id[606].value <= threshold=11.5
node_1891: feature_name=ADT_CD24_A0212	feature_id[18].value > threshold=5.5
node_1909: feature_name=ADT_TCRbchain_A0120	feature_id[4].value > threshold=28.5
node_1911: feature_name=ENSMUSG00000040212	feature_id[583].value <= threshold=3.5
node_1912: feature_name=ADT_CD38_A0557	feature_id[70].value <= threshold=26.0
node_1913: feature_name=ENSMUSG00000026070	feature_id[254].value <= threshold=1.5
Class: Spleen CD4 T
Rules_47	passed counts:45
node_0: feature_name=ADT_CD45R-B220_A0103	feature_id[30].value <= threshold=31.5
node_1: feature_name=ADT_CD4_A0001	feature_id[0].value <= threshold=116.5
node_2: feature_name=ADT_CD103_A0201	feature_id[11].value <= threshold=14.5
node_3: feature_name=ADT_CD8b(Ly-3)_A0230	feature_id[3].value > threshold=104.5
node_141: feature_name=ADT_CD183(CXCR3)_A0228	feature_id[42].value <= threshold=4.5
node_142: feature_name=ENSMUSG00000022584	feature_id[67].value <= threshold=1.5
node_143: feature_name=ADT_CD5_A0111	feature_id[10].value <= threshold=184.5
node_144: feature_name=ENSMUSG00000026399	feature_id[235].value <= threshold=1.5
node_145: feature_name=ADT_CD36_A0555	feature_id[289].value <= threshold=2.5
node_146: feature_name=ADT_TCRbchain_A0120	feature_id[4].value > threshold=8.5
node_150: feature_name=ADT_integrinb7_A0214	feature_id[21].value > threshold=20.5
node_158: feature_name=ENSMUSG00000022283	feature_id[485].value > threshold=0.5
node_160: feature_name=ENSMUSG00000025492	feature_id[270].value <= threshold=0.5
Class: Lymph Node CD8 T
Rules_48	passed counts:44
node_0: feature_name=ADT_CD45R-B220_A0103	feature_id[30].value > threshold=31.5
node_2144: feature_name=ADT_CD21-CD35(CR2-CR1)_A0107	feature_id[64].value > threshold=14.5
node_2466: feature_name=ADT_CD21-CD35(CR2-CR1)_A0107	feature_id[64].value <= threshold=180.5
node_2467: feature_name=ADT_CD45R-B220_A0103	feature_id[30].value <= threshold=127.5
node_2468: feature_name=ADT_CD24_A0212	feature_id[18].value <= threshold=123.5
node_2469: feature_name=ENSMUSG00000079017	feature_id[436].value <= threshold=3.5
node_2470: feature_name=ADT_integrinb7_A0214	feature_id[21].value <= threshold=32.5
node_2471: feature_name=ADT_CD45R-B220_A0103	feature_id[30].value <= threshold=101.5
node_2472: feature_name=ADT_CD23_A0108	feature_id[27].value > threshold=10.5
node_2494: feature_name=ENSMUSG00000029322	feature_id[257].value <= threshold=1.5
node_2495: feature_name=ADT_CD24_A0212	feature_id[18].value > threshold=36.5
node_2555: feature_name=ENSMUSG00000052837	feature_id[540].value > threshold=0.5
node_2669: feature_name=ADT_integrinb7_A0214	feature_id[21].value <= threshold=24.5
node_2670: feature_name=ADT_CD45.2_A0157	feature_id[146].value > threshold=19.5
node_2684: feature_name=ENSMUSG00000076617	feature_id[55].value <= threshold=21.5
node_2685: feature_name=ADT_CD11a_A0595	feature_id[16].value > threshold=20.0
node_2691: feature_name=ENSMUSG00000029254	feature_id[367].value <= threshold=3.5
node_2692: feature_name=ENSMUSG00000030313	feature_id[604].value <= threshold=2.5
node_2693: feature_name=ADT_CD25_A0097	feature_id[325].value <= threshold=2.5
node_2694: feature_name=ADT_CD102_A0104	feature_id[214].value > threshold=16.0
node_2698: feature_name=ADT_CD62L_A0112	feature_id[2].value > threshold=2.5
node_2700: feature_name=ADT_CD150(SLAM)_A0203	feature_id[290].value > threshold=9.5
Class: Spleen Mature B
Rules_49	passed counts:43
node_0: feature_name=ADT_CD45R-B220_A0103	feature_id[30].value > threshold=31.5
node_2144: feature_name=ADT_CD21-CD35(CR2-CR1)_A0107	feature_id[64].value > threshold=14.5
node_2466: feature_name=ADT_CD21-CD35(CR2-CR1)_A0107	feature_id[64].value <= threshold=180.5
node_2467: feature_name=ADT_CD45R-B220_A0103	feature_id[30].value > threshold=127.5
node_4243: feature_name=ADT_integrinb7_A0214	feature_id[21].value <= threshold=35.5
node_4244: feature_name=ADT_CD62L_A0112	feature_id[2].value > threshold=42.5
node_4394: feature_name=ENSMUSG00000079017	feature_id[436].value <= threshold=5.5
node_4395: feature_name=ENSMUSG00000025508	feature_id[32].value > threshold=4.5
node_4435: feature_name=ADT_Ly-6A-E(Sca-1)_A0130	feature_id[148].value <= threshold=128.0
node_4436: feature_name=ENSMUSG00000041481	feature_id[561].value <= threshold=2.5
node_4437: feature_name=ADT_CD62L_A0112	feature_id[2].value <= threshold=210.5
node_4438: feature_name=ADT_CD102_A0104	feature_id[214].value <= threshold=43.5
node_4439: feature_name=ENSMUSG00000079641	feature_id[36].value <= threshold=42.5
node_4440: feature_name=ADT_CD54_A0074	feature_id[207].value <= threshold=38.5
node_4441: feature_name=ADT_CD93(AA4.1_earlyBlineage)_A0113	feature_id[177].value > threshold=0.5
node_4451: feature_name=ENSMUSG00000017778	feature_id[599].value <= threshold=1.5
node_4452: feature_name=ENSMUSG00000041538	feature_id[132].value <= threshold=3.5
node_4453: feature_name=ENSMUSG00000063316	feature_id[444].value > threshold=0.5
node_4461: feature_name=ENSMUSG00000064109	feature_id[22].value <= threshold=1.5
node_4462: feature_name=ENSMUSG00000105906	feature_id[618].value <= threshold=11.0
node_4463: feature_name=ENSMUSG00000041481	feature_id[561].value <= threshold=1.5
Class: Spleen Mature B
Rules_50	passed counts:43
node_0: feature_name=ADT_CD45R-B220_A0103	feature_id[30].value <= threshold=31.5
node_1: feature_name=ADT_CD4_A0001	feature_id[0].value > threshold=116.5
node_1097: feature_name=ADT_CD357(GITR)_A0193	feature_id[106].value <= threshold=36.5
node_1098: feature_name=ENSMUSG00000034459	feature_id[421].value <= threshold=1.5
node_1099: feature_name=ENSMUSG00000036478	feature_id[500].value > threshold=5.5
node_1637: feature_name=ADT_CD29_A0570	feature_id[39].value <= threshold=42.5
node_1638: feature_name=ADT_CD8a_A0002	feature_id[1].value <= threshold=85.0
node_1639: feature_name=ENSMUSG00000024014	feature_id[535].value <= threshold=0.5
node_1640: feature_name=ADT_CD62L_A0112	feature_id[2].value <= threshold=170.5
node_1641: feature_name=ENSMUSG00000029178	feature_id[582].value <= threshold=0.5
node_1642: feature_name=ADT_CD43_A0110	feature_id[13].value <= threshold=448.5
node_1643: feature_name=ENSMUSG00000064354	feature_id[432].value > threshold=9.5
node_1657: feature_name=ENSMUSG00000079017	feature_id[436].value <= threshold=7.5
node_1658: feature_name=ENSMUSG00000093674	feature_id[224].value <= threshold=14.5
node_1659: feature_name=ADT_CD200(OX2)_A0079	feature_id[193].value <= threshold=16.5
node_1660: feature_name=ENSMUSG00000003882	feature_id[110].value <= threshold=3.5
node_1661: feature_name=ENSMUSG00000061232	feature_id[303].value > threshold=1.5
node_1663: feature_name=ENSMUSG00000063229	feature_id[620].value <= threshold=1.5
node_1664: feature_name=ENSMUSG00000021127	feature_id[602].value <= threshold=2.5
node_1665: feature_name=ENSMUSG00000001281	feature_id[572].value <= threshold=2.5
node_1666: feature_name=ENSMUSG00000060261	feature_id[497].value <= threshold=2.5
node_1667: feature_name=ENSMUSG00000003429	feature_id[472].value > threshold=4.5
Class: Lymph Node CD4 T
Rules_51	passed counts:43
node_0: feature_name=ADT_CD45R-B220_A0103	feature_id[30].value <= threshold=31.5
node_1: feature_name=ADT_CD4_A0001	feature_id[0].value <= threshold=116.5
node_2: feature_name=ADT_CD103_A0201	feature_id[11].value <= threshold=14.5
node_3: feature_name=ADT_CD8b(Ly-3)_A0230	feature_id[3].value > threshold=104.5
node_141: feature_name=ADT_CD183(CXCR3)_A0228	feature_id[42].value > threshold=4.5
node_303: feature_name=ENSMUSG00000036478	feature_id[500].value > threshold=3.5
node_381: feature_name=ADT_I-A-I-E_A0117	feature_id[76].value <= threshold=15.5
node_382: feature_name=ADT_CD102_A0104	feature_id[214].value > threshold=22.5
node_414: feature_name=ENSMUSG00000052837	feature_id[540].value > threshold=0.5
node_450: feature_name=ENSMUSG00000022205	feature_id[509].value <= threshold=8.5
node_451: feature_name=ENSMUSG00000060019	feature_id[239].value > threshold=0.5
node_453: feature_name=ENSMUSG00000054404	feature_id[459].value <= threshold=1.5
node_454: feature_name=ENSMUSG00000008496	feature_id[163].value <= threshold=1.5
Class: Spleen CD122+ CD8 T
Rules_52	passed counts:42
node_0: feature_name=ADT_CD45R-B220_A0103	feature_id[30].value > threshold=31.5
node_2144: feature_name=ADT_CD21-CD35(CR2-CR1)_A0107	feature_id[64].value > threshold=14.5
node_2466: feature_name=ADT_CD21-CD35(CR2-CR1)_A0107	feature_id[64].value <= threshold=180.5
node_2467: feature_name=ADT_CD45R-B220_A0103	feature_id[30].value <= threshold=127.5
node_2468: feature_name=ADT_CD24_A0212	feature_id[18].value <= threshold=123.5
node_2469: feature_name=ENSMUSG00000079017	feature_id[436].value <= threshold=3.5
node_2470: feature_name=ADT_integrinb7_A0214	feature_id[21].value > threshold=32.5
node_3062: feature_name=ADT_CD45_A0096	feature_id[84].value <= threshold=317.5
node_3063: feature_name=ENSMUSG00000064357	feature_id[438].value <= threshold=19.5
node_3064: feature_name=ADT_CD45R-B220_A0103	feature_id[30].value <= threshold=106.5
node_3065: feature_name=ADT_CD62L_A0112	feature_id[2].value <= threshold=161.5
node_3066: feature_name=ADT_Ly-6A-E(Sca-1)_A0130	feature_id[148].value > threshold=10.5
node_3068: feature_name=ADT_CD28_A0204	feature_id[19].value > threshold=1.5
node_3076: feature_name=ENSMUSG00000006333	feature_id[404].value > threshold=2.5
node_3096: feature_name=ENSMUSG00000029860	feature_id[160].value <= threshold=0.5
node_3097: feature_name=ENSMUSG00000006360	feature_id[612].value <= threshold=5.5
node_3098: feature_name=ENSMUSG00000075602	feature_id[581].value <= threshold=1.5
node_3099: feature_name=ENSMUSG00000064341	feature_id[373].value <= threshold=11.5
node_3100: feature_name=ENSMUSG00000024675	feature_id[520].value <= threshold=1.5
node_3101: feature_name=ENSMUSG00000048251	feature_id[112].value <= threshold=0.5
Class: Spleen Mature B
Rules_53	passed counts:42
node_0: feature_name=ADT_CD45R-B220_A0103	feature_id[30].value <= threshold=31.5
node_1: feature_name=ADT_CD4_A0001	feature_id[0].value > threshold=116.5
node_1097: feature_name=ADT_CD357(GITR)_A0193	feature_id[106].value > threshold=36.5
node_2069: feature_name=ADT_CD25_A0097	feature_id[325].value <= threshold=6.5
node_2070: feature_name=ADT_CD304(Neuropilin-1)_A0552	feature_id[158].value > threshold=8.5
node_2106: feature_name=ENSMUSG00000078763	feature_id[369].value <= threshold=2.5
node_2107: feature_name=ADT_CD43_A0110	feature_id[13].value > threshold=175.5
node_2109: feature_name=ENSMUSG00000090137	feature_id[209].value <= threshold=8.5
node_2110: feature_name=ENSMUSG00000090733	feature_id[29].value <= threshold=51.5
node_2111: feature_name=ADT_Ly-6A-E(Sca-1)_A0130	feature_id[148].value <= threshold=1310.5
Class: Spleen ICOS-high Tregs
Rules_54	passed counts:41
node_0: feature_name=ADT_CD45R-B220_A0103	feature_id[30].value > threshold=31.5
node_2144: feature_name=ADT_CD21-CD35(CR2-CR1)_A0107	feature_id[64].value > threshold=14.5
node_2466: feature_name=ADT_CD21-CD35(CR2-CR1)_A0107	feature_id[64].value <= threshold=180.5
node_2467: feature_name=ADT_CD45R-B220_A0103	feature_id[30].value > threshold=127.5
node_4243: feature_name=ADT_integrinb7_A0214	feature_id[21].value > threshold=35.5
node_4739: feature_name=ADT_CD102_A0104	feature_id[214].value <= threshold=87.5
node_4740: feature_name=ENSMUSG00000079017	feature_id[436].value <= threshold=3.5
node_4741: feature_name=ADT_F4-80_A0114	feature_id[433].value <= threshold=6.5
node_4742: feature_name=ADT_CD150(SLAM)_A0203	feature_id[290].value <= threshold=50.5
node_4743: feature_name=ADT_CD102_A0104	feature_id[214].value > threshold=34.5
node_4769: feature_name=ENSMUSG00000047215	feature_id[392].value > threshold=2.5
node_4839: feature_name=ENSMUSG00000052837	feature_id[540].value > threshold=0.5
node_4905: feature_name=ADT_CD71_A0441	feature_id[315].value > threshold=10.5
node_4911: feature_name=ADT_CD48_A0429	feature_id[141].value <= threshold=91.5
node_4912: feature_name=ENSMUSG00000021127	feature_id[602].value <= threshold=7.0
node_4913: feature_name=ENSMUSG00000000740	feature_id[348].value > threshold=1.5
node_4917: feature_name=ADT_CD150(SLAM)_A0203	feature_id[290].value > threshold=30.5
node_4923: feature_name=ADT_CD93(AA4.1_earlyBlineage)_A0113	feature_id[177].value <= threshold=5.5
Class: Spleen Mature B
Rules_55	passed counts:40
node_0: feature_name=ADT_CD45R-B220_A0103	feature_id[30].value > threshold=31.5
node_2144: feature_name=ADT_CD21-CD35(CR2-CR1)_A0107	feature_id[64].value > threshold=14.5
node_2466: feature_name=ADT_CD21-CD35(CR2-CR1)_A0107	feature_id[64].value <= threshold=180.5
node_2467: feature_name=ADT_CD45R-B220_A0103	feature_id[30].value > threshold=127.5
node_4243: feature_name=ADT_integrinb7_A0214	feature_id[21].value > threshold=35.5
node_4739: feature_name=ADT_CD102_A0104	feature_id[214].value <= threshold=87.5
node_4740: feature_name=ENSMUSG00000079017	feature_id[436].value <= threshold=3.5
node_4741: feature_name=ADT_F4-80_A0114	feature_id[433].value <= threshold=6.5
node_4742: feature_name=ADT_CD150(SLAM)_A0203	feature_id[290].value <= threshold=50.5
node_4743: feature_name=ADT_CD102_A0104	feature_id[214].value > threshold=34.5
node_4769: feature_name=ENSMUSG00000047215	feature_id[392].value <= threshold=2.5
node_4770: feature_name=ADT_CD278(ICOS)_A0171	feature_id[353].value <= threshold=5.5
node_4771: feature_name=ENSMUSG00000004266	feature_id[504].value > threshold=0.5
node_4793: feature_name=ADT_CD24_A0212	feature_id[18].value <= threshold=84.5
node_4794: feature_name=ADT_Ly-6C_A0013	feature_id[57].value > threshold=8.5
node_4800: feature_name=ENSMUSG00000051506	feature_id[526].value <= threshold=1.5
node_4801: feature_name=ENSMUSG00000090862	feature_id[167].value <= threshold=8.5
Class: Spleen Mature B
Rules_56	passed counts:40
node_0: feature_name=ADT_CD45R-B220_A0103	feature_id[30].value > threshold=31.5
node_2144: feature_name=ADT_CD21-CD35(CR2-CR1)_A0107	feature_id[64].value > threshold=14.5
node_2466: feature_name=ADT_CD21-CD35(CR2-CR1)_A0107	feature_id[64].value <= threshold=180.5
node_2467: feature_name=ADT_CD45R-B220_A0103	feature_id[30].value > threshold=127.5
node_4243: feature_name=ADT_integrinb7_A0214	feature_id[21].value <= threshold=35.5
node_4244: feature_name=ADT_CD62L_A0112	feature_id[2].value > threshold=42.5
node_4394: feature_name=ENSMUSG00000079017	feature_id[436].value > threshold=5.5
node_4656: feature_name=ENSMUSG00000047675	feature_id[144].value > threshold=19.5
node_4696: feature_name=ENSMUSG00000079641	feature_id[36].value <= threshold=70.5
node_4697: feature_name=ADT_Ly-6C_A0013	feature_id[57].value > threshold=7.5
node_4707: feature_name=ADT_IgD_A0571	feature_id[25].value > threshold=134.5
node_4711: feature_name=ENSMUSG00000026594	feature_id[267].value > threshold=0.5
node_4715: feature_name=ENSMUSG00000075010	feature_id[100].value <= threshold=2.5
node_4716: feature_name=ENSMUSG00000030830	feature_id[337].value <= threshold=2.5
node_4717: feature_name=ENSMUSG00000039221	feature_id[564].value <= threshold=6.5
node_4718: feature_name=ADT_CD54_A0074	feature_id[207].value > threshold=7.5
Class: Spleen Mature B
Rules_57	passed counts:40
node_0: feature_name=ADT_CD45R-B220_A0103	feature_id[30].value > threshold=31.5
node_2144: feature_name=ADT_CD21-CD35(CR2-CR1)_A0107	feature_id[64].value > threshold=14.5
node_2466: feature_name=ADT_CD21-CD35(CR2-CR1)_A0107	feature_id[64].value <= threshold=180.5
node_2467: feature_name=ADT_CD45R-B220_A0103	feature_id[30].value <= threshold=127.5
node_2468: feature_name=ADT_CD24_A0212	feature_id[18].value <= threshold=123.5
node_2469: feature_name=ENSMUSG00000079017	feature_id[436].value <= threshold=3.5
node_2470: feature_name=ADT_integrinb7_A0214	feature_id[21].value <= threshold=32.5
node_2471: feature_name=ADT_CD45R-B220_A0103	feature_id[30].value > threshold=101.5
node_2811: feature_name=ENSMUSG00000002885	feature_id[465].value <= threshold=0.5
node_2812: feature_name=ENSMUSG00000036478	feature_id[500].value <= threshold=7.5
node_2813: feature_name=ADT_CD150(SLAM)_A0203	feature_id[290].value > threshold=22.5
node_2851: feature_name=ADT_CD24_A0212	feature_id[18].value <= threshold=42.5
node_2852: feature_name=ADT_CD48_A0429	feature_id[141].value > threshold=28.0
node_2856: feature_name=ENSMUSG00000020372	feature_id[362].value > threshold=0.5
node_2862: feature_name=ENSMUSG00000032011	feature_id[15].value <= threshold=0.5
node_2863: feature_name=ENSMUSG00000024677	feature_id[52].value <= threshold=0.5
node_2864: feature_name=ENSMUSG00000064360	feature_id[334].value > threshold=1.5
node_2866: feature_name=ENSMUSG00000038274	feature_id[411].value <= threshold=34.0
node_2867: feature_name=ENSMUSG00000061477	feature_id[256].value > threshold=0.5
Class: Spleen Mature B
Rules_58	passed counts:40
node_0: feature_name=ADT_CD45R-B220_A0103	feature_id[30].value <= threshold=31.5
node_1: feature_name=ADT_CD4_A0001	feature_id[0].value > threshold=116.5
node_1097: feature_name=ADT_CD357(GITR)_A0193	feature_id[106].value <= threshold=36.5
node_1098: feature_name=ENSMUSG00000034459	feature_id[421].value <= threshold=1.5
node_1099: feature_name=ENSMUSG00000036478	feature_id[500].value > threshold=5.5
node_1637: feature_name=ADT_CD29_A0570	feature_id[39].value <= threshold=42.5
node_1638: feature_name=ADT_CD8a_A0002	feature_id[1].value <= threshold=85.0
node_1639: feature_name=ENSMUSG00000024014	feature_id[535].value <= threshold=0.5
node_1640: feature_name=ADT_CD62L_A0112	feature_id[2].value <= threshold=170.5
node_1641: feature_name=ENSMUSG00000029178	feature_id[582].value > threshold=0.5
node_1775: feature_name=ADT_CD102_A0104	feature_id[214].value > threshold=28.5
node_1825: feature_name=ENSMUSG00000006494	feature_id[220].value <= threshold=1.5
node_1826: feature_name=ENSMUSG00000093674	feature_id[224].value <= threshold=21.5
node_1827: feature_name=ADT_CD5_A0111	feature_id[10].value > threshold=198.0
node_1833: feature_name=ENSMUSG00000037563	feature_id[72].value > threshold=5.0
node_1835: feature_name=ENSMUSG00000059070	feature_id[251].value > threshold=1.0
node_1837: feature_name=ENSMUSG00000031264	feature_id[43].value <= threshold=0.5
Class: Spleen CD4 T
Rules_59	passed counts:39
node_0: feature_name=ADT_CD45R-B220_A0103	feature_id[30].value > threshold=31.5
node_2144: feature_name=ADT_CD21-CD35(CR2-CR1)_A0107	feature_id[64].value > threshold=14.5
node_2466: feature_name=ADT_CD21-CD35(CR2-CR1)_A0107	feature_id[64].value <= threshold=180.5
node_2467: feature_name=ADT_CD45R-B220_A0103	feature_id[30].value <= threshold=127.5
node_2468: feature_name=ADT_CD24_A0212	feature_id[18].value <= threshold=123.5
node_2469: feature_name=ENSMUSG00000079017	feature_id[436].value <= threshold=3.5
node_2470: feature_name=ADT_integrinb7_A0214	feature_id[21].value > threshold=32.5
node_3062: feature_name=ADT_CD45_A0096	feature_id[84].value > threshold=317.5
node_3244: feature_name=ENSMUSG00000052837	feature_id[540].value <= threshold=2.5
node_3245: feature_name=ENSMUSG00000054404	feature_id[459].value <= threshold=1.5
node_3246: feature_name=ENSMUSG00000092341	feature_id[360].value > threshold=104.5
node_3344: feature_name=ADT_CD150(SLAM)_A0203	feature_id[290].value > threshold=25.5
node_3390: feature_name=ADT_CD102_A0104	feature_id[214].value > threshold=38.5
node_3398: feature_name=ENSMUSG00000076937	feature_id[405].value > threshold=3.5
node_3424: feature_name=ENSMUSG00000063316	feature_id[444].value <= threshold=4.5
node_3425: feature_name=ENSMUSG00000025290	feature_id[53].value > threshold=6.5
node_3427: feature_name=ENSMUSG00000034634	feature_id[98].value <= threshold=8.5
node_3428: feature_name=ENSMUSG00000076609	feature_id[133].value > threshold=1.5
node_3430: feature_name=ADT_CD19_A0093	feature_id[45].value <= threshold=267.0
node_3431: feature_name=ENSMUSG00000024677	feature_id[52].value <= threshold=0.5
Class: Lymph Node Mature B
Rules_60	passed counts:39
node_0: feature_name=ADT_CD45R-B220_A0103	feature_id[30].value > threshold=31.5
node_2144: feature_name=ADT_CD21-CD35(CR2-CR1)_A0107	feature_id[64].value > threshold=14.5
node_2466: feature_name=ADT_CD21-CD35(CR2-CR1)_A0107	feature_id[64].value <= threshold=180.5
node_2467: feature_name=ADT_CD45R-B220_A0103	feature_id[30].value <= threshold=127.5
node_2468: feature_name=ADT_CD24_A0212	feature_id[18].value <= threshold=123.5
node_2469: feature_name=ENSMUSG00000079017	feature_id[436].value <= threshold=3.5
node_2470: feature_name=ADT_integrinb7_A0214	feature_id[21].value > threshold=32.5
node_3062: feature_name=ADT_CD45_A0096	feature_id[84].value > threshold=317.5
node_3244: feature_name=ENSMUSG00000052837	feature_id[540].value <= threshold=2.5
node_3245: feature_name=ENSMUSG00000054404	feature_id[459].value <= threshold=1.5
node_3246: feature_name=ENSMUSG00000092341	feature_id[360].value > threshold=104.5
node_3344: feature_name=ADT_CD150(SLAM)_A0203	feature_id[290].value > threshold=25.5
node_3390: feature_name=ADT_CD102_A0104	feature_id[214].value <= threshold=38.5
node_3391: feature_name=ENSMUSG00000046330	feature_id[20].value > threshold=12.5
node_3393: feature_name=ENSMUSG00000012405	feature_id[529].value <= threshold=3.5
Class: Lymph Node Mature B
Rules_61	passed counts:39
node_0: feature_name=ADT_CD45R-B220_A0103	feature_id[30].value > threshold=31.5
node_2144: feature_name=ADT_CD21-CD35(CR2-CR1)_A0107	feature_id[64].value > threshold=14.5
node_2466: feature_name=ADT_CD21-CD35(CR2-CR1)_A0107	feature_id[64].value <= threshold=180.5
node_2467: feature_name=ADT_CD45R-B220_A0103	feature_id[30].value <= threshold=127.5
node_2468: feature_name=ADT_CD24_A0212	feature_id[18].value <= threshold=123.5
node_2469: feature_name=ENSMUSG00000079017	feature_id[436].value <= threshold=3.5
node_2470: feature_name=ADT_integrinb7_A0214	feature_id[21].value <= threshold=32.5
node_2471: feature_name=ADT_CD45R-B220_A0103	feature_id[30].value > threshold=101.5
node_2811: feature_name=ENSMUSG00000002885	feature_id[465].value > threshold=0.5
node_2977: feature_name=ENSMUSG00000037649	feature_id[199].value <= threshold=2.5
node_2978: feature_name=ADT_CD62L_A0112	feature_id[2].value > threshold=19.5
node_2984: feature_name=ADT_CD45_A0096	feature_id[84].value > threshold=126.0
node_2986: feature_name=ENSMUSG00000015396	feature_id[605].value <= threshold=1.5
node_2987: feature_name=ENSMUSG00000041538	feature_id[132].value > threshold=1.5
node_2999: feature_name=ADT_CD28_A0204	feature_id[19].value <= threshold=3.5
node_3000: feature_name=ENSMUSG00000045128	feature_id[217].value > threshold=3.0
node_3002: feature_name=ENSMUSG00000006494	feature_id[220].value <= threshold=1.5
node_3003: feature_name=ADT_CD357(GITR)_A0193	feature_id[106].value <= threshold=9.5
Class: Spleen Mature B
Rules_62	passed counts:39
node_0: feature_name=ADT_CD45R-B220_A0103	feature_id[30].value > threshold=31.5
node_2144: feature_name=ADT_CD21-CD35(CR2-CR1)_A0107	feature_id[64].value <= threshold=14.5
node_2145: feature_name=ENSMUSG00000034892	feature_id[8].value > threshold=35.5
node_2317: feature_name=ENSMUSG00000023132	feature_id[371].value <= threshold=1.5
node_2318: feature_name=ENSMUSG00000062006	feature_id[83].value > threshold=17.5
node_2402: feature_name=ENSMUSG00000054717	feature_id[530].value <= threshold=4.5
node_2403: feature_name=ADT_CD43_A0110	feature_id[13].value <= threshold=102.0
node_2404: feature_name=ENSMUSG00000006360	feature_id[612].value <= threshold=2.5
node_2405: feature_name=ENSMUSG00000006362	feature_id[152].value <= threshold=1.5
node_2406: feature_name=ENSMUSG00000062997	feature_id[111].value > threshold=3.5
node_2412: feature_name=ADT_CD54_A0074	feature_id[207].value > threshold=16.0
node_2416: feature_name=ENSMUSG00000004612	feature_id[14].value <= threshold=0.5
node_2417: feature_name=ENSMUSG00000034484	feature_id[555].value <= threshold=3.5
Class: Spleen Mature B
Rules_63	passed counts:37
node_0: feature_name=ADT_CD45R-B220_A0103	feature_id[30].value > threshold=31.5
node_2144: feature_name=ADT_CD21-CD35(CR2-CR1)_A0107	feature_id[64].value > threshold=14.5
node_2466: feature_name=ADT_CD21-CD35(CR2-CR1)_A0107	feature_id[64].value <= threshold=180.5
node_2467: feature_name=ADT_CD45R-B220_A0103	feature_id[30].value > threshold=127.5
node_4243: feature_name=ADT_integrinb7_A0214	feature_id[21].value > threshold=35.5
node_4739: feature_name=ADT_CD102_A0104	feature_id[214].value > threshold=87.5
node_5095: feature_name=ADT_CD150(SLAM)_A0203	feature_id[290].value <= threshold=94.5
node_5096: feature_name=ADT_CD38_A0557	feature_id[70].value > threshold=201.5
node_5104: feature_name=ADT_CD4_A0001	feature_id[0].value <= threshold=13.0
node_5105: feature_name=ENSMUSG00000060126	feature_id[46].value > threshold=2.5
node_5111: feature_name=ADT_integrinb7_A0214	feature_id[21].value > threshold=62.5
node_5175: feature_name=ADT_CD45R-B220_A0103	feature_id[30].value > threshold=208.0
node_5195: feature_name=ENSMUSG00000003746	feature_id[546].value <= threshold=1.5
node_5196: feature_name=ENSMUSG00000031320	feature_id[210].value > threshold=2.0
node_5200: feature_name=ENSMUSG00000021242	feature_id[99].value <= threshold=3.0
Class: Spleen Mature B
Rules_64	passed counts:37
node_0: feature_name=ADT_CD45R-B220_A0103	feature_id[30].value > threshold=31.5
node_2144: feature_name=ADT_CD21-CD35(CR2-CR1)_A0107	feature_id[64].value > threshold=14.5
node_2466: feature_name=ADT_CD21-CD35(CR2-CR1)_A0107	feature_id[64].value <= threshold=180.5
node_2467: feature_name=ADT_CD45R-B220_A0103	feature_id[30].value > threshold=127.5
node_4243: feature_name=ADT_integrinb7_A0214	feature_id[21].value > threshold=35.5
node_4739: feature_name=ADT_CD102_A0104	feature_id[214].value <= threshold=87.5
node_4740: feature_name=ENSMUSG00000079017	feature_id[436].value <= threshold=3.5
node_4741: feature_name=ADT_F4-80_A0114	feature_id[433].value > threshold=6.5
node_5001: feature_name=ENSMUSG00000015340	feature_id[157].value <= threshold=1.5
node_5002: feature_name=ADT_CD23_A0108	feature_id[27].value > threshold=23.5
Class: Spleen Mature B
Rules_65	passed counts:37
node_0: feature_name=ADT_CD45R-B220_A0103	feature_id[30].value > threshold=31.5
node_2144: feature_name=ADT_CD21-CD35(CR2-CR1)_A0107	feature_id[64].value > threshold=14.5
node_2466: feature_name=ADT_CD21-CD35(CR2-CR1)_A0107	feature_id[64].value <= threshold=180.5
node_2467: feature_name=ADT_CD45R-B220_A0103	feature_id[30].value > threshold=127.5
node_4243: feature_name=ADT_integrinb7_A0214	feature_id[21].value > threshold=35.5
node_4739: feature_name=ADT_CD102_A0104	feature_id[214].value <= threshold=87.5
node_4740: feature_name=ENSMUSG00000079017	feature_id[436].value <= threshold=3.5
node_4741: feature_name=ADT_F4-80_A0114	feature_id[433].value <= threshold=6.5
node_4742: feature_name=ADT_CD150(SLAM)_A0203	feature_id[290].value <= threshold=50.5
node_4743: feature_name=ADT_CD102_A0104	feature_id[214].value > threshold=34.5
node_4769: feature_name=ENSMUSG00000047215	feature_id[392].value > threshold=2.5
node_4839: feature_name=ENSMUSG00000052837	feature_id[540].value <= threshold=0.5
node_4840: feature_name=ENSMUSG00000008683	feature_id[26].value > threshold=8.5
node_4848: feature_name=ENSMUSG00000037922	feature_id[130].value <= threshold=3.5
node_4849: feature_name=ENSMUSG00000024610	feature_id[104].value <= threshold=69.0
node_4850: feature_name=ENSMUSG00000049422	feature_id[401].value <= threshold=1.5
node_4851: feature_name=ADT_CD45R-B220_A0103	feature_id[30].value > threshold=136.5
node_4861: feature_name=ENSMUSG00000026755	feature_id[420].value <= threshold=2.5
node_4862: feature_name=ENSMUSG00000002944	feature_id[616].value <= threshold=0.5
node_4863: feature_name=ENSMUSG00000058600	feature_id[77].value > threshold=6.5
node_4871: feature_name=ENSMUSG00000067288	feature_id[75].value > threshold=3.5
Class: Spleen Mature B
Rules_66	passed counts:37
node_0: feature_name=ADT_CD45R-B220_A0103	feature_id[30].value > threshold=31.5
node_2144: feature_name=ADT_CD21-CD35(CR2-CR1)_A0107	feature_id[64].value > threshold=14.5
node_2466: feature_name=ADT_CD21-CD35(CR2-CR1)_A0107	feature_id[64].value <= threshold=180.5
node_2467: feature_name=ADT_CD45R-B220_A0103	feature_id[30].value <= threshold=127.5
node_2468: feature_name=ADT_CD24_A0212	feature_id[18].value > threshold=123.5
node_3786: feature_name=ENSMUSG00000093674	feature_id[224].value <= threshold=17.5
node_3787: feature_name=ADT_CD62L_A0112	feature_id[2].value > threshold=61.5
node_3935: feature_name=ENSMUSG00000042228	feature_id[265].value <= threshold=1.5
node_3936: feature_name=ADT_CD79b(Igb)_A0561	feature_id[88].value <= threshold=32.5
node_3937: feature_name=ADT_CD55(DAF)_A0558	feature_id[5].value > threshold=54.5
node_3941: feature_name=ENSMUSG00000060036	feature_id[374].value > threshold=0.5
node_3947: feature_name=ENSMUSG00000003283	feature_id[275].value <= threshold=1.5
node_3948: feature_name=ENSMUSG00000060586	feature_id[93].value > threshold=2.5
node_3952: feature_name=ENSMUSG00000014030	feature_id[208].value <= threshold=1.5
node_3953: feature_name=ENSMUSG00000064065	feature_id[103].value <= threshold=0.5
Class: Lymph Node Mature B
Rules_67	passed counts:37
node_0: feature_name=ADT_CD45R-B220_A0103	feature_id[30].value > threshold=31.5
node_2144: feature_name=ADT_CD21-CD35(CR2-CR1)_A0107	feature_id[64].value <= threshold=14.5
node_2145: feature_name=ENSMUSG00000034892	feature_id[8].value <= threshold=35.5
node_2146: feature_name=ADT_CD62L_A0112	feature_id[2].value <= threshold=49.5
node_2147: feature_name=ENSMUSG00000000740	feature_id[348].value > threshold=18.5
node_2247: feature_name=ENSMUSG00000006360	feature_id[612].value > threshold=1.5
node_2267: feature_name=ENSMUSG00000029254	feature_id[367].value <= threshold=2.5
node_2268: feature_name=ADT_CD4_A0001	feature_id[0].value <= threshold=7.5
node_2269: feature_name=ENSMUSG00000076609	feature_id[133].value > threshold=16.0
node_2273: feature_name=ENSMUSG00000001020	feature_id[538].value <= threshold=0.5
Class: Spleen Transitional B
Rules_68	passed counts:37
node_0: feature_name=ADT_CD45R-B220_A0103	feature_id[30].value <= threshold=31.5
node_1: feature_name=ADT_CD4_A0001	feature_id[0].value <= threshold=116.5
node_2: feature_name=ADT_CD103_A0201	feature_id[11].value > threshold=14.5
node_518: feature_name=ADT_Ly-6C_A0013	feature_id[57].value <= threshold=68.5
node_519: feature_name=ENSMUSG00000034459	feature_id[421].value <= threshold=1.5
node_520: feature_name=ADT_I-A-I-E_A0117	feature_id[76].value <= threshold=19.5
node_521: feature_name=ENSMUSG00000036478	feature_id[500].value > threshold=4.5
node_679: feature_name=ADT_CD102_A0104	feature_id[214].value > threshold=27.5
node_763: feature_name=ENSMUSG00000076928	feature_id[31].value > threshold=1.5
node_809: feature_name=ADT_CD103_A0201	feature_id[11].value <= threshold=50.5
node_810: feature_name=ADT_CD62L_A0112	feature_id[2].value <= threshold=277.5
node_811: feature_name=ADT_integrinb7_A0214	feature_id[21].value > threshold=61.5
node_825: feature_name=ADT_CD278(ICOS)_A0171	feature_id[353].value > threshold=8.5
node_829: feature_name=ADT_CD71_A0441	feature_id[315].value > threshold=3.5
node_839: feature_name=ENSMUSG00000067288	feature_id[75].value <= threshold=39.5
node_840: feature_name=ENSMUSG00000078763	feature_id[369].value <= threshold=2.5
node_841: feature_name=ADT_CD134(OX-40)_A0195	feature_id[606].value > threshold=4.5
Class: Lymph Node CD8 T
Rules_69	passed counts:37
node_0: feature_name=ADT_CD45R-B220_A0103	feature_id[30].value <= threshold=31.5
node_1: feature_name=ADT_CD4_A0001	feature_id[0].value <= threshold=116.5
node_2: feature_name=ADT_CD103_A0201	feature_id[11].value > threshold=14.5
node_518: feature_name=ADT_Ly-6C_A0013	feature_id[57].value <= threshold=68.5
node_519: feature_name=ENSMUSG00000034459	feature_id[421].value <= threshold=1.5
node_520: feature_name=ADT_I-A-I-E_A0117	feature_id[76].value <= threshold=19.5
node_521: feature_name=ENSMUSG00000036478	feature_id[500].value > threshold=4.5
node_679: feature_name=ADT_CD102_A0104	feature_id[214].value <= threshold=27.5
node_680: feature_name=ADT_CD278(ICOS)_A0171	feature_id[353].value > threshold=7.5
node_698: feature_name=ENSMUSG00000047721	feature_id[516].value <= threshold=1.5
node_699: feature_name=ENSMUSG00000002885	feature_id[465].value <= threshold=0.5
node_700: feature_name=ADT_CD103_A0201	feature_id[11].value <= threshold=59.5
node_701: feature_name=ADT_CD172a(SIRPa)_A0422	feature_id[92].value <= threshold=7.5
node_702: feature_name=ENSMUSG00000024675	feature_id[520].value <= threshold=0.5
node_703: feature_name=ENSMUSG00000040952	feature_id[134].value > threshold=11.5
node_705: feature_name=ENSMUSG00000052837	feature_id[540].value <= threshold=2.5
node_706: feature_name=ENSMUSG00000026011	feature_id[613].value <= threshold=0.5
node_707: feature_name=ENSMUSG00000022587	feature_id[558].value <= threshold=7.5
node_708: feature_name=ENSMUSG00000030742	feature_id[123].value <= threshold=5.0
node_709: feature_name=ADT_CD45_A0096	feature_id[84].value <= threshold=659.5
node_710: feature_name=ENSMUSG00000078920	feature_id[448].value <= threshold=4.0
Class: Lymph Node CD8 T
Rules_70	passed counts:35
node_0: feature_name=ADT_CD45R-B220_A0103	feature_id[30].value > threshold=31.5
node_2144: feature_name=ADT_CD21-CD35(CR2-CR1)_A0107	feature_id[64].value > threshold=14.5
node_2466: feature_name=ADT_CD21-CD35(CR2-CR1)_A0107	feature_id[64].value <= threshold=180.5
node_2467: feature_name=ADT_CD45R-B220_A0103	feature_id[30].value > threshold=127.5
node_4243: feature_name=ADT_integrinb7_A0214	feature_id[21].value <= threshold=35.5
node_4244: feature_name=ADT_CD62L_A0112	feature_id[2].value <= threshold=42.5
node_4245: feature_name=ADT_CD21-CD35(CR2-CR1)_A0107	feature_id[64].value <= threshold=105.5
node_4246: feature_name=ENSMUSG00000090862	feature_id[167].value > threshold=6.5
node_4264: feature_name=ENSMUSG00000006360	feature_id[612].value > threshold=1.5
node_4294: feature_name=ENSMUSG00000054717	feature_id[530].value <= threshold=2.5
node_4295: feature_name=ENSMUSG00000008668	feature_id[147].value > threshold=19.5
node_4323: feature_name=ADT_CD55(DAF)_A0558	feature_id[5].value > threshold=51.0
node_4337: feature_name=ADT_I-A-I-E_A0117	feature_id[76].value > threshold=150.0
node_4341: feature_name=ENSMUSG00000060550	feature_id[179].value <= threshold=3.5
node_4342: feature_name=ADT_CD357(GITR)_A0193	feature_id[106].value <= threshold=10.0
Class: Spleen Mature B
Rules_71	passed counts:35
node_0: feature_name=ADT_CD45R-B220_A0103	feature_id[30].value > threshold=31.5
node_2144: feature_name=ADT_CD21-CD35(CR2-CR1)_A0107	feature_id[64].value > threshold=14.5
node_2466: feature_name=ADT_CD21-CD35(CR2-CR1)_A0107	feature_id[64].value <= threshold=180.5
node_2467: feature_name=ADT_CD45R-B220_A0103	feature_id[30].value <= threshold=127.5
node_2468: feature_name=ADT_CD24_A0212	feature_id[18].value <= threshold=123.5
node_2469: feature_name=ENSMUSG00000079017	feature_id[436].value <= threshold=3.5
node_2470: feature_name=ADT_integrinb7_A0214	feature_id[21].value > threshold=32.5
node_3062: feature_name=ADT_CD45_A0096	feature_id[84].value > threshold=317.5
node_3244: feature_name=ENSMUSG00000052837	feature_id[540].value <= threshold=2.5
node_3245: feature_name=ENSMUSG00000054404	feature_id[459].value <= threshold=1.5
node_3246: feature_name=ENSMUSG00000092341	feature_id[360].value <= threshold=104.5
node_3247: feature_name=ENSMUSG00000041481	feature_id[561].value <= threshold=0.5
node_3248: feature_name=ENSMUSG00000015340	feature_id[157].value <= threshold=2.5
node_3249: feature_name=ENSMUSG00000022528	feature_id[425].value <= threshold=2.5
node_3250: feature_name=ADT_IgD_A0571	feature_id[25].value > threshold=148.5
node_3256: feature_name=ENSMUSG00000045128	feature_id[217].value > threshold=2.5
node_3264: feature_name=ENSMUSG00000073421	feature_id[122].value > threshold=2.5
node_3284: feature_name=ENSMUSG00000060938	feature_id[271].value <= threshold=15.5
node_3285: feature_name=ADT_CD19_A0093	feature_id[45].value > threshold=78.0
node_3287: feature_name=ENSMUSG00000036478	feature_id[500].value > threshold=6.5
node_3305: feature_name=ADT_CD274(B7-H1_PD-L1)_A0190	feature_id[198].value <= threshold=16.5
node_3306: feature_name=ENSMUSG00000028530	feature_id[370].value <= threshold=1.5
node_3307: feature_name=ENSMUSG00000060802	feature_id[71].value <= threshold=6.5
node_3308: feature_name=ENSMUSG00000001525	feature_id[456].value <= threshold=4.0
Class: Lymph Node Mature B
Rules_72	passed counts:35
node_0: feature_name=ADT_CD45R-B220_A0103	feature_id[30].value <= threshold=31.5
node_1: feature_name=ADT_CD4_A0001	feature_id[0].value > threshold=116.5
node_1097: feature_name=ADT_CD357(GITR)_A0193	feature_id[106].value <= threshold=36.5
node_1098: feature_name=ENSMUSG00000034459	feature_id[421].value <= threshold=1.5
node_1099: feature_name=ENSMUSG00000036478	feature_id[500].value <= threshold=5.5
node_1100: feature_name=ADT_CD62L_A0112	feature_id[2].value > threshold=22.5
node_1138: feature_name=ENSMUSG00000034459	feature_id[421].value > threshold=0.5
node_1596: feature_name=ENSMUSG00000079017	feature_id[436].value <= threshold=2.5
node_1597: feature_name=ENSMUSG00000033880	feature_id[255].value <= threshold=1.5
node_1598: feature_name=ENSMUSG00000026989	feature_id[90].value <= threshold=5.5
node_1599: feature_name=ENSMUSG00000025809	feature_id[335].value <= threshold=0.5
node_1600: feature_name=ENSMUSG00000060586	feature_id[93].value <= threshold=1.5
Class: Lymph Node CD4 T
Rules_73	passed counts:35
node_0: feature_name=ADT_CD45R-B220_A0103	feature_id[30].value <= threshold=31.5
node_1: feature_name=ADT_CD4_A0001	feature_id[0].value <= threshold=116.5
node_2: feature_name=ADT_CD103_A0201	feature_id[11].value <= threshold=14.5
node_3: feature_name=ADT_CD8b(Ly-3)_A0230	feature_id[3].value > threshold=104.5
node_141: feature_name=ADT_CD183(CXCR3)_A0228	feature_id[42].value <= threshold=4.5
node_142: feature_name=ENSMUSG00000022584	feature_id[67].value > threshold=1.5
node_244: feature_name=ADT_CD90.2_A0075	feature_id[7].value <= threshold=289.5
node_245: feature_name=ENSMUSG00000032412	feature_id[96].value > threshold=0.5
node_255: feature_name=ENSMUSG00000028465	feature_id[563].value > threshold=0.5
node_269: feature_name=ADT_CD102_A0104	feature_id[214].value <= threshold=53.0
node_270: feature_name=ENSMUSG00000022136	feature_id[600].value <= threshold=3.5
node_271: feature_name=ENSMUSG00000076498	feature_id[41].value <= threshold=25.0
Class: Lymph Node CD122+ CD8 T
Rules_74	passed counts:34
node_0: feature_name=ADT_CD45R-B220_A0103	feature_id[30].value <= threshold=31.5
node_1: feature_name=ADT_CD4_A0001	feature_id[0].value > threshold=116.5
node_1097: feature_name=ADT_CD357(GITR)_A0193	feature_id[106].value <= threshold=36.5
node_1098: feature_name=ENSMUSG00000034459	feature_id[421].value <= threshold=1.5
node_1099: feature_name=ENSMUSG00000036478	feature_id[500].value > threshold=5.5
node_1637: feature_name=ADT_CD29_A0570	feature_id[39].value <= threshold=42.5
node_1638: feature_name=ADT_CD8a_A0002	feature_id[1].value <= threshold=85.0
node_1639: feature_name=ENSMUSG00000024014	feature_id[535].value <= threshold=0.5
node_1640: feature_name=ADT_CD62L_A0112	feature_id[2].value > threshold=170.5
node_1858: feature_name=ENSMUSG00000064351	feature_id[278].value > threshold=15.5
node_1872: feature_name=ENSMUSG00000046364	feature_id[185].value <= threshold=10.5
node_1873: feature_name=ENSMUSG00000022587	feature_id[558].value <= threshold=2.5
node_1874: feature_name=ENSMUSG00000079419	feature_id[320].value <= threshold=0.5
node_1875: feature_name=ENSMUSG00000032518	feature_id[306].value > threshold=3.5
node_1879: feature_name=ENSMUSG00000053477	feature_id[503].value <= threshold=0.5
Class: Lymph Node CD4 T
Rules_75	passed counts:34
node_0: feature_name=ADT_CD45R-B220_A0103	feature_id[30].value <= threshold=31.5
node_1: feature_name=ADT_CD4_A0001	feature_id[0].value <= threshold=116.5
node_2: feature_name=ADT_CD103_A0201	feature_id[11].value > threshold=14.5
node_518: feature_name=ADT_Ly-6C_A0013	feature_id[57].value <= threshold=68.5
node_519: feature_name=ENSMUSG00000034459	feature_id[421].value <= threshold=1.5
node_520: feature_name=ADT_I-A-I-E_A0117	feature_id[76].value > threshold=19.5
node_870: feature_name=ADT_CD19_A0093	feature_id[45].value <= threshold=7.5
node_871: feature_name=ENSMUSG00000024975	feature_id[205].value <= threshold=9.5
node_872: feature_name=ADT_integrinb7_A0214	feature_id[21].value > threshold=52.5
node_884: feature_name=ENSMUSG00000028234	feature_id[150].value <= threshold=17.5
node_885: feature_name=ENSMUSG00000045128	feature_id[217].value <= threshold=20.5
node_886: feature_name=ADT_CD90.2_A0075	feature_id[7].value <= threshold=525.0
node_887: feature_name=ENSMUSG00000015143	feature_id[118].value <= threshold=1.5
node_888: feature_name=ADT_CD4_A0001	feature_id[0].value > threshold=1.5
node_890: feature_name=ENSMUSG00000022584	feature_id[67].value <= threshold=1.5
node_891: feature_name=ENSMUSG00000005947	feature_id[263].value <= threshold=2.5
Class: Lymph Node CD8 T
Rules_76	passed counts:33
node_0: feature_name=ADT_CD45R-B220_A0103	feature_id[30].value <= threshold=31.5
node_1: feature_name=ADT_CD4_A0001	feature_id[0].value > threshold=116.5
node_1097: feature_name=ADT_CD357(GITR)_A0193	feature_id[106].value <= threshold=36.5
node_1098: feature_name=ENSMUSG00000034459	feature_id[421].value <= threshold=1.5
node_1099: feature_name=ENSMUSG00000036478	feature_id[500].value > threshold=5.5
node_1637: feature_name=ADT_CD29_A0570	feature_id[39].value <= threshold=42.5
node_1638: feature_name=ADT_CD8a_A0002	feature_id[1].value <= threshold=85.0
node_1639: feature_name=ENSMUSG00000024014	feature_id[535].value <= threshold=0.5
node_1640: feature_name=ADT_CD62L_A0112	feature_id[2].value > threshold=170.5
node_1858: feature_name=ENSMUSG00000064351	feature_id[278].value <= threshold=15.5
node_1859: feature_name=ENSMUSG00000079017	feature_id[436].value <= threshold=4.5
node_1860: feature_name=ENSMUSG00000069833	feature_id[119].value <= threshold=0.5
node_1861: feature_name=ADT_NK-1.1_A0118	feature_id[244].value <= threshold=4.5
node_1862: feature_name=ENSMUSG00000014313	feature_id[577].value <= threshold=6.5
Class: Spleen CD4 T
Rules_77	passed counts:33
node_0: feature_name=ADT_CD45R-B220_A0103	feature_id[30].value <= threshold=31.5
node_1: feature_name=ADT_CD4_A0001	feature_id[0].value <= threshold=116.5
node_2: feature_name=ADT_CD103_A0201	feature_id[11].value > threshold=14.5
node_518: feature_name=ADT_Ly-6C_A0013	feature_id[57].value <= threshold=68.5
node_519: feature_name=ENSMUSG00000034459	feature_id[421].value > threshold=1.5
node_1033: feature_name=ENSMUSG00000029580	feature_id[593].value <= threshold=38.5
node_1034: feature_name=ADT_CD62L_A0112	feature_id[2].value > threshold=68.5
node_1036: feature_name=ENSMUSG00000027639	feature_id[571].value > threshold=0.5
node_1046: feature_name=ADT_Ly-6C_A0013	feature_id[57].value > threshold=8.5
Class: Lymph Node Ifit3-high CD8 T
Rules_78	passed counts:32
node_0: feature_name=ADT_CD45R-B220_A0103	feature_id[30].value > threshold=31.5
node_2144: feature_name=ADT_CD21-CD35(CR2-CR1)_A0107	feature_id[64].value > threshold=14.5
node_2466: feature_name=ADT_CD21-CD35(CR2-CR1)_A0107	feature_id[64].value <= threshold=180.5
node_2467: feature_name=ADT_CD45R-B220_A0103	feature_id[30].value > threshold=127.5
node_4243: feature_name=ADT_integrinb7_A0214	feature_id[21].value <= threshold=35.5
node_4244: feature_name=ADT_CD62L_A0112	feature_id[2].value <= threshold=42.5
node_4245: feature_name=ADT_CD21-CD35(CR2-CR1)_A0107	feature_id[64].value > threshold=105.5
node_4357: feature_name=ADT_CD24_A0212	feature_id[18].value > threshold=78.0
node_4369: feature_name=ENSMUSG00000029614	feature_id[121].value <= threshold=20.5
node_4370: feature_name=ENSMUSG00000025508	feature_id[32].value > threshold=8.5
node_4380: feature_name=ENSMUSG00000061787	feature_id[385].value <= threshold=12.0
Class: Spleen MZ B
Rules_79	passed counts:32
node_0: feature_name=ADT_CD45R-B220_A0103	feature_id[30].value > threshold=31.5
node_2144: feature_name=ADT_CD21-CD35(CR2-CR1)_A0107	feature_id[64].value > threshold=14.5
node_2466: feature_name=ADT_CD21-CD35(CR2-CR1)_A0107	feature_id[64].value <= threshold=180.5
node_2467: feature_name=ADT_CD45R-B220_A0103	feature_id[30].value <= threshold=127.5
node_2468: feature_name=ADT_CD24_A0212	feature_id[18].value > threshold=123.5
node_3786: feature_name=ENSMUSG00000093674	feature_id[224].value <= threshold=17.5
node_3787: feature_name=ADT_CD62L_A0112	feature_id[2].value <= threshold=61.5
node_3788: feature_name=ADT_CD21-CD35(CR2-CR1)_A0107	feature_id[64].value > threshold=24.5
node_3834: feature_name=ENSMUSG00000006360	feature_id[612].value > threshold=1.5
node_3880: feature_name=ADT_CD38_A0557	feature_id[70].value <= threshold=225.5
node_3881: feature_name=ENSMUSG00000043716	feature_id[339].value <= threshold=11.5
node_3882: feature_name=ADT_CD11a_A0595	feature_id[16].value <= threshold=45.5
node_3883: feature_name=ENSMUSG00000025508	feature_id[32].value <= threshold=12.5
node_3884: feature_name=ADT_CD102_A0104	feature_id[214].value > threshold=45.0
node_3888: feature_name=ENSMUSG00000027985	feature_id[50].value <= threshold=0.5
Class: Spleen Transitional B
Rules_80	passed counts:32
node_0: feature_name=ADT_CD45R-B220_A0103	feature_id[30].value > threshold=31.5
node_2144: feature_name=ADT_CD21-CD35(CR2-CR1)_A0107	feature_id[64].value > threshold=14.5
node_2466: feature_name=ADT_CD21-CD35(CR2-CR1)_A0107	feature_id[64].value <= threshold=180.5
node_2467: feature_name=ADT_CD45R-B220_A0103	feature_id[30].value <= threshold=127.5
node_2468: feature_name=ADT_CD24_A0212	feature_id[18].value <= threshold=123.5
node_2469: feature_name=ENSMUSG00000079017	feature_id[436].value <= threshold=3.5
node_2470: feature_name=ADT_integrinb7_A0214	feature_id[21].value <= threshold=32.5
node_2471: feature_name=ADT_CD45R-B220_A0103	feature_id[30].value > threshold=101.5
node_2811: feature_name=ENSMUSG00000002885	feature_id[465].value <= threshold=0.5
node_2812: feature_name=ENSMUSG00000036478	feature_id[500].value <= threshold=7.5
node_2813: feature_name=ADT_CD150(SLAM)_A0203	feature_id[290].value <= threshold=22.5
node_2814: feature_name=ADT_CD24_A0212	feature_id[18].value <= threshold=95.5
node_2815: feature_name=ADT_CD48_A0429	feature_id[141].value <= threshold=60.5
node_2816: feature_name=ENSMUSG00000026395	feature_id[226].value <= threshold=3.5
node_2817: feature_name=ADT_CD55(DAF)_A0558	feature_id[5].value > threshold=63.0
node_2823: feature_name=ADT_CD48_A0429	feature_id[141].value > threshold=33.0
node_2827: feature_name=ENSMUSG00000029570	feature_id[446].value <= threshold=1.5
Class: Spleen Mature B
Rules_81	passed counts:32
node_0: feature_name=ADT_CD45R-B220_A0103	feature_id[30].value <= threshold=31.5
node_1: feature_name=ADT_CD4_A0001	feature_id[0].value > threshold=116.5
node_1097: feature_name=ADT_CD357(GITR)_A0193	feature_id[106].value <= threshold=36.5
node_1098: feature_name=ENSMUSG00000034459	feature_id[421].value <= threshold=1.5
node_1099: feature_name=ENSMUSG00000036478	feature_id[500].value > threshold=5.5
node_1637: feature_name=ADT_CD29_A0570	feature_id[39].value <= threshold=42.5
node_1638: feature_name=ADT_CD8a_A0002	feature_id[1].value <= threshold=85.0
node_1639: feature_name=ENSMUSG00000024014	feature_id[535].value > threshold=0.5
node_1937: feature_name=ADT_CD45_A0096	feature_id[84].value > threshold=511.5
node_1963: feature_name=ADT_TCRbchain_A0120	feature_id[4].value > threshold=48.0
node_1965: feature_name=ADT_CD278(ICOS)_A0171	feature_id[353].value <= threshold=23.5
node_1966: feature_name=ADT_I-A-I-E_A0117	feature_id[76].value <= threshold=22.5
node_1967: feature_name=ENSMUSG00000061232	feature_id[303].value > threshold=5.5
node_1973: feature_name=ADT_CD43_A0110	feature_id[13].value > threshold=192.0
node_1979: feature_name=ENSMUSG00000057322	feature_id[48].value <= threshold=50.5
Class: Spleen CD4 T
Rules_82	passed counts:32
node_0: feature_name=ADT_CD45R-B220_A0103	feature_id[30].value <= threshold=31.5
node_1: feature_name=ADT_CD4_A0001	feature_id[0].value > threshold=116.5
node_1097: feature_name=ADT_CD357(GITR)_A0193	feature_id[106].value <= threshold=36.5
node_1098: feature_name=ENSMUSG00000034459	feature_id[421].value <= threshold=1.5
node_1099: feature_name=ENSMUSG00000036478	feature_id[500].value <= threshold=5.5
node_1100: feature_name=ADT_CD62L_A0112	feature_id[2].value > threshold=22.5
node_1138: feature_name=ENSMUSG00000034459	feature_id[421].value <= threshold=0.5
node_1139: feature_name=ENSMUSG00000052837	feature_id[540].value > threshold=1.5
node_1545: feature_name=ENSMUSG00000037944	feature_id[524].value > threshold=0.5
node_1553: feature_name=ENSMUSG00000007891	feature_id[243].value > threshold=0.5
node_1577: feature_name=ENSMUSG00000034349	feature_id[170].value <= threshold=3.5
node_1578: feature_name=ENSMUSG00000054435	feature_id[294].value <= threshold=4.5
node_1579: feature_name=ENSMUSG00000079523	feature_id[126].value <= threshold=31.5
node_1580: feature_name=ENSMUSG00000028495	feature_id[328].value > threshold=6.0
Class: Spleen CD4 T
Rules_83	passed counts:31
node_0: feature_name=ADT_CD45R-B220_A0103	feature_id[30].value > threshold=31.5
node_2144: feature_name=ADT_CD21-CD35(CR2-CR1)_A0107	feature_id[64].value > threshold=14.5
node_2466: feature_name=ADT_CD21-CD35(CR2-CR1)_A0107	feature_id[64].value > threshold=180.5
node_5236: feature_name=ADT_CD55(DAF)_A0558	feature_id[5].value > threshold=103.0
node_5294: feature_name=ADT_CD20_A0192	feature_id[343].value > threshold=16.5
node_5308: feature_name=ADT_CD21-CD35(CR2-CR1)_A0107	feature_id[64].value <= threshold=247.5
node_5309: feature_name=ENSMUSG00000026594	feature_id[267].value <= threshold=10.5
node_5310: feature_name=ENSMUSG00000092341	feature_id[360].value > threshold=129.0
node_5322: feature_name=ADT_CD38_A0557	feature_id[70].value > threshold=294.5
node_5324: feature_name=ENSMUSG00000026547	feature_id[574].value <= threshold=5.0
Class: Spleen Mature B
Rules_84	passed counts:31
node_0: feature_name=ADT_CD45R-B220_A0103	feature_id[30].value > threshold=31.5
node_2144: feature_name=ADT_CD21-CD35(CR2-CR1)_A0107	feature_id[64].value > threshold=14.5
node_2466: feature_name=ADT_CD21-CD35(CR2-CR1)_A0107	feature_id[64].value <= threshold=180.5
node_2467: feature_name=ADT_CD45R-B220_A0103	feature_id[30].value <= threshold=127.5
node_2468: feature_name=ADT_CD24_A0212	feature_id[18].value > threshold=123.5
node_3786: feature_name=ENSMUSG00000093674	feature_id[224].value > threshold=17.5
node_4076: feature_name=ADT_Ly-6A-E(Sca-1)_A0130	feature_id[148].value > threshold=92.5
node_4178: feature_name=ADT_CD55(DAF)_A0558	feature_id[5].value > threshold=59.5
node_4204: feature_name=ADT_CD23_A0108	feature_id[27].value <= threshold=66.5
node_4205: feature_name=ENSMUSG00000022014	feature_id[408].value <= threshold=0.5
node_4206: feature_name=ENSMUSG00000017707	feature_id[135].value > threshold=1.5
node_4212: feature_name=ADT_CD21-CD35(CR2-CR1)_A0107	feature_id[64].value > threshold=19.0
node_4214: feature_name=ENSMUSG00000057841	feature_id[137].value > threshold=9.0
node_4218: feature_name=ENSMUSG00000019820	feature_id[399].value <= threshold=1.5
node_4219: feature_name=ENSMUSG00000024610	feature_id[104].value > threshold=13.5
Class: Spleen B1 B
Rules_85	passed counts:31
node_0: feature_name=ADT_CD45R-B220_A0103	feature_id[30].value > threshold=31.5
node_2144: feature_name=ADT_CD21-CD35(CR2-CR1)_A0107	feature_id[64].value > threshold=14.5
node_2466: feature_name=ADT_CD21-CD35(CR2-CR1)_A0107	feature_id[64].value <= threshold=180.5
node_2467: feature_name=ADT_CD45R-B220_A0103	feature_id[30].value <= threshold=127.5
node_2468: feature_name=ADT_CD24_A0212	feature_id[18].value > threshold=123.5
node_3786: feature_name=ENSMUSG00000093674	feature_id[224].value <= threshold=17.5
node_3787: feature_name=ADT_CD62L_A0112	feature_id[2].value <= threshold=61.5
node_3788: feature_name=ADT_CD21-CD35(CR2-CR1)_A0107	feature_id[64].value > threshold=24.5
node_3834: feature_name=ENSMUSG00000006360	feature_id[612].value <= threshold=1.5
node_3835: feature_name=ENSMUSG00000009927	feature_id[272].value > threshold=3.5
node_3855: feature_name=ENSMUSG00000071415	feature_id[156].value > threshold=6.5
node_3859: feature_name=ENSMUSG00000024856	feature_id[511].value <= threshold=1.5
node_3860: feature_name=ADT_CD48_A0429	feature_id[141].value > threshold=32.0
node_3866: feature_name=ENSMUSG00000021423	feature_id[94].value <= threshold=3.5
Class: Spleen Mature B
Rules_86	passed counts:31
node_0: feature_name=ADT_CD45R-B220_A0103	feature_id[30].value > threshold=31.5
node_2144: feature_name=ADT_CD21-CD35(CR2-CR1)_A0107	feature_id[64].value > threshold=14.5
node_2466: feature_name=ADT_CD21-CD35(CR2-CR1)_A0107	feature_id[64].value <= threshold=180.5
node_2467: feature_name=ADT_CD45R-B220_A0103	feature_id[30].value <= threshold=127.5
node_2468: feature_name=ADT_CD24_A0212	feature_id[18].value <= threshold=123.5
node_2469: feature_name=ENSMUSG00000079017	feature_id[436].value > threshold=3.5
node_3455: feature_name=ENSMUSG00000054404	feature_id[459].value <= threshold=0.5
node_3456: feature_name=ENSMUSG00000037849	feature_id[460].value <= threshold=0.5
node_3457: feature_name=ADT_CD55(DAF)_A0558	feature_id[5].value > threshold=57.5
node_3487: feature_name=ENSMUSG00000079017	feature_id[436].value <= threshold=8.5
node_3488: feature_name=ADT_integrinb7_A0214	feature_id[21].value > threshold=20.5
node_3524: feature_name=ENSMUSG00000040212	feature_id[583].value > threshold=1.5
node_3620: feature_name=ENSMUSG00000022587	feature_id[558].value <= threshold=8.5
node_3621: feature_name=ENSMUSG00000090862	feature_id[167].value > threshold=7.5
node_3629: feature_name=ADT_CD357(GITR)_A0193	feature_id[106].value <= threshold=5.5
node_3630: feature_name=ENSMUSG00000030336	feature_id[109].value <= threshold=1.5
node_3631: feature_name=ENSMUSG00000016256	feature_id[394].value <= threshold=2.5
Class: Lymph Node Mature B
Rules_87	passed counts:30
node_0: feature_name=ADT_CD45R-B220_A0103	feature_id[30].value > threshold=31.5
node_2144: feature_name=ADT_CD21-CD35(CR2-CR1)_A0107	feature_id[64].value > threshold=14.5
node_2466: feature_name=ADT_CD21-CD35(CR2-CR1)_A0107	feature_id[64].value <= threshold=180.5
node_2467: feature_name=ADT_CD45R-B220_A0103	feature_id[30].value > threshold=127.5
node_4243: feature_name=ADT_integrinb7_A0214	feature_id[21].value <= threshold=35.5
node_4244: feature_name=ADT_CD62L_A0112	feature_id[2].value <= threshold=42.5
node_4245: feature_name=ADT_CD21-CD35(CR2-CR1)_A0107	feature_id[64].value <= threshold=105.5
node_4246: feature_name=ENSMUSG00000090862	feature_id[167].value <= threshold=6.5
node_4247: feature_name=ADT_CD23_A0108	feature_id[27].value <= threshold=52.5
node_4248: feature_name=ADT_CD20_A0192	feature_id[343].value > threshold=12.0
node_4250: feature_name=ENSMUSG00000034994	feature_id[356].value <= threshold=3.5
Class: Spleen Transitional B
Rules_88	passed counts:30
node_0: feature_name=ADT_CD45R-B220_A0103	feature_id[30].value > threshold=31.5
node_2144: feature_name=ADT_CD21-CD35(CR2-CR1)_A0107	feature_id[64].value > threshold=14.5
node_2466: feature_name=ADT_CD21-CD35(CR2-CR1)_A0107	feature_id[64].value <= threshold=180.5
node_2467: feature_name=ADT_CD45R-B220_A0103	feature_id[30].value <= threshold=127.5
node_2468: feature_name=ADT_CD24_A0212	feature_id[18].value <= threshold=123.5
node_2469: feature_name=ENSMUSG00000079017	feature_id[436].value > threshold=3.5
node_3455: feature_name=ENSMUSG00000054404	feature_id[459].value <= threshold=0.5
node_3456: feature_name=ENSMUSG00000037849	feature_id[460].value > threshold=0.5
node_3692: feature_name=ENSMUSG00000057863	feature_id[80].value <= threshold=8.5
node_3693: feature_name=ENSMUSG00000064345	feature_id[311].value <= threshold=20.5
node_3694: feature_name=ADT_CD45_A0096	feature_id[84].value > threshold=212.5
node_3704: feature_name=ADT_CD45R-B220_A0103	feature_id[30].value <= threshold=95.5
node_3705: feature_name=ENSMUSG00000075705	feature_id[285].value <= threshold=1.5
Class: Lymph Node Ifit3-high B
Rules_89	passed counts:30
node_0: feature_name=ADT_CD45R-B220_A0103	feature_id[30].value > threshold=31.5
node_2144: feature_name=ADT_CD21-CD35(CR2-CR1)_A0107	feature_id[64].value > threshold=14.5
node_2466: feature_name=ADT_CD21-CD35(CR2-CR1)_A0107	feature_id[64].value <= threshold=180.5
node_2467: feature_name=ADT_CD45R-B220_A0103	feature_id[30].value <= threshold=127.5
node_2468: feature_name=ADT_CD24_A0212	feature_id[18].value <= threshold=123.5
node_2469: feature_name=ENSMUSG00000079017	feature_id[436].value > threshold=3.5
node_3455: feature_name=ENSMUSG00000054404	feature_id[459].value <= threshold=0.5
node_3456: feature_name=ENSMUSG00000037849	feature_id[460].value <= threshold=0.5
node_3457: feature_name=ADT_CD55(DAF)_A0558	feature_id[5].value > threshold=57.5
node_3487: feature_name=ENSMUSG00000079017	feature_id[436].value <= threshold=8.5
node_3488: feature_name=ADT_integrinb7_A0214	feature_id[21].value > threshold=20.5
node_3524: feature_name=ENSMUSG00000040212	feature_id[583].value <= threshold=1.5
node_3525: feature_name=ENSMUSG00000041515	feature_id[316].value > threshold=0.5
node_3563: feature_name=ENSMUSG00000024334	feature_id[212].value > threshold=0.5
node_3591: feature_name=ENSMUSG00000057098	feature_id[124].value > threshold=1.5
node_3595: feature_name=ENSMUSG00000024691	feature_id[499].value <= threshold=1.5
node_3596: feature_name=ENSMUSG00000056290	feature_id[24].value <= threshold=0.5
node_3597: feature_name=ENSMUSG00000057863	feature_id[80].value <= threshold=12.0
node_3598: feature_name=ENSMUSG00000039001	feature_id[23].value > threshold=7.5
node_3600: feature_name=ENSMUSG00000064351	feature_id[278].value <= threshold=47.5
Class: Lymph Node Mature B
Rules_90	passed counts:30
node_0: feature_name=ADT_CD45R-B220_A0103	feature_id[30].value > threshold=31.5
node_2144: feature_name=ADT_CD21-CD35(CR2-CR1)_A0107	feature_id[64].value > threshold=14.5
node_2466: feature_name=ADT_CD21-CD35(CR2-CR1)_A0107	feature_id[64].value <= threshold=180.5
node_2467: feature_name=ADT_CD45R-B220_A0103	feature_id[30].value <= threshold=127.5
node_2468: feature_name=ADT_CD24_A0212	feature_id[18].value <= threshold=123.5
node_2469: feature_name=ENSMUSG00000079017	feature_id[436].value <= threshold=3.5
node_2470: feature_name=ADT_integrinb7_A0214	feature_id[21].value <= threshold=32.5
node_2471: feature_name=ADT_CD45R-B220_A0103	feature_id[30].value > threshold=101.5
node_2811: feature_name=ENSMUSG00000002885	feature_id[465].value > threshold=0.5
node_2977: feature_name=ENSMUSG00000037649	feature_id[199].value > threshold=2.5
node_3033: feature_name=ENSMUSG00000060743	feature_id[162].value <= threshold=17.5
node_3034: feature_name=ENSMUSG00000015340	feature_id[157].value <= threshold=1.5
node_3035: feature_name=ENSMUSG00000002885	feature_id[465].value <= threshold=3.5
node_3036: feature_name=ADT_CD90.2_A0075	feature_id[7].value > threshold=0.5
node_3038: feature_name=ENSMUSG00000054435	feature_id[294].value <= threshold=2.5
Class: Spleen Mature B
Rules_91	passed counts:29
node_0: feature_name=ADT_CD45R-B220_A0103	feature_id[30].value > threshold=31.5
node_2144: feature_name=ADT_CD21-CD35(CR2-CR1)_A0107	feature_id[64].value > threshold=14.5
node_2466: feature_name=ADT_CD21-CD35(CR2-CR1)_A0107	feature_id[64].value <= threshold=180.5
node_2467: feature_name=ADT_CD45R-B220_A0103	feature_id[30].value <= threshold=127.5
node_2468: feature_name=ADT_CD24_A0212	feature_id[18].value <= threshold=123.5
node_2469: feature_name=ENSMUSG00000079017	feature_id[436].value <= threshold=3.5
node_2470: feature_name=ADT_integrinb7_A0214	feature_id[21].value <= threshold=32.5
node_2471: feature_name=ADT_CD45R-B220_A0103	feature_id[30].value <= threshold=101.5
node_2472: feature_name=ADT_CD23_A0108	feature_id[27].value > threshold=10.5
node_2494: feature_name=ENSMUSG00000029322	feature_id[257].value <= threshold=1.5
node_2495: feature_name=ADT_CD24_A0212	feature_id[18].value > threshold=36.5
node_2555: feature_name=ENSMUSG00000052837	feature_id[540].value > threshold=0.5
node_2669: feature_name=ADT_integrinb7_A0214	feature_id[21].value > threshold=24.5
node_2717: feature_name=ENSMUSG00000064360	feature_id[334].value > threshold=4.5
node_2723: feature_name=ENSMUSG00000073421	feature_id[122].value > threshold=4.5
node_2729: feature_name=ENSMUSG00000041841	feature_id[66].value > threshold=5.5
node_2733: feature_name=ENSMUSG00000024725	feature_id[527].value <= threshold=1.5
node_2734: feature_name=ENSMUSG00000028581	feature_id[402].value <= threshold=4.5
Class: Lymph Node Mature B
Rules_92	passed counts:28
node_0: feature_name=ADT_CD45R-B220_A0103	feature_id[30].value > threshold=31.5
node_2144: feature_name=ADT_CD21-CD35(CR2-CR1)_A0107	feature_id[64].value > threshold=14.5
node_2466: feature_name=ADT_CD21-CD35(CR2-CR1)_A0107	feature_id[64].value <= threshold=180.5
node_2467: feature_name=ADT_CD45R-B220_A0103	feature_id[30].value <= threshold=127.5
node_2468: feature_name=ADT_CD24_A0212	feature_id[18].value <= threshold=123.5
node_2469: feature_name=ENSMUSG00000079017	feature_id[436].value > threshold=3.5
node_3455: feature_name=ENSMUSG00000054404	feature_id[459].value <= threshold=0.5
node_3456: feature_name=ENSMUSG00000037849	feature_id[460].value <= threshold=0.5
node_3457: feature_name=ADT_CD55(DAF)_A0558	feature_id[5].value > threshold=57.5
node_3487: feature_name=ENSMUSG00000079017	feature_id[436].value <= threshold=8.5
node_3488: feature_name=ADT_integrinb7_A0214	feature_id[21].value <= threshold=20.5
node_3489: feature_name=ENSMUSG00000024610	feature_id[104].value > threshold=38.0
node_3497: feature_name=ADT_CD38_A0557	feature_id[70].value > threshold=155.5
node_3509: feature_name=ENSMUSG00000104213	feature_id[101].value > threshold=2.5
node_3517: feature_name=ENSMUSG00000042474	feature_id[266].value > threshold=0.5
node_3519: feature_name=ENSMUSG00000040940	feature_id[342].value <= threshold=4.5
Class: Spleen Mature B
Rules_93	passed counts:28
node_0: feature_name=ADT_CD45R-B220_A0103	feature_id[30].value > threshold=31.5
node_2144: feature_name=ADT_CD21-CD35(CR2-CR1)_A0107	feature_id[64].value <= threshold=14.5
node_2145: feature_name=ENSMUSG00000034892	feature_id[8].value <= threshold=35.5
node_2146: feature_name=ADT_CD62L_A0112	feature_id[2].value <= threshold=49.5
node_2147: feature_name=ENSMUSG00000000740	feature_id[348].value <= threshold=18.5
node_2148: feature_name=ADT_CD24_A0212	feature_id[18].value > threshold=69.5
node_2156: feature_name=ADT_I-A-I-E_A0117	feature_id[76].value <= threshold=621.0
node_2157: feature_name=ENSMUSG00000024675	feature_id[520].value > threshold=1.5
node_2227: feature_name=ENSMUSG00000032412	feature_id[96].value <= threshold=0.5
node_2228: feature_name=ENSMUSG00000035692	feature_id[548].value <= threshold=5.0
node_2229: feature_name=ADT_CD55(DAF)_A0558	feature_id[5].value > threshold=29.0
node_2233: feature_name=ADT_CD103_A0201	feature_id[11].value <= threshold=9.5
Class: Spleen Transitional B
Rules_94	passed counts:27
node_0: feature_name=ADT_CD45R-B220_A0103	feature_id[30].value > threshold=31.5
node_2144: feature_name=ADT_CD21-CD35(CR2-CR1)_A0107	feature_id[64].value > threshold=14.5
node_2466: feature_name=ADT_CD21-CD35(CR2-CR1)_A0107	feature_id[64].value <= threshold=180.5
node_2467: feature_name=ADT_CD45R-B220_A0103	feature_id[30].value <= threshold=127.5
node_2468: feature_name=ADT_CD24_A0212	feature_id[18].value <= threshold=123.5
node_2469: feature_name=ENSMUSG00000079017	feature_id[436].value <= threshold=3.5
node_2470: feature_name=ADT_integrinb7_A0214	feature_id[21].value > threshold=32.5
node_3062: feature_name=ADT_CD45_A0096	feature_id[84].value <= threshold=317.5
node_3063: feature_name=ENSMUSG00000064357	feature_id[438].value <= threshold=19.5
node_3064: feature_name=ADT_CD45R-B220_A0103	feature_id[30].value <= threshold=106.5
node_3065: feature_name=ADT_CD62L_A0112	feature_id[2].value > threshold=161.5
node_3115: feature_name=ADT_Ly-6C_A0013	feature_id[57].value <= threshold=16.5
node_3116: feature_name=ENSMUSG00000009585	feature_id[423].value <= threshold=0.5
node_3117: feature_name=ENSMUSG00000053977	feature_id[12].value <= threshold=0.5
Class: Lymph Node Mature B
Rules_95	passed counts:26
node_0: feature_name=ADT_CD45R-B220_A0103	feature_id[30].value > threshold=31.5
node_2144: feature_name=ADT_CD21-CD35(CR2-CR1)_A0107	feature_id[64].value > threshold=14.5
node_2466: feature_name=ADT_CD21-CD35(CR2-CR1)_A0107	feature_id[64].value <= threshold=180.5
node_2467: feature_name=ADT_CD45R-B220_A0103	feature_id[30].value <= threshold=127.5
node_2468: feature_name=ADT_CD24_A0212	feature_id[18].value <= threshold=123.5
node_2469: feature_name=ENSMUSG00000079017	feature_id[436].value > threshold=3.5
node_3455: feature_name=ENSMUSG00000054404	feature_id[459].value <= threshold=0.5
node_3456: feature_name=ENSMUSG00000037849	feature_id[460].value <= threshold=0.5
node_3457: feature_name=ADT_CD55(DAF)_A0558	feature_id[5].value > threshold=57.5
node_3487: feature_name=ENSMUSG00000079017	feature_id[436].value > threshold=8.5
node_3651: feature_name=ADT_CD11a_A0595	feature_id[16].value > threshold=35.5
node_3667: feature_name=ENSMUSG00000064351	feature_id[278].value <= threshold=43.5
node_3668: feature_name=ENSMUSG00000071415	feature_id[156].value <= threshold=20.5
node_3669: feature_name=ENSMUSG00000036594	feature_id[116].value <= threshold=24.0
node_3670: feature_name=ENSMUSG00000098178	feature_id[487].value <= threshold=19.0
node_3671: feature_name=ENSMUSG00000000782	feature_id[79].value <= threshold=0.5
node_3672: feature_name=ENSMUSG00000049422	feature_id[401].value <= threshold=2.5
Class: Lymph Node Ifit3-high B
Rules_96	passed counts:26
node_0: feature_name=ADT_CD45R-B220_A0103	feature_id[30].value <= threshold=31.5
node_1: feature_name=ADT_CD4_A0001	feature_id[0].value <= threshold=116.5
node_2: feature_name=ADT_CD103_A0201	feature_id[11].value > threshold=14.5
node_518: feature_name=ADT_Ly-6C_A0013	feature_id[57].value > threshold=68.5
node_1060: feature_name=ENSMUSG00000029580	feature_id[593].value > threshold=12.0
node_1068: feature_name=ENSMUSG00000023015	feature_id[407].value <= threshold=1.5
node_1069: feature_name=ADT_CD134(OX-40)_A0195	feature_id[606].value > threshold=9.5
node_1079: feature_name=ENSMUSG00000034459	feature_id[421].value <= threshold=2.5
node_1080: feature_name=ENSMUSG00000030341	feature_id[291].value <= threshold=0.5
node_1081: feature_name=ENSMUSG00000068105	feature_id[312].value <= threshold=1.0
Class: Lymph Node CD122+ CD8 T
Rules_97	passed counts:26
node_0: feature_name=ADT_CD45R-B220_A0103	feature_id[30].value <= threshold=31.5
node_1: feature_name=ADT_CD4_A0001	feature_id[0].value <= threshold=116.5
node_2: feature_name=ADT_CD103_A0201	feature_id[11].value <= threshold=14.5
node_3: feature_name=ADT_CD8b(Ly-3)_A0230	feature_id[3].value > threshold=104.5
node_141: feature_name=ADT_CD183(CXCR3)_A0228	feature_id[42].value > threshold=4.5
node_303: feature_name=ENSMUSG00000036478	feature_id[500].value > threshold=3.5
node_381: feature_name=ADT_I-A-I-E_A0117	feature_id[76].value <= threshold=15.5
node_382: feature_name=ADT_CD102_A0104	feature_id[214].value > threshold=22.5
node_414: feature_name=ENSMUSG00000052837	feature_id[540].value <= threshold=0.5
node_415: feature_name=ENSMUSG00000030165	feature_id[551].value <= threshold=1.5
node_416: feature_name=ENSMUSG00000034171	feature_id[318].value <= threshold=0.5
node_417: feature_name=ADT_CD62L_A0112	feature_id[2].value <= threshold=423.5
node_418: feature_name=ADT_Ly-6C_A0013	feature_id[57].value > threshold=10.5
node_420: feature_name=ENSMUSG00000022283	feature_id[485].value <= threshold=12.0
node_421: feature_name=ENSMUSG00000007892	feature_id[65].value > threshold=22.5
node_427: feature_name=ENSMUSG00000104710	feature_id[107].value <= threshold=0.5
Class: Lymph Node CD122+ CD8 T
Rules_98	passed counts:25
node_0: feature_name=ADT_CD45R-B220_A0103	feature_id[30].value > threshold=31.5
node_2144: feature_name=ADT_CD21-CD35(CR2-CR1)_A0107	feature_id[64].value > threshold=14.5
node_2466: feature_name=ADT_CD21-CD35(CR2-CR1)_A0107	feature_id[64].value <= threshold=180.5
node_2467: feature_name=ADT_CD45R-B220_A0103	feature_id[30].value > threshold=127.5
node_4243: feature_name=ADT_integrinb7_A0214	feature_id[21].value > threshold=35.5
node_4739: feature_name=ADT_CD102_A0104	feature_id[214].value <= threshold=87.5
node_4740: feature_name=ENSMUSG00000079017	feature_id[436].value <= threshold=3.5
node_4741: feature_name=ADT_F4-80_A0114	feature_id[433].value <= threshold=6.5
node_4742: feature_name=ADT_CD150(SLAM)_A0203	feature_id[290].value <= threshold=50.5
node_4743: feature_name=ADT_CD102_A0104	feature_id[214].value > threshold=34.5
node_4769: feature_name=ENSMUSG00000047215	feature_id[392].value > threshold=2.5
node_4839: feature_name=ENSMUSG00000052837	feature_id[540].value <= threshold=0.5
node_4840: feature_name=ENSMUSG00000008683	feature_id[26].value > threshold=8.5
node_4848: feature_name=ENSMUSG00000037922	feature_id[130].value > threshold=3.5
node_4886: feature_name=ENSMUSG00000026832	feature_id[383].value <= threshold=2.5
node_4887: feature_name=ENSMUSG00000029771	feature_id[611].value <= threshold=1.5
node_4888: feature_name=ENSMUSG00000075602	feature_id[581].value <= threshold=3.5
node_4889: feature_name=ENSMUSG00000060019	feature_id[239].value <= threshold=2.5
node_4890: feature_name=ENSMUSG00000049751	feature_id[382].value <= threshold=6.5
node_4891: feature_name=ENSMUSG00000046364	feature_id[185].value > threshold=7.0
Class: Lymph Node Mature B
Rules_99	passed counts:25
node_0: feature_name=ADT_CD45R-B220_A0103	feature_id[30].value <= threshold=31.5
node_1: feature_name=ADT_CD4_A0001	feature_id[0].value <= threshold=116.5
node_2: feature_name=ADT_CD103_A0201	feature_id[11].value > threshold=14.5
node_518: feature_name=ADT_Ly-6C_A0013	feature_id[57].value <= threshold=68.5
node_519: feature_name=ENSMUSG00000034459	feature_id[421].value <= threshold=1.5
node_520: feature_name=ADT_I-A-I-E_A0117	feature_id[76].value > threshold=19.5
node_870: feature_name=ADT_CD19_A0093	feature_id[45].value > threshold=7.5
node_988: feature_name=ADT_I-A-I-E_A0117	feature_id[76].value > threshold=56.0
node_1022: feature_name=ENSMUSG00000029771	feature_id[611].value <= threshold=0.5
node_1023: feature_name=ENSMUSG00000044533	feature_id[493].value > threshold=0.5
Class: Lymph Node CD8 T
Rules_100	passed counts:25
node_0: feature_name=ADT_CD45R-B220_A0103	feature_id[30].value <= threshold=31.5
node_1: feature_name=ADT_CD4_A0001	feature_id[0].value <= threshold=116.5
node_2: feature_name=ADT_CD103_A0201	feature_id[11].value > threshold=14.5
node_518: feature_name=ADT_Ly-6C_A0013	feature_id[57].value <= threshold=68.5
node_519: feature_name=ENSMUSG00000034459	feature_id[421].value <= threshold=1.5
node_520: feature_name=ADT_I-A-I-E_A0117	feature_id[76].value > threshold=19.5
node_870: feature_name=ADT_CD19_A0093	feature_id[45].value > threshold=7.5
node_988: feature_name=ADT_I-A-I-E_A0117	feature_id[76].value <= threshold=56.0
node_989: feature_name=ADT_CD24_A0212	feature_id[18].value <= threshold=9.5
node_990: feature_name=ADT_CD117(c-Kit)_A0012	feature_id[596].value > threshold=2.5
node_992: feature_name=ADT_F4-80_A0114	feature_id[433].value <= threshold=3.5
node_993: feature_name=ENSMUSG00000021242	feature_id[99].value <= threshold=1.5
node_994: feature_name=ADT_CD48_A0429	feature_id[141].value <= threshold=139.5
Class: Lymph Node CD8 T
Rules_101	passed counts:25
node_0: feature_name=ADT_CD45R-B220_A0103	feature_id[30].value <= threshold=31.5
node_1: feature_name=ADT_CD4_A0001	feature_id[0].value <= threshold=116.5
node_2: feature_name=ADT_CD103_A0201	feature_id[11].value <= threshold=14.5
node_3: feature_name=ADT_CD8b(Ly-3)_A0230	feature_id[3].value > threshold=104.5
node_141: feature_name=ADT_CD183(CXCR3)_A0228	feature_id[42].value > threshold=4.5
[truncated: 45,852 more rows]
